# Supplementary material for: The Early Microbial Colonizers of a Short-Lived Volcanic Island in the Kingdom of Tonga
Source: mBio. 2023 Jan 11;14(1):e03313-22. doi: 10.1128/mbio.03313-22 (PMC9972954; doi:10.1128/mbio.03313-22)
Supplement: DATA SET S1 [file mbio.03313-22-s0010.xlsx]

## Sheet: A. Sample information
Sample	Date Collected	Lat	Long	Group	pH	Water_content(%)	TOC(mg/g)	TN(mg/g)	As(ppm)	Br(ppm)	Cr(ppm)	Fe(mg/g)	Na(mg/g)	Sc(ppm)	Cu(ppm)	Ni(ppm)	Zn(ppm)	S(mg/g)	V(ppm)	Co(ppm)	Ga(ppm)	Ge(ppm)	Rb(ppm)	Sr(ppm)	Y(ppm)	Zr(ppm)	Lu(ppm)	Ba(ppm)	La(ppm)	Ce(ppm)	Pr(ppm)	Nd(ppm)	Sm(ppm)	Eu(ppm)	Gd(ppm)	Tb(ppm)	Dy(ppm)	Ho(ppm)	Er(ppm)	Tm(ppm)	Yb(ppm)	Hf(ppm)	Th(ppm)	U(ppm)	Total_Trace_Elements(ppm)	16S Richness (#)	qPCR (E. coli equivalent genomes)
HTHH_2018_1	2018_10_14	-20.5384	-175.388	Beach	7.69	7.66	0.283994	0	NA	NA	NA	NA	NA	NA	NA	NA	NA		NA	NA	NA	NA	NA	NA	NA	NA	NA	NA	NA	NA	NA	NA	NA	NA	NA	NA	NA	NA	NA	NA	NA	NA	NA	NA	NA	446	22062.8
HTHH_2018_2	2018_10_14	-20.5383	-175.388	Beach	8.51	15.43	0.290375	0	NA	NA	NA	NA	NA	NA	NA	NA	NA		NA	NA	NA	NA	NA	NA	NA	NA	NA	NA	NA	NA	NA	NA	NA	NA	NA	NA	NA	NA	NA	NA	NA	NA	NA	NA	NA	421	13826.3
HTHH_2018_3	2018_10_14	-20.5388	-175.388	Cone	5.39	8.24	0.360137	0	NA	NA	NA	NA	NA	NA	NA	NA	NA		NA	NA	NA	NA	NA	NA	NA	NA	NA	NA	NA	NA	NA	NA	NA	NA	NA	NA	NA	NA	NA	NA	NA	NA	NA	NA	NA	50	362.516
HTHH_2018_4	2018_10_14	-20.5429	-175.385	Cone	7.5	0.57	0.23961	0	1.5	0	0	79.4	15.6	40.1	175	14	89	0.09	377	28	15	1	7	167	16	28	0.33	149	2.3	6	0.92	5.1	1.4	0.57	1.9	0.4	2.8	0.6	1.9	0.3	2.2	1	0.4	0.2	986.92	51	74.2852
HTHH_2018_5	2018_10_14	-20.5433	-175.385	Beach	6.25	15.2	0.257726	0	NA	NA	NA	NA	NA	NA	NA	NA	NA	NA	NA	NA	NA	NA	NA	NA	NA	NA	NA	NA	NA	NA	NA	NA	NA	NA	NA	NA	NA	NA	NA	NA	NA	NA	NA	NA	NA	320	4792.69
HTHH_2018_6	2018_10_14	-20.5435	-175.384	Beach	8.09	9.22	0.285951	0	NA	NA	NA	NA	NA	NA	NA	NA	NA	NA	NA	NA	NA	NA	NA	NA	NA	NA	NA	NA	NA	NA	NA	NA	NA	NA	NA	NA	NA	NA	NA	NA	NA	NA	NA	NA	NA	331	11727.4
HTHH_2018_9	2018_10_14	-20.5474	-175.396	Cone	5.46	4.81	0.391433	0	5.4	2	15	74.2	14.7	38.6	163	14	84	0.48	364	26	15	2	6	169	15	25	0.29	154	1.8	4.7	0.77	3.6	1.3	0.43	1.8	0.4	2.5	0.6	1.7	0.27	1.8	0.9	0.2	0.2	965.26	143	4601.14
HTHH_2018_10	2018_10_14	-20.5413	-175.392	Cone	4.96	23.4	0.405047	0	8.9	4.1	14	77.5	15	39.7	157	14	84	0.41	365	26	15	2	6	168	15	25	0.29	155	1.9	5	0.77	4.6	1.6	0.48	1.9	0.4	2.7	0.6	1.8	0.27	1.8	0.9	0.3	0.2	965.11	33	83.9873
HTHH_2018_11	2018_10_14	-20.5401	-175.386	Cone	5.4	17.82	0.502651	0	NA	NA	NA	NA	NA	NA	NA	NA	NA	NA	NA	NA	NA	NA	NA	NA	NA	NA	NA	NA	NA	NA	NA	NA	NA	NA	NA	NA	NA	NA	NA	NA	NA	NA	NA	NA	NA	47	56.1034
HTHH_2018_12	2018_10_14	-20.541	-175.383	Beach	7.37	11.61	0.322636	0	NA	NA	NA	NA	NA	NA	NA	NA	NA	NA	NA	NA	NA	NA	NA	NA	NA	NA	NA	NA	NA	NA	NA	NA	NA	NA	NA	NA	NA	NA	NA	NA	NA	NA	NA	NA	NA	445	1694.12
HTHH_2018_13	2018_10_14	-20.5429	-175.387	Cone	4.74	8.12	0.408222	0	3.8	0	18	76.5	14.8	39.4	162	15	85	0.39	364	27	14	2	6	169	15	25	0.3	146	1.9	4.9	0.79	4.3	1.4	0.5	1.9	0.4	2.5	0.5	1.7	0.29	2	0.8	0.2	0.2	969.78	42	48.072
HTHH_2018_14	2018_10_14	-20.5372	-175.385	Vegetated	6.46	2.83	7.21674	0	2.1	3.5	15	75.1	14.6	38.4	159	16	85	0.26	363	28	14	1	6	166	15	24	0.27	136	1.9	4.7	0.8	4.8	1.6	0.52	1.7	0.4	2.7	0.6	1.8	0.26	1.7	0.9	0.2	0.2	957.55	908	93854.7
HTHH_2019_3	2019_10_08	-20.5466	-175.391	Cone	6.5	0.89	0.421502	0.275897	4	3.5	23	77.7	15	39.4	176	15	87	0.73	367	28	14	1	6	180	16	25	0.3	160	2	5.3	0.85	4.7	1.3	0.56	2	0.4	2.7	0.6	1.9	0.3	2	0.8	0.3	0.2	1007.61	327	11856.5
HTHH_2019_4	2019_10_08	-20.5468	-175.391	Cone	4.07	0.97	0.358128	0	4.6	12.8	21	75.8	16.6	39.3	166	14	86	3.57	359	27	14	1	6	175	15	25	0.26	151	2	5.2	0.75	4.7	1.4	0.53	2.1	0.4	2.6	0.6	1.8	0.26	1.7	0.9	0.3	0.1	978.5	NA	1.4768
HTHH_2019_5	2019_10_08	-20.5467	-175.391	Cone	3.85	10.46	0.297608	0	6.2	0	14	76.6	18.5	39.7	186	16	81	19.8	339	28	13	1	6	172	17	23	0.36	141	1.9	4.9	0.86	4.7	1.5	0.56	2.2	0.4	2.8	0.6	2	0.32	2.1	0.6	0.3	0.1	968.1	NA	3.67871
HTHH_2019_8	2019_10_08	-20.5483	-175.39	Beach	7.46	6.22	0.284877	0	5.7	0	9	84.3	17	44.3	171	14	88	0.06	379	28	15	2	7	170	16	27	0.31	151	2.3	5.8	0.87	4.5	1.5	0.54	2	0.4	2.7	0.6	1.8	0.3	2	1.1	0.4	0.2	1003.32	565	12576.2
HTHH_2019_9	2019_10_08	-20.5491	-175.392	Cone	4.52	1.99	0.185885	0	7	56.3	26	82	22.9	41.8	160	14	85	2.14	367	27	14	2	6	163	15	23	0.26	154	1.9	4.8	0.78	4.4	1.3	0.47	1.8	0.4	2.6	0.6	1.8	0.26	1.8	0.9	0.2	0.2	975.27	NA	1.18828
HTHH_2019_10	2019_10_08	-20.541	-175.383	Beach	6.88	5.14	0.277036	0	NA	NA	NA	NA	NA	NA	NA	NA	NA	NA	NA	NA	NA	NA	NA	NA	NA	NA	NA	NA	NA	NA	NA	NA	NA	NA	NA	NA	NA	NA	NA	NA	NA	NA	NA	NA	NA	109	972.199
HTHH_2019_11	2019_10_08	-20.5391	-175.384	Cone	8.6	4.98	0.24883	0	2.8	4.8	7	85.6	16.6	44	193	14	89	0.09	386	29	15	1	7	167	16	26	0.36	150	2.4	5.5	0.84	4.5	1.8	0.47	1.9	0.4	2.8	0.6	1.9	0.32	2.1	1	0.4	0.2	1024.29	113	35720.8
HTHH_2019_12	2019_10_08	-20.5378	-175.382	Vegetated	6.75	0.56	1.12016	0	2.9	0	10	87.2	16.6	44.1	168	15	89	0.07	364	27	14	2	6	164	16	24	0.3	143	1.9	5.1	0.75	4.5	1.4	0.54	2.2	0.4	2.5	0.6	1.9	0.29	1.9	0.8	0.2	0.2	971.48	177	1537.16
HTHH_2019_13	2019_10_08	-20.5409	-175.403	Beach	7.33	6.45	0.453436	0	NA	NA	NA	NA	NA	NA	NA	NA	NA	NA	NA	NA	NA	NA	NA	NA	NA	NA	NA	NA	NA	NA	NA	NA	NA	NA	NA	NA	NA	NA	NA	NA	NA	NA	NA	NA	NA	319	51859.1
HTHH_2019_14	2019_10_08	-20.5422	-175.403	Cone	7.61	1.15	0.301466	0	6.2	5.3	0	84.8	16.5	42.7	170	14	89	0.09	362	27	15	2	7	163	16	26	0.32	145	2.2	5.4	0.91	4.4	1.7	0.44	2	0.4	2.5	0.6	1.8	0.31	2	0.9	0.3	0.2	966.28	351	1256.42
HTHH_2019_15	2019_10_08	-20.5417	-175.395	Cone	5.55	5.98	0.406074	0	0	8	11	85.6	18.2	43.2	185	14	91	1.7	374	28	14	1	6	169	16	25	0.28	151	1.9	4.9	0.78	4.1	1.5	0.57	2.1	0.4	2.7	0.6	1.7	0.26	1.9	0.9	0.2	0.2	1002.19	NA	4.98874
HTHH_2019_16	2019_10_08	-20.5407	-175.395	Beach	7.19	7.37	0.37178	0	NA	NA	NA	NA	NA	NA	NA	NA	NA	NA	NA	NA	NA	NA	NA	NA	NA	NA	NA	NA	NA	NA	NA	NA	NA	NA	NA	NA	NA	NA	NA	NA	NA	NA	NA	NA	NA	180	11355.6
HTHH_2019_17	2019_10_08	-20.54	-175.392	Beach	6.71	5.12	0.252041	0	NA	NA	NA	NA	NA	NA	NA	NA	NA	NA	NA	NA	NA	NA	NA	NA	NA	NA	NA	NA	NA	NA	NA	NA	NA	NA	NA	NA	NA	NA	NA	NA	NA	NA	NA	NA	NA	509	5929.36
HTHH_2019_18	2019_10_08	-20.5351	-175.386	Vegetated	9.01	6.91	9.2037	0	NA	NA	NA	NA	NA	NA	NA	NA	NA	NA	NA	NA	NA	NA	NA	NA	NA	NA	NA	NA	NA	NA	NA	NA	NA	NA	NA	NA	NA	NA	NA	NA	NA	NA	NA	NA	NA	447	3421.82
HTHH_2019_19	2018_10_09	-20.5445	-175.394	Cone	4.52	4.17	0.397127	0	7.2	0	22	84.4	16.6	43.9	165	15	87	0.67	375	27	14	1	6	169	16	26	0.31	167	2.1	5.2	0.84	4.1	1.4	0.51	1.9	0.4	2.6	0.5	1.6	0.26	1.8	1	0.3	0.2	999.12	54	541.023
HTHH_2019_20	2018_10_09	-20.5437	-175.389	Cone	5.08	2.4	0.290182	0	5.2	3.9	28	86	16.8	44.2	170	15	87	0.52	362	27	14	1	6	170	16	24	0.31	149	1.9	4.9	0.89	4	1.5	0.51	1.8	0.4	2.6	0.6	1.8	0.29	1.9	0.8	0.2	0.2	994	58	250.109
HTHH_2019_21	2018_10_09	-20.544	-175.396	Cone	4.89	5.35	0.386846	0	3.1	0	12	78.2	15.1	40	165	15	87	0.31	366	27	14	2	6	166	15	24	0.26	149	1.9	5	0.79	4.2	1.4	0.45	1.9	0.4	2.5	0.6	1.8	0.27	1.7	1	0.2	0.2	966.67	87	125.101
HTHH_2019_22	2018_10_09	-20.5435	-175.399	Cone	5.4	2.17	0.289045	0	6.1	0	12	78.7	15.5	40.7	169	14	88	0.12	358	27	14	2	6	161	16	24	0.27	143	1.9	5	0.8	4.4	1.5	0.56	1.7	0.4	2.6	0.6	1.9	0.28	1.8	0.8	0.3	0.2	962.81	51	22.7376
HTHH_2019_23	2018_10_09	-20.5423	-175.389	Cone	NA	NA	0.395651	0	NA	NA	NA	NA	NA	NA	NA	NA	NA	NA	NA	NA	NA	NA	NA	NA	NA	NA	NA	NA	NA	NA	NA	NA	NA	NA	NA	NA	NA	NA	NA	NA	NA	NA	NA	NA	NA	NA	0.342983
HTHH_2019_24	2019_10_08	-20.5376	-175.382	Vegetated	8.58	10.19	2.14924	0	6.6	6	11	79	15.8	40.4	175	14	90	0.06	370	28	15	1	7	167	16	26	0.28	147	2.2	5.7	0.83	4.5	1.3	0.54	1.9	0.4	2.8	0.6	1.8	0.3	1.8	0.8	0.4	0.2	993.35	357	18270.2

## Sheet: B. 16S rRNA gene sequencing
#ASV ID	HTHH_2018_1	HTHH_2018_10	HTHH_2018_11	HTHH_2018_12	HTHH_2018_13	HTHH_2018_14	HTHH_2018_2	HTHH_2018_3	HTHH_2018_4	HTHH_2018_5	HTHH_2018_6	HTHH_2018_9	HTHH_2019_10	HTHH_2019_11	HTHH_2019_12	HTHH_2019_24	HTHH_2019_13	HTHH_2019_14	HTHH_2019_16	HTHH_2019_17	HTHH_2019_18	HTHH_2019_19	HTHH_2019_20	HTHH_2019_21	HTHH_2019_22	HTHH_2019_3	HTHH_2019_8	taxonomy	16S rRNA gene Sequence
ASV_1	0	0.0910134	0.171936	0	0.407238	6.90743e-05	0	0	0	0	0	0.00828653	0	0	0	0	0	0	0	0.000122805	0	0.618863	0.507585	0.12741	0.0972961	0.0114204	0	Bacteria; Chloroflexi; AD3; NA; NA; NA; ASV_1	TACGTAGGGGGCAAGCGTTATCCGGATTTACTGGGCGTAAAGCGCGTTAAGGCGGCCGGCAAAGTTGGTGGTGAAATTTCAGGGCTCAACCCTGAAACTGCCGTCAATACTGGTCGGCTCGAGTGCGAGAGAGGAAGGTGGAATTCCCGGTGTAGTAGTGAAATGCGTAGATATCGGGAGGAACACCAGTGGCGAAGGCGGCCTTCTGGCTCGCAACTGACGCTGTAGCGCGAAAGCGTGGGGAGCGAACGGG
ASV_2	0.153241	0	0	0.280532	0	0	0.176656	0	0	0.0468088	0.314089	0	0	0	0	0	0.0469678	0	0.0315476	0.0249996	0	0	0	0	0	0	0.111087	Bacteria; Proteobacteria; Gammaproteobacteria; Alteromonadales; Alteromonadaceae; Alteromonas; ASV_2	TACGGAGGGTGCGAGCGTTAATCGGAATTACTGGGCGTAAAGCGCACGCAGGCGGTTTGTTAAGCTAGATGTGAAAGCCCCGGGCTCAACCTGGGATGGTCATTTAGAACTGGCAGACTAGAGTCTTGGAGAGGGGAGTGGAATTCCAGGTGTAGCGGTGAAATGCGTAGATATCTGGAGGAACATCAGTGGCGAAGGCGACTCCCTGGCCAAAGACTGACGCTCATGTGCGAAAGTGTGGGTAGCGAACAGG
ASV_3	0	0	0	0	0	0	0	0.565083	0.114275	0	0	0	0.0166347	0.00158971	0.35765	0	0	0	0	0	0.0182909	0	0	0	0	0	0	Bacteria; Actinobacteria; Acidimicrobiia; NA; NA; NA; ASV_3	TACGTAGGGGGCGAGCGTTGTCCGGATTTATTGGGCGTAAAGAGCTCGTAGGCGGCTTGGCAAGTCGGGTGTGAAACCTCCAGGCTCAACCTGGAGACGCCACTCGATACTGCCATGGCTAGAGTCCGGTAGGGGACCACGGAATTCCTGGTGTAGCGGTGAAATGCGCAGATATCAGGAGGAACACCGGTGGCGAAGGCGGTGGTCTGGGCCGGCACTGACGCTGAGGAGCGAAAGCGTGGGTAGCAAACAGG
ASV_4	0	0.0271156	0.311506	0	0.0111711	0	0	0	0	0	0	0.0216594	0	0	7.09622e-05	0	0	0	0	0	0	0.0902923	0.202024	0.0253596	0.132203	0.00586863	0	Bacteria; Chloroflexi; Ktedonobacteria; B12-WMSP1; NA; NA; ASV_4	TACGTAGGAGGCGAGCGTTGTCCGGAATTACTGGGCGTAAAGAGCGCGTAGGCGGCACTGTACGACCGCGGTGAAAGCCCCCGGCTCAACTGGGGAGGGTCCGTGGTAACGGCAGAGCTATGAGTGCAGGAGAGGGATGTGGAACTCCGGGAGTAGCGGTGAAATGCGTAGAGACCCGGAGGAACACCAGTGGCGAAGGCGGCATCCTGGTCTGCGACTGACGCTGTGGCGCGAAAGCTAGGGGAGCGAACGGG
ASV_5	0.0178297	0	0	0.0657171	0	0	0.00690541	0	0	0.14688	0.0209405	0	0.00126957	0	0	0	0.00711481	0	0.170386	0.0216137	0	0	0	0	0	0	0.0818227	Bacteria; Proteobacteria; Gammaproteobacteria; Alteromonadales; Alteromonadaceae; NA; ASV_5	TACGGAGGGTGCAAGCGTTAATCGGAATTACTGGGCGTAAAGCGCACGCAGGCGGTTTGTTAAGCTAGATGTGAAAGCCCCGGGCTCAACCTGGGACGGTCATTTAGAACTGGCAGACTAGAGTCTTGGAGAGGGGAGTGGAATTCCAGGTGTAGCGGTGAAATGCGTAGATATCTGGAGGAACATCAGTGGCGAAGGCGGCTCCCTGGCCAAAGACTGACGCTCATGTGCGAAAGTGTGGGTAGCGAACAGG
ASV_6	0	0	0	0.000158737	0	0	0	0	0	0.000994334	1.87136e-05	0	0	0	0	0	0.00075511	0	0	0	0	0	0	0	0	0	0.00187156	Bacteria; Proteobacteria; Gammaproteobacteria; Alteromonadales; Alteromonadaceae; Alteromonas; ASV_6	TACGGAGGGTGCAAGCGTTAATCGGAATTACTGGGCGTAAAGCGCACGCAGGCGGTTTGTTAAGCTAGATGTGAAAGCCCCGGGCTCAACCTGGGATGGTCATTTAGAACTGGCAGACTAGAGTCTTGGAGAGGGGAGTGGAATTCCAGGTGTAGCGGTGAAATGCGTAGATATCTGGAGGAACATCAGTGGCGAAGGCGGCTCCCTGGCCAAAGACTGACGCTCATGTGCGAAAGTGTGGGTAGCGAACAGG
ASV_7	0.00250107	0	0	0	0	0	0	0	0	0.000600353	0.000130995	0	0	0	0	0	0.258029	0	0.00319812	0.0795776	0	0	0	0	0	0	0.065783	Bacteria; Proteobacteria; Gammaproteobacteria; Alteromonadales; Pseudoalteromonadaceae; Psychrosphaera; ASV_7	TACGGAGGGTGCGAGCGTTAATCGGAATTACTGGGCGTAAAGCGTACGCAGGCGGCTTGTTAAGTCAGATGTGAAAGCCCCGGGCTCAACCTGGGAACTGCATTTGAAACTGGCAAGCTAGAGTGCGACAGAGGGTGGTAGAATTTCAGGTGTAGCGGTGAAATGCGTAGAGATCTGAAGGAATACCAATGGCGAAGGCAGCCACCTGGGTCGACACTGACGCTCATGTACGAAAGCGTGGGTAGCAAACAGG
ASV_8	0.0416283	0	0	0.0980995	0	0	0.0475378	0	0	0.0453829	0.106462	0	0	0	0	0	0.00181226	0	0.00916072	0.0106665	0	0	0	0	0	0	0.00419167	Bacteria; Proteobacteria; Alphaproteobacteria; Rhodobacterales; Rhodobacteraceae; NA; ASV_8	TACGGAGGGGGTTAGCGTTGTTCGGAATTACTGGGCGTAAAGCGCGCGTAGGCGGATTGGAAAGTTGGGGGTGAAATCCCGGGGCTCAACCCCGGAACTGCCTCCAAAACTATCAGTCTAGAGGTCGAGAGAGGTGAGTGGAATTCCGAGTGTAGAGGTGAAATTCGTAGATATTCGGAGGAACACCAGTGGCGAAGGCGGCTCACTGGCTCGATACTGACGCTGAGGTGCGAAAGCGTGGGGAGCAAACAGG
ASV_9	0.0385442	0	0	0.00809559	0	0	0.0300638	0	0	0.142753	0.0145966	0	0	0	0	0	0.00208075	0	0.123119	0.0219294	0	0	0	0	0	0	0.00151581	Bacteria; Bacteroidetes; Bacteroidia; Flavobacteriales; Flavobacteriaceae; Zeaxanthinibacter; ASV_9	TACGGAGGGTCCAAGCGTTATCCGGAATCATTGGGTTTAAAGGGTCCGCAGGCGGGCAATTAAGTCAGGGGTGAAAGGCTGCGGCTCAACCGTAGCACTGCCCTTGATACTGATTGTCTTGAGTTATGGTGGAGTGGCCGGAATATGTAGTGTAGCGGTGAAATGCATAGATATTACATAGAACACCGATCGCGAAGGCAGGTCACTAACCATATACTGACGCTGAGGGACGAAAGCGTGGGGAGCGAACGGG
ASV_10	0.0074265	0	0	0.0130453	0	0	0.00976863	0	0	0.0139019	0.0078223	0	0	0	0	0	0.0336275	0	0.081254	0.0208944	0	0	0	0	0	0	0.159902	Bacteria; Proteobacteria; Gammaproteobacteria; Alteromonadales; Marinobacteraceae; Marinobacter; ASV_10	TACGGAGGGTGCAAGCGTTAATCGGAATTACTGGGCGTAAAGCGCGCGTAGGTGGTTTGATAAGCGAGATGTGAAAGCCCCGGGCTTAACCTGGGAACGGCATTTCGAACTGTCAGGCTAGAGTATGGTAGAGGGTAGTGGAATTTCCTGTGTAGCGGTGAAATGCGTAGATATAGGAAGGAACACCAGTGGCGAAGGCGGCTACCTGGACCAATACTGACACTGAGGTGCGAAAGCGTGGGGAGCAAACAGG
ASV_11	0.0358436	0	0	0.00721532	0	0	0.0386113	0	0	0.0764887	0.00527724	0	0	0	0	0	0	0	0.112278	0.0659813	0	0	0	0	0	0	0.0027532	Bacteria; Bacteroidetes; Bacteroidia; Flavobacteriales; Flavobacteriaceae; Gramella; ASV_11	TACGGAGGATCCAAGCGTTATCCGGAATCATTGGGTTTAAAGGGTCCGTAGGCGGGACAATAAGTCAGTGGTGAAAGTCTTCCGCTCAACGGGAGAACTGCCATTGATACTGTTGTTCTTGAATTAGTATGAAGTGGTTGGAATGAGTAGTGTAGCGGTGAAATGCATAGATATTACTCAGAACACCGATTGCGAAGGCAGATCACTAATACTATATTGACGCTGAGGGACGAAAGCGTAGGTAGCGAACAGG
ASV_13	0.0250721	0	0	0.0312568	0	0	0.0714752	0	0	0.0225695	0.0757528	0	0	0	0	0	0	0	0.00314392	0.0725952	0	0	0	0	0	0	0.0081204	Bacteria; Bacteroidetes; Bacteroidia; Flavobacteriales; Flavobacteriaceae; Gramella; ASV_13	TACGGAGGGTCCAAGCGTTATCCGGAATCATTGGGTTTAAAGGGTCCGTAGGCGGGATAATAAGTCAGTGGTGAAAGTCTGCAGCTCAACTGTAGAATTGCCATTGATACTGTTGTCCTTGAATTATTATGAAGTGGTTGGAATGAGTAGTGTAGCGGTGAAATGCATAGATATTACTCAGAACACCTATTGCGAAGGCAGATCACTAATAATATATTGACGCTGAGGGACGAAAGCGTAGGTAGCGAACAGG
ASV_15	0	0	0	0	0	0	0	0	0	0	0	0	0	0	0	0	0.00426217	0	0	0	0	0	0	0	0	0	0.000247479	Bacteria; Proteobacteria; Gammaproteobacteria; Vibrionales; Vibrionaceae; Catenococcus; ASV_15	TACGGAGGGTGCGAGCGTTAATCGGAATTACTGGGCGTAAAGCGCATGCAGGTGGTTTGTTAAGTCAGATGTGAAAGCCCGGGGCTCAACCTCGGAATAGCATTTGAAACTGGCAGACTAGAGTACTGTAGAGGGGGGTAGAATTTCAGGTGTAGCGGTGAAATGCGTAGAGATCTGAAGGAATACCGGTGGCGAAGGCGGCCCCCTGGACAGATACTGACACTCAGATGCGAAAGCGTGGGGAGCAAACAGG
ASV_16	0.00023016	0	0	0	0	0	0	0	0	0.0204683	0	0	0	0	0	0	0.232758	0	0	0	0	0	0	0	0	0	0	Bacteria; Bacteroidetes; Bacteroidia; Flavobacteriales; Flavobacteriaceae; Croceibacter; ASV_16	TACGGAGGGTCCAAGCGTTATCCGGAATCATTGGGTTTAAAGGGTCCGCAGGCGGCCATATAAGTCAGTGGTGAAATTCCGTGGCTCAACCACGGGACTGCCATTGATACTGTTTGGCTTGAATCAGTTCGAGGATGCCGGAATGTGCGGTGTAGCGGTGAAATGCATAGATATCGCACAGAACACCTATTGCGAAGGCAGGTGTCCAGGACTGTATTGACGCTGATGGACGAAAGCGTGGGTAGCGAACGGG
ASV_17	0.0707512	0	0	0.0393091	0	0	0.0319796	0.000767137	0	0.00786087	0.0261616	0	0	0	0.00342984	0	0.000134242	0	0.00672147	0.00594726	0.00267704	0	0	0	0	0	0.00499598	Bacteria; Firmicutes; Bacilli; Bacillales; Sporolactobacillaceae; NA; ASV_17	TACGTAGGTGGCAAGCGTTGTCCGGAATTATTGGGCGTAAAGCGCGCGCAGGCGGTCTCTTAAGTCTGATGTGAAAGCCCACGGCTCAACCGTGGAGGGCCATTGGAAACTGGGGGACTTGAGTACTGGAGAGGAGAGTGGAATTCCATGTGTAGCGGTGAAATGCGTAGATATATGGAGGAACACCAGTGGCGAAGGCGGCTCTCTGGCCAGTAACTGACGCTGAGGCGCGAAAGCGTGGGGAGCAAACAGG
ASV_18	0.0230621	0	0	0.00535377	0	0	0.0360218	0	0	0.0258714	0.0277336	0	0	0	0	0	0.0253046	0	0.0275725	0.0220522	0	0	0	0	0	0	0.0352348	Bacteria; Proteobacteria; Alphaproteobacteria; Rhodobacterales; Rhodobacteraceae; Ascidiaceihabitans; ASV_18	TACGGAGGGGGTTAGCGTTGTTCGGAATTACTGGGCGTAAAGCGCGCGTAGGCGGATTGGAAAGTTGGGGGTGAAATCCCGGGGCTCAACCCCGGAACTGCCTCCAAAACTATCAGTCTAGAGTTCGAGAGAGGTGAGTGGAATTCCAAGTGTAGAGGTGAAATTCGTAGATATTTGGAGGAACACCAGTGGCGAAGGCGGCTCACTGGCTCGATACTGACGCTGAGGTGCGAAAGTGTGGGGAGCAAACAGG
ASV_19	0	0	0	0	0	0	0	0	0	0	0	0	0.419838	0.000903244	0	0	0	0	0	0	0	0	0	0	0	0	0	Bacteria; Acidobacteria; Blastocatellia_(Subgroup_4); Blastocatellales; Blastocatellaceae; Blastocatella; ASV_19	TACGTAGGGACCAAGCGTTGTTCGGATTTACTGGGCGTAAAGGGTGCGTAGGCGGCATGACAAGTCACTTGTGAAATCTCCGGGCTTAACTCGGAACAGCCAAGTGATACTGTTGAGCTAGAGTACAGAAAGGGTAACTGGAATTCTTGGTGTAGCGGTGAAATGCGTAGATATCAAGAGGAACACCTGAGGCGAAGGCGAGTTACTAGGCTGATACTGACGCTGAGGCACGAAAGCTAGGGGAGCGAACGGG
ASV_20	0.0107715	0	0	0	0	0	0.00429483	0	0	0	0	0	0	0	0	0	0	0	0.0293974	0.00626305	0	0	0	0	0	0	0	Bacteria; Firmicutes; Bacilli; Bacillales; Planococcaceae; Planococcus; ASV_20	TACGTAGGTGGCAAGCGTTGTCCGGAATTATTGGGCGTAAAGCGCGCGCAGGCGGTCCTTTAAGTCTGATGTGAAAGCCCACGGCTCAACCGTGGAGGGTCATTGGAAACTGGGGGACTTGAGTACAGAAGAGGAAAGTGGAATTCCACGTGTAGCGGTGAAATGCGTAGAGATGTGGAGGAACACCAGTGGCGAAGGCGACTTTCTGGTCTGTAACTGACGCTGAGGCGCGAAAGCGTGGGGAGCAAACAGG
ASV_21	0	0	0	0.0511278	0	0	0.00286322	0	0	0.00523433	0.0352003	0	0	0	0	0	0.00426217	0	0	0	0	0	0	0	0	0	0.00318629	Bacteria; Proteobacteria; Gammaproteobacteria; Alteromonadales; Alteromonadaceae; Salinimonas; ASV_21	TACGGAGGGTGCAAGCGTTAATCGGAATTACTGGGCGTAAAGCGCACGCAGGCGGTTTGTTAAGCTAGATGTGAAAGCCCCGGGCTCAACCTGGGACGGTCATTTAGAACTGGCAGACTAGAGTCTTGGAGAGGGGAGTGGAATTCCAGGTGTAGCGGTGAAATGCGTAGAGATCTGGAGGAACATCAGTGGCGAAGGCGACTCCCTGGCCAAAGACTGACGCTCAGGTGCGAAAGTGTGGGTAGCGAACAGG
ASV_22	0	0	0	0	0	0	0	0	0.291678	0	0	0	0	0	0	0	0	0	0	0	0	0	0	0	0	0	0	Bacteria; Firmicutes; Bacilli; Bacillales; Bacillaceae; NA; ASV_22	TACGTAGGGGGCAAGCGTTGTCCGGAATTATTGGGCGTAAAGCGCGCGCAGGCGGCTTCTTAAGTCTGATGTGAAAGCCCACGGCTCAACCGTGGAGGGTCATTGGAAACTGGGAGGCTTGAGTACAGAAGAGGAGAGTGGAATTCCACGTGTAGCGGTGAAATGCGTAGAGATGTGGAGGAACACCAGTGGCGAAGGCGACTCTCTGGTCTGTAACTGACGCTGAGGCGCGAAAGCGTGGGGAGCAAACAGG
ASV_23	0.0296446	0	0	0.00155851	0	0	0.0148424	0	0	0.0675022	0.00308775	0	0	0	0	0	0	0	0.0600416	0.00526307	0	0	0	0	0	0	0.00139207	Bacteria; Bacteroidetes; Bacteroidia; Flavobacteriales; Flavobacteriaceae; Zeaxanthinibacter; ASV_23	TACGGAGGGTCCAAGCGTTATCCGGAATCATTGGGTTTAAAGGGTCCGCAGGCGGGCAATTAAGTCAGGGGTGAAAGGCTGCGGCTCAACCGTAGCACTGCCCTTGATACTGATTGTCTTGAGTTATGGTGGAGTGGCCGGAATATGTAGTGTAGCGGTGAAATGCATAGATATTACATAGAACACCGATCGCGAAGGCAGGTCACTAACCATTAACTGACGCTGAGGGACGAAAGCGTGGGGAGCGAACGGG
ASV_24	0	0	0	0	0	0.00077133	0	0	0	0	0	0.0430221	0	0.124106	0	0.00205069	0	0.000187225	0	0	0.00243967	0	0	0	0	0.00827693	0	Bacteria; Firmicutes; Bacilli; Bacillales; Paenibacillaceae; Ammoniphilus; ASV_24	TACGTAGGGGGCAAGCGTTGTCCGGAATTATTGGGCGTAAAGCGCGCGCAGGCGGTCTATTAAGTCTGATGTGAAAGCCCACGGCTCAACCGTGGAGGGCCATTGGAAACTGGTAGACTTGAGTGCAGGAGAGGAGAGCGGAATTCCCGGTGTAGCGGTGAAATGCGTAGATATCGGGAGGAACACCCGTGGCGAAGGCGGCTCTCTGGCCTGTAACTGACGCTGAGGCGCGAAAGCGTGGGGAGCAAACAGG
ASV_25	0	0	0.00437719	0	0	0	0	0	0	0	0	0.00040267	0	0	0.000260195	0	0	0	0	0	0	0.0462447	0.0161907	0.133782	0.0579566	0.000139428	0	Bacteria; Chloroflexi; JG30-KF-CM66; NA; NA; NA; ASV_25	TACGTAGGTGGCAAGCGTTGTCCGGAATTATTGGGCGTAAAGCGCGCGCAGGCGGTGCGCTAAGTCCATGGTGAAAGCGCCCGGCTTAACTGGGCGAGGGCCGTGGAGACTGGCGTGCTGGAGGCAAGCAGAGGCGAGTGGAATTCCGGGTGTAGTGGTGAAATGCGTAGAGATCCGGAGGAACACCAGTGGCGAAGGCGGCTCGCTGGGCTTGGCCTGACGCTGAGGCGCGAAAGCGTGGGGAGCGAACCGG
ASV_26	0.00253176	0	0	0	0	0.000356884	0	0	0.000367782	0	0	0	0	0	0.000212887	0	0.00281908	0	0.0188635	0.0469992	0	0	0	0	0	0.000316881	0.0211594	Bacteria; Proteobacteria; Gammaproteobacteria; Alteromonadales; Marinobacteraceae; Marinobacter; ASV_26	TACGGAGGGTGCAAGCGTTAATCGGAATTACTGGGCGTAAAGCGCGCGTAGGTGGTTTGATAAGCGAGATGTGAAAGCCCCGGGCTTAACCTGGGAACGGCATTTCGAACTGTCAGGCTAGAGTGTGGTAGAGGGTAGTGGAATTTCCTGTGTAGCGGTGAAATGCGTAGATATAGGAAGGAACACCAGTGGCGAAGGCGGCTACCTGGACCAACACTGACACTGAGGTGCGAAAGCGTGGGGAGCAAACAGG
ASV_27	0.0265605	0	0	0	0	0	0.111939	0	0	0.014052	0	0	0	0	0	0	0	0	0.00023489	0	0	0	0	0	0	0	0.00272227	Bacteria; Firmicutes; Bacilli; Bacillales; Bacillaceae; NA; ASV_27	TACGTAGGTGGCAAGCGTTGTCCGGAATTATTGGGCGTAAAGCGCGCGCAGGCGGTTTCTTAAGTCTGATGTGAAAGCCCACGGCTCAACCGTGGAGGGTCATTGGAAACTGGGAAACTTGAGTGCAGAAGAGGAGAGTGGAATTCCACGTGTAGCGGTGAAATGCGTAGATATGTGGAGGAACACCAGTGGCGAAGGCGACTCTCTGGTCTGTAACTGACGCTGAGGCGCGAAAGCGTGGGGAGCAAACAGG
ASV_28	0.0177223	0	0	0.0155418	0	0	0.0148635	0	0	0.0367528	0.0180586	0	0	0	0	0	0.010387	0	0.000939561	0.0111752	0	0	0	0	0	0	0.0122811	Archaea; Thaumarchaeota; Nitrososphaeria; Nitrosopumilales; Nitrosopumilaceae; Candidatus_Nitrosopumilus; ASV_28	AACCAGCACCTCAAGTGGTCAGGAGGATTATTGGGCCTAAAGCATCCGTAGCCGGCTCTGTAAGTTTTCGGTTAAATCTATACGCTCAACGTATAGGCTGCCGGGAATACTGCAAAGCTAGGGAGTGGGAGAGGTAGACGGTACTCGGTAGGAAGGGGTAAAATCCTTTGATCTATTGATGACCACCTGTGGCGAAGGCGGTCTACTAGAACACGTCCGACGGTGAGGGATGAAAGCTGGGGGAGCAAACCGG
ASV_29	0	0.294667	0.0681341	0	0.0548862	0	0	0	0	0	0	0	0	0	0	0	0	0	0	0	0	0.00130069	0	0.00476298	0	0.000443633	0	Bacteria; Proteobacteria; Gammaproteobacteria; Acidiferrobacterales; Acidiferrobacteraceae; Sulfurifustis; ASV_29	TACAGAGGGTGCAAGCGTTAATCGGAATTACTGGGCGTAAAGCGTGCGTAGGTGGTTGGCTTAGTCAGGTGTGAAATCCCCAGGCTCAACCTGGGAACTGCATCTGATACTGGCCAGCTAGAGTTTGGTAGAGGGAAGTGGAATTCCACGTGTAGCGGTGAAATGCGTAGATATGTGGAGGAACACCAGTGGCGAAGGCGGCTTCCTGGACTAAAACTGACACTGAGGCACGAAAGCGTGGGTAGCAAACAGG
ASV_30	0.102713	0	0	0	0	0	0.0195373	0	0	0	0.000767259	0	0	0	0	0	0	0	0.00258379	0	0	0	0	0	0	0	0	Bacteria; Firmicutes; Bacilli; Bacillales; Bacillaceae; Anoxybacillus; ASV_30	TACGTAGGTGGCAAGCGTTGTCCGGAATTATTGGGCGTAAAGCGCGCGCAGGCGGTCCTTTAAGTCTGATGTGAAAGCCCACGGCTCAACCGTGGAGGGTCATTGGAAACTGGGGGACTTGAGTGCAGAAGAGGAGAGCGGAATTCCACGTGTAGCGGTGAAATGCGTAGAGATGTGGAGGAACACCAGTGGCGAAGGCGGCTCTCTGGTCTGTAACTGACGCTGAGGCGCGAAAGCGTGGGGAGCAAACAGG
ASV_31	0	0	0	0	0	0.00320044	0	0	0	0	0	0	0	0.0020052	0	0.0931255	0	0	0	0	0	0	0	0	0	0	0	Bacteria; Bacteroidetes; Bacteroidia; Chitinophagales; Chitinophagaceae; NA; ASV_31	TACGGAGGGTGCAAGCGTTATCCGGATTTACTGGGTTTAAAGGGTGCGTAGGCGGGCAGGTAAGTCAGTGGTGAAATCTTCGAGCTTAACTCGGAAATTGCCGTTGATACTATTTGTCTTGAATATTGCGGAGGTAAGCGGAATATGTCATGTAGCGGTGAAATGCATAGATATGACATGGAACACCAATTGCGAAGGCAGCTTACTACACAATGATTGACGCTGATGCACGAAAGCGTGGGGAGCAAACAGG
ASV_32	0.0314092	0	0	0.00161623	0	0	0.0128003	0	0	0.00801096	0.016992	0	0	0	0	0	0.00077189	0	0.00954016	0.00143857	0	0	0	0	0	0	0.0314762	Bacteria; Firmicutes; Bacilli; Bacillales; NA; NA; ASV_32	TACGTAGGTGGCAAGCGTTGTCCGGAATTATTGGGCGTAAAGCGCGCGCAGGCGGTCTCTTAAGTCTGATGTGAAAGCCCACGGCTCAACCGTGGAGGGTCATTGGAAACTGGGGGACTTGAGTACAGAAGAGGAAAGTGGAATTCCACGTGTAGCGGTGAAATGCGTAGATATGTGGAGGAACACCAGTGGCGAAGGCGACTTTCTGGTCTGTAACTGACGCTGAGGCGCGAAAGCGTGGGGAGCAAACAGG
ASV_33	0	0	0	0	0	0.000610156	0	0	0	0	0	0.0461799	0	0.064311	0	0.000321677	0	0.000546073	0	0	0.00288804	0	0.00325326	0	0	0.0127133	0	Bacteria; Firmicutes; Bacilli; Bacillales; Bacillaceae; Bacillus; ASV_33	TACGTAGGTGGCAAGCGTTGTCCGGAATTATTGGGCGTAAAGCGCGCGCAGGCGGTTCCTTAAGTCTGATGTGAAAGCCCCCGGCTCAACCGGGGAGGGTCATTGGAAACTGGGGAACTTGAGTGCAGAAGAGGAGAGTGGAATTCCACGTGTAGCGGTGAAATGCGTAGAGATGTGGAGGAACACCAGTGGCGAAGGCGACTCTCTGGTCTGTAACTGACGCTGAGGCGCGAAAGCGTGGGGAGCGAACAGG
ASV_34	0	0	0	0	0	0	0	0.00626083	0	0	0	0	0	0.000541947	0.0202006	0	0	0	0	0	0.0785441	0	0	0	0	0	0	Bacteria; Proteobacteria; Alphaproteobacteria; Sphingomonadales; Sphingomonadaceae; Ellin6055; ASV_34	TACGGAGGGAGCTAGCGTTGTTCGGAATTACTGGGCGTAAAGCGCGCGTAGGCGGCTTTGTAAGTTAGAGGTGAAAGCCCGGGGCTCAACTCCGGAACTGCCTTTAAGACTGCATCGCTTGAATCCGGGAGAGGTGAGTGGAATTCCGAGTGTAGAGGTGAAATTCGTAGATATTCGGAAGAACACCAGTGGCGAAGGCGGCTCACTGGACCGGTATTGACGCTGAGGTGCGAAAGCGTGGGGAGCAAACAGG
ASV_35	0.00570797	0	0	0	0	0	0.00172635	0	0	0.00861131	0.00175908	0	0	0	0	0	0.00666174	0	0.0711356	0.00840336	0	0	0	0	0	0	0.0187311	Bacteria; Bacteroidetes; Bacteroidia; Flavobacteriales; Flavobacteriaceae; Zeaxanthinibacter; ASV_35	TACGGAGGGTCCAAGCGTTATCCGGAATCATTGGGTTTAAAGGGTCCGCAGGCGGGCAATTAAGTCAGGGGTGAAAGGCTGCGGCTCAACCGTAGCACTGCCCTTGATACTGATTGTCTTGAGTTATGGTGAAGTGGCCGGAATATGTAGTGTAGCGGTGAAATGCATAGATATTACATAGAACACCGATTGCGAAGGCAGGTCACTAACCATTGACTGACGCTGAGGGACGAAAGCGTGGGGAGCGAACGGG
ASV_36	0	0	0	0	0	0	0	0	0	0	0	0	0.00175787	0.115037	0	0	0	0.000546073	0	8.77178e-05	0	0	0	0.000289641	0	0	0	Bacteria; Proteobacteria; Gammaproteobacteria; Enterobacteriales; Enterobacteriaceae; Escherichia/Shigella; ASV_36	TACGGAGGGTGCAAGCGTTAATCGGAATTACTGGGCGTAAAGCGCACGCAGGCGGTTTGTTAAGTCAGATGTGAAATCCCCGGGCTCAACCTGGGAACTGCATCTGATACTGGCAAGCTTGAGTCTCGTAGAGGGGGGTAGAATTCCAGGTGTAGCGGTGAAATGCGTAGAGATCTGGAGGAATACCGGTGGCGAAGGCGGCCCCCTGGACGAAGACTGACGCTCAGGTGCGAAAGCGTGGGGAGCAAACAGG
ASV_37	0	0	0.01991	0	0.0186493	0	0	0	0	0	0	0	0	0	0.00456524	0	0	0	0	0	0	0.0228148	0.0219028	0.0408715	0.048371	0.00391665	0	Bacteria; Planctomycetes; Planctomycetacia; Isosphaerales; Isosphaeraceae; NA; ASV_37	GACGAACCGTGCGAACGTTATTCGGAATCACTGGGCTTAAAGCGCGTGTAGGCGGGACGGCACGTCCGTCGTTGAAAGCCCCCGGCTCAACCGGGGAATCGGCGCGGATACGACCGTCCTCGAGGAGCGTAGGGGGACAGGGAACTTCCGGTGGAGCGGTGAAATGCGTTGAGATCGGAAGGAACACCCGTGGCGAAAGCGCTGTCCTGGACGCTTTGCTGACGCTGAGACGCGAAAGCTAGGGGAGCAAACGGG
ASV_38	0	0	0	0	0	0.0249358	0	0	0.0131614	0	0	0	0	0	0.0180481	0	0	0.0248385	0	0	0	0	0	0	0	0.0157807	0	Bacteria; Proteobacteria; Alphaproteobacteria; Sphingomonadales; Sphingomonadaceae; Sphingomonas; ASV_38	TACGGAGGGGGCTAGCGTTGTTCGGAATTACTGGGCGTAAAGCGCACGTAGGCGGCTTTGTAAGTTAGAGGTGAAAGCCCGGGGCTCAACTCCGGAATTGCCTTTAAGACTGCATCGCTAGAATTGTGGAGAGGTAAGTGGAATTCCGAGTGTAGAGGTGAAATTCGTAGATATTCGGAAGAACACCAGTGGCGAAGGCGACTTACTGGACACATATTGACGCTGAGGTGCGAAAGCGTGGGGAGCAAACAGG
ASV_40	0	0.0405505	0.0337919	0	0.105803	0	0	0	0	0	0	0.000148352	0	0	0	0	0	0	0	0	0	0.00474575	0.0250615	0.00183439	0.005707	0	0	Bacteria; Firmicutes; Bacilli; Bacillales; Alicyclobacillaceae; Alicyclobacillus; ASV_40	TACGTAGGGGGCAAGCGTTGTCCGGAATCACTGGGCGTAAAGCGTGCGTAGGCGGTTTTGCAAGTCCGGGGTGAAAGTCCAAGGCTCAACCTTGGGATTGCCTTGGAAACTGCAAGACTTGAGTGCTGGAGAGGCAAGGGGAATTCCACGTGTAGCGGTGAAATGCGTAGATATGTGGAGGAATACCAGTGGCGAAGGCGCCTTGCTGGACAGTGACTGACGCTGAGGCACGAAAGCGTGGGGAGCAAACAGG
ASV_41	0	0	0	0	0	0	0	0.0519426	0	0	0	0	0	0.000361298	0.0386508	0	0	0	0	0	0.0272979	0	0	0	0	0	0	Bacteria; Acidobacteria; Blastocatellia_(Subgroup_4); Pyrinomonadales; Pyrinomonadaceae; RB41; ASV_41	TACGGGGGGGGCAAGCGTTGTTCGGATTTACTGGGCGTAAAGGGCGCGTAGGCGGCGTGACAAGTCGGTTGTGAAATCTCCGGGCTTAACTCGGAGCGGCCAACCGATACTGTCGTGCTAGAGTGCGGAAGGGGCGACTGGAATTCTCGGTGTAGCGGTGAAATGCGTAGATATCGAGAGGAACACCTGTGGCGAAGGCGGGTCGCTGGGCCGACACTGACGCTGAGGCGCGAAAGCTAGGGGAGCGAACGGG
ASV_42	0.00357515	0	0	0.0235508	0	0	0.000715805	0	0	0.00202619	0.0351816	0	0	0	0	0	0	0	0.0135514	0.000877178	0	0	0	0	0	0	0.00983728	Bacteria; Firmicutes; Bacilli; Bacillales; Planococcaceae; Domibacillus; ASV_42	TACGTAGGTGGCAAGCGTTGTCCGGAATTATTGGGCGTAAAGCGCGCGCAGGCGGTCCTTTAAGTCTGATGTGAAAGCCCACGGCTCAACCGTGGAGGGTCATTGGAAACTGGAGGACTTGAGTGCAGAAGAGAAGAGCGGAATTCCACGTGTAGCGGTGAAATGCGTAGAGATGTGGAGGAACACCAGTGGCGAAGGCGGCTCTTTGGTCTGTAACTGACGCTGAGGCGCGAAAGCGTGGGGAGCAAACAGG
ASV_43	0	0	0	0	0	0	0	0.000222717	0.034519	0	0	0.0134577	0	0.0137835	0.00588987	0.00119289	0	0.0177708	0	0	0.0132401	0	0	0	0	0.00162243	0	Bacteria; Deinococcus-Thermus; Deinococci; Deinococcales; Deinococcaceae; Deinococcus; ASV_43	TACGGAGGGTGCAAGCGTTACCCGGAATCACTGGGCGTAAAGGGCGTGTAGGCGGATCGTTAAGTCTGGTTTTGAAGACCGGGGCTCAACCCCGGGAGTGGACTGGGTACTGGCGATCTGGACCTCTGGAGAGGGAACCGGAATTCCTGGTGTAGCGGTGGAATGCGTAGATACCAGGAGGAACACCGATGGCGAAGGCAGGTTCCTGGACAGAAGGTGACGCTGAGGCGCGAAAGTGTGGGGAGCGAACCGG
ASV_44	0	0	0	0	0	0	0	0	0	0	0	0	0	0.0441687	0	0.0386146	0	0	0	0	0	0	0	0	0	0	0	Bacteria; Bacteroidetes; Bacteroidia; Flavobacteriales; Weeksellaceae; Chryseobacterium; ASV_44	TACGGAGGGTGCAAGCGTTATCCGGATTTATTGGGTTTAAAGGGTCCGTAGGCGGGCCGATAAGTCAGTGGTGAAATCTCATAGCTCAACTATGAAACTGCCGTTGATACTGTCGGTCTTGAGTAAATTTGAAGTGGCTGGAATAAGTAGTGTAGCGGTGAAATGCATAGATATTACTTAGAACACCAATTGCGAAGGCAGGTCACTAAGATTTAACTGACGCTGAGGGACGAAAGCGTGGGGAGCGAACAGG
ASV_45	0	0	0	0	0	0	0	0	0	0	0	0	0	0	0	0	0	0	0	0	0	0	0	0	0	0.0668745	0	Bacteria; Bacteroidetes; Bacteroidia; Sphingobacteriales; KD3-93; NA; ASV_45	TACGGAGGATCCAAGCGTTATCCGGATTCATTGGGTTTAAAGGGTGCGTAGGCGGAATGATAAGTCAGTGGTGAAATCCTGCAGCTTAACTGTAGAATTGCCATTGATACTGTCAATCTTGAGTACATTTGATGTTGGCGGAATGTGTCATGTAGCGGTGAAATGCTTAGATATGACACAGAACACCGATTGCGAAGGCAGCTGACAAAACTGTAACTGACGCTGAGGCACGAAAGCGTGGGTATCAAACAGG
ASV_46	0	0	0	0	0	0	0	0	0	0	0	0	0	0.0101163	0	0.0609846	0	0	0	0	0.00200448	0	0	0	0	0	0	Bacteria; Deinococcus-Thermus; Deinococci; Deinococcales; Deinococcaceae; Deinococcus; ASV_46	TACGGAGGGTGCAAGCGTTACCCGGAATCACTGGGCGTAAAGGGCGTGTAGGCGGCCTGCCAAGTCTGGTTTTAAAGCCTGCGGCTCAACCGCAGAGATGGACTGGAGACTGGTAGGCTAGACCTCTGGAGAGAGAACTGGAATTCCTGGTGTAGCGGTGGAATGCGTAGATACCAGGAGGAACACCGATGGCGAAGGCAGGTTCTTGGACAGAAGGTGACGCTGAGGCGCGAAAGTGTGGGGAGCAAACCGG
ASV_48	0	0	0	0	0	0	0	0	0	0	0	0	0	0.0886083	0	0.00112587	0	0	0	0	0.000764869	0	0	0	0	0	0	Bacteria; Proteobacteria; Gammaproteobacteria; Pseudomonadales; Moraxellaceae; Acinetobacter; ASV_48	TACAGAGGGTGCGAGCGTTAATCGGATTTACTGGGCGTAAAGCGTGCGTAGGCGGCCAATTAAGTCAAATGTGAAATCCCCGAGCTTAACTTGGGAATTGCATTCGATACTGGTTGGCTAGAGTATGGGAGAGGATGGTAGAATTCCAGGTGTAGCGGTGAAATGCGTAGAGATCTGGAGGAATACCGATGGCGAAGGCAGCCATCTGGCCTAATACTGACGCTGAGGTACGAAAGCATGGGGAGCAAACAGG
ASV_49	0	0	0	0	0	0.00189954	0	0	0	0	0	0.0357105	0	0.0095202	0	0.00457049	0	0.000655288	0	0	0.00940261	0	0.00069983	0	0	0.0165792	0	Bacteria; Firmicutes; Bacilli; Bacillales; Planococcaceae; NA; ASV_49	TACGTAGGTGGCAAGCGTTGTCCGGAATTATTGGGCGTAAAGCGCGCGCAGGCGGTCCTTTAAGTCTGATGTGAAAGCCCACGGCTCAACCGTGGAGGGTCATTGGAAACTGGGGGACTTGAGTGCAGAAGAGGAAAGCGGAATTCCACGTGTAGCGGTGAAATGCGTAGAGATGTGGAGGAACACCAGTGGCGAAGGCGGCTTTCTGGTCTGTAACTGACGCTGAGGCGCGAAAGCGTGGGGAGCAAACAGG
ASV_51	0	0	0	0.0190052	0	0	0.00395798	0	0	0	0	0	0	0	0	0	0.0112763	0	0	0.00464904	0	0	0	0	0	0	0.0382973	Bacteria; Proteobacteria; Gammaproteobacteria; Alteromonadales; Alteromonadaceae; Aestuariibacter; ASV_51	TACGGAGGGTGCGAGCGTTAATCGGAATTACTGGGCGTAAAGCGCACGCAGGCGGATTGTTAAGCTAGAGGTGAAAGCCCCGCGCTCAACGTGGGAATTGCCTTTAGAACTGGCAGTCTAGAGTCTTGGAGAGGGGAGTGGAATTCCAGGTGTAGCGGTGAAATGCGTAGAGATCTGGAGGAACATCAGTGGCGAAGGCGACTCCCTGGCCAAAGACTGACGCTCATGTGCGAAAGTGTGGGTAGCGAACAGG
ASV_52	0	0.00344065	0	0	0	0	0	0	0	0	0	0	0	0	0	0	0	0	0	0	0	0.0818906	0.00289389	0.000997651	0	0	0	Bacteria; Actinobacteria; Actinobacteria; Frankiales; NA; NA; ASV_52	TACGTAGGGTGCAAGCGTTGTCCGGAATTATTGGGCGTAAAGAGCTCGTAGGCGGTCCGTCACGTCGGCTGTGAAAACCTGAGGCTCAACCTCGGGCCTGCAGTCGATACGGGCGGACTAGAGTGCGGTAGGGGAGACTGGAATTCCTGGTGTAGCGGTGAAATGCGCAGATATCAGGAGGAACACCGGTGGCGAAGGCGGGTCTCTGGGCCGTAACTGACGCTGAGGAGCGAAAGCGTGGGGAGCAAACAGG
ASV_55	0	0	0.11976	0	0	0	0	0	0	0	0	0	0	0	0	0	0	0	0	0	0	0	0	0	0	0	0	Bacteria; Cyanobacteria; Sericytochromatia; NA; NA; NA; ASV_55	GACGTAGGATGCAAGCGTTGTCCGGAATTATTGGGCGTAAAGAGAACGTAGGCGGCTTCTTAAGTCTGAAGTTAAAGACCGGGGCTCAACCCCGGGAATGCTTCGGAAACTGGGTCGCTAGAGGACGGAAGAGGGCAGTGGAATTCCCAGTGTAGCGGTGAAATGCGTAGATATTGGGAGGAACACCAGTGGCGAAAGCGACTGCCTGGTCCGTTCCTGACGCTGAGGTTCGAAAGCCAGGGGAGCAAACGGG
ASV_54	0	0.0121242	0	0	0.0330979	0	0	0	0	0	0	0	0	0	0	0	0	0	0	0	0	0.0376145	0	0.0244264	0.0477615	0	0	Bacteria; WPS-2; NA; NA; NA; NA; ASV_54	GACGTAGGGGGCAAGCGTTGTTCGGAATTATTGGGCGTAAAGCGCTCGTAGGCGGGACTGGAAGTCCGTGAAGAAAGACCTGGGCTCAACTCAGGGAACGGCACGGATACTCCGGTTCTTGAGGCAATCAGAGGGTGATGGAATTCCCGGTGTAGCGGTGAAATGCGTAGATATCGGGAGGAACACCAGTGGCGAAGGCGATCACCTGGGGTTGTTCTGACGCTGAGGAGCGAAAGCTAGGGGAGCAAACGGG
ASV_56	0	0	0	0	0	0	0	0.0350408	0.0692219	0	0	0	0.00221361	0	0.0142398	0	0	0	0	0	0	0	0	0	0	0	0	Bacteria; Actinobacteria; Acidimicrobiia; IMCC26256; NA; NA; ASV_56	CACGTAGGGGGCAAGCGTTGTCCGGAATTATTGGGCGTAAAGAGCTCGTAGGCGGCTTGGCAAGTCGGGTGTGAAAACTTCAGGCTCAACCTGGAGGTGCCATCCGAGACTGCCATGGCTAGAGTCCGGTAGGGGACCACGGAATTCCTGGTGTAGCGGTGAAATGCGCAGATATCAGGAGGAACACCAGTGGCGAAGGCGGTGGTCTGGGCCGGCACTGACGCTGAGGAGCGAAAGCGTGGGTAGCAAACAGG
ASV_57	0	0	0	0	0.0404376	0	0	0	0	0	0	0.00360284	0	0	0	0	0	0	0	0	0	0.000210922	0.0242292	0.0764329	0	0	0	Bacteria; Actinobacteria; Acidimicrobiia; NA; NA; NA; ASV_57	TACGTAGGGGGCGAGCGTTGTCCGGATTTATTGGGCGTAAAGAGCTCGTAGGCGGCTTGATAAGTTGGATGTGAAACCTCCAGGCTCAACCTGGAGCCGCCATCCAAGACTGTCATGGCTGGAGTCCGGTAGGGGATCACGGAATTCCTGGTGTAGCGGTGAAATGCGCAGATATCAGGAGGAACACCGATGGCGAAGGCAGTGATCTGGGCCGGTACTGACGCTGAGGAGCGAAAGCGTGGGGAGCGAACAGG
ASV_58	0	0	0	0	0	0	0	0	0	0	0	0	0	0	0	0	0	0.0729866	0	0	0	0	0	0	0	0	0	Bacteria; Actinobacteria; Acidimicrobiia; NA; NA; NA; ASV_58	TACGTAGGGGGCGAGCGTTGTCCGGATTCATTGGGCGTAAAGAGCTCGTAGGCGGCCTGATAAGTCGGGTGTGAAATCTCCAGGCTCAACCTGGAGAGGTCATTCGATACTGTCATGGCTAGAGTCCGGTAGGGGACCACGGAATTCCTGGTGTAGCGGTGAAATGCGCAGATATCAGGAGGAACACCGGTGGCGAAGGCGGTGGTCTGGGCCGGCACTGACGCTGAGGAGCGAAAGCGTGGGTAGCAAACAGG
ASV_59	0	0	0	0	0	0.0184198	0	0	0.0727421	0	0	0	0	0.00278199	0.000851547	0.000723773	0	0.000686492	0	0	0	0	0	0	0	2.53505e-05	0	Bacteria; Acidobacteria; Blastocatellia_(Subgroup_4); Blastocatellales; Blastocatellaceae; Blastocatella; ASV_59	TACGTAGGGACCAAGCGTTGTTCGGATTTACTGGGCGTAAAGGGCGCGTAGGCGGCGTGTTAAGTCAGCTGTGAAATCTCCAAGCTTAACTTGGAACGGTCAGCTGATACTGATGTGCTAGAGTGCAGAAGGGGCAATCGGAATTCTTGGTGTAGCGGTGAAATGCGTAGATATCAAGAGGAACACCTGAGGCGAAGGCGGATTGCTGGGCTGACACTGACGCTGAGGCGCGAAAGCTAGGGTAGCAAACGGG
ASV_60	0	0	0	0	0	0.000748305	0	0	0	0	0	0.094903	0	0	0	0.00037529	0	0.000218429	0	0	0.000778056	0	0	0	0	0	0	Bacteria; Actinobacteria; Actinobacteria; Micrococcales; Micrococcaceae; Paenarthrobacter; ASV_60	TACGTAGGGCGCAAGCGTTATCCGGAATTATTGGGCGTAAAGAGCTCGTAGGCGGTTTGTCGCGTCTGCTGTGAAAGACCGGGGCTCAACTCCGGTTCTGCAGTGGGTACGGGCAGACTAGAGTGCAGTAGGGGAGACTGGAATTCCTGGTGTAGCGGTGAAATGCGCAGATATCAGGAGGAACACCGATGGCGAAGGCAGGTCTCTGGGCTGTAACTGACGCTGAGGAGCGAAAGCATGGGGAGCGAACAGG
ASV_61	0	0.0085197	0.0185843	0	0.0561326	0	0	0.00665677	0	0	0	0.00392074	0	0	0	0	0	0	0	0	0	0.00154676	0.0099111	0.00743411	0.0653258	0.000418283	0	Bacteria; Actinobacteria; Acidimicrobiia; IMCC26256; NA; NA; ASV_61	TACGTAGGGAGCAAGCGTTGTCCGGATTCATTGGGCGTAAAGAGCTCGTAGGCGGCTTGGTAAGTCGGATGTGAAACCTCCAGGCTCAACCTGGAGTCGCCATCCGATACTGCCATGGCTAGAGTCCGGTAGGGGCCCACGGAACTCCTGGTGTAGCGGTGAAATGCGCAGATATCAGGAAGAACACCGGTGGCGAAGGCGGTGGGCTGGGCCGGCACTGACGCTGAGGAGCGAAAGCGTGGGGAGCGAACAGG
ASV_62	0	0	0	0	0	0.00176139	0	0	0	0	0	0.00305182	0	0.0117422	0.000804239	0.00738517	0	0	0	0	0.0239747	0	0	0	0	0.0152356	0	Bacteria; Firmicutes; Bacilli; Bacillales; Bacillaceae; NA; ASV_62	TACGTAGGTGGCAAGCGTTGTCCGGAATTATTGGGCGTAAAGCGCGCGCAGGCGGCTTCTTAAGTCTGATGTGAAAGCCCACGGCTCAACCGTGGAGGGTCATTGGAAACTGGGAGGCTTGAGTGCAGAAGAGGAGAGCGGAATTCCACGTGTAGCGGTGAAATGCGTAGAGATGTGGAGGAACACCAGTGGCGAAGGCGGCTCTCTGGTCTGTAACTGACGCTGAGGCGCGAAAGCGTGGGGAGCGAACAGG
ASV_63	0	0	0	0	0	0	0	0	0	0	0	0.0412207	0	0.00870728	0	0.00404777	0	0.000327644	0	0	0.0177766	0	0	0.000740192	0	0.00460111	0	Bacteria; Firmicutes; Bacilli; Bacillales; Bacillaceae; NA; ASV_63	TACGTAGGTGGCAAGCGTTGTCCGGAATTATTGGGCGTAAAGCGCGCGCAGGCGGTCCTTTAAGTCTGATGTGAAATCTTGCGGCTCAACCGTAAGCGTGCATTGGAAACTGGAGGACTTGAGTACAGAAGAGGAGAGTGGAATTCCATGTGTAGCGGTGAAATGCGTAGATATATGGAGGAACACCAGTGGCGAAGGCGACTCTCTGGTCTGTAACTGACGCTGAGGCGCGAAAGCGTGGGGAGCAAACAGG
ASV_64	0	0	0	0	0	0	0	0	0	0	0	0.0847091	0	0	0.000756931	0.000415499	0	0.00190345	0	0	0	0	0	0	0	0.0026618	0	Bacteria; Bacteroidetes; Bacteroidia; Chitinophagales; Chitinophagaceae; NA; ASV_64	TACGGAGGGTGCAAGCGTTATCCGGATTCACTGGGTTTAAAGGGTGCGTAGGCGGGCAGGGAAGTCAGTGGTGAAATCTCCGGGCTTAACTCGGAAACTGCCGTTGATACTCTCTGTCTTGAATATGGTGGAGGTGAGCGGAATATGTCATGTAGCGGTGAAATGCTTAGAGATGACATAGAACACCAATTGCGAAGGCAGCTCGCTACACCTATATTGACGCTGAGGCACGAAAGCGTGGGGATCAAACAGG
ASV_65	0	0	0	0	0	0.00149661	0	0	0	0	0	0	0	0	0	0.0563069	0	0	0	0	0	0	0	0	0	0	0	Bacteria; Bacteroidetes; Bacteroidia; Chitinophagales; Chitinophagaceae; Flavisolibacter; ASV_65	TACGGAGGGTGCAAGCGTTATCCGGATTCACTGGGTTTAAAGGGAGCGCAGGAGGGCTGGTAAGTCAGTGGTGAAATCTCCGGGCTTAACTCGGAAACTGCCGTTGATACTATCAGTCTTGAATGCCGTGGAGATGAGCGGAATATGTCATGTAGCGGTGAAATGCTTAGATATGACATAGAACACCAATTGCGAAGGCAGCTCGTTACACGCACATTGACTCTGAGGCTCGAAAGCGTGGGGATCAAACAGG
ASV_67	0	0	0	0	0	0	0	0	0	0	0	0	0	0.0413144	0	0.0260156	0	0	0	0	0	0	0	0	0	0	0	Bacteria; Proteobacteria; Gammaproteobacteria; Pseudomonadales; Moraxellaceae; Psychrobacter; ASV_67	TACAGAGGGTGCAAGCGTTAATCGGAATTACTGGGCGTAAAGCGAGCGTAGGTGGCTTGATAAGTCAGATGTGAAAGCCCCGGGCTTAACCTGGGAACGGCATCTGATACTGTCAGGCTAGAGTAGGTGAGAGGAAGGTAGAATTCCAGGTGTAGCGGTGAAATGCGTAGAGATCTGGAGGAATACCGATGGCGAAGGCAGCCTTCTGGCATCATACTGACACTGAGGTTCGAAAGCGTGGGTAGCAAACAGG
ASV_68	0	0	0.0624812	0	0	0	0	0	0	0	0	0.00358165	0	0	0	0	0	0	0	0	0	0.00731197	0.0151693	0.00659737	0	0	0	Bacteria; Cyanobacteria; Sericytochromatia; NA; NA; NA; ASV_68	GACGTAGGATGCAAGCGTTGTCCGGAATTATTGGGCGTAAAGCGTACGTAGGCGGTTCCCTAAGTCTGGGGTTAAAGACCGAGGCTCAACCTCGGGAGTGCCCTGGAAACTGGAGAGCTGGAGGACGGCAGAGGAAAGTGGAATTCCCAGTGTAGCGGTGAAATGCGTAGATATTGGGAGGAACACCAGTGGCGAAAGCGACTTTCTGGGCCGTTCCTGACGCTGAGGTACGAAAGCTAGGGGAGCAAACGGG
ASV_69	0	0	0	0	0	0	0	0	0	0	0	0	0	0	0.0175986	0	0	0.0516585	0	0	0	0	0	0	0	0	0	Bacteria; Bacteroidetes; Bacteroidia; Chitinophagales; Chitinophagaceae; Segetibacter; ASV_69	TACGGAGGGTGCAAGCGTTATCCGGATTCACTGGGTTTAAAGGGTGCGTAGGTGGGCTTGTAAGTCAGTGGTGAAATCTCCGTGCTTAACATGGAAACTGCCATTGATACTATAGGTCTTGAATTTTCCGGAGGTTAGCGGAATATGTCATGTAGCGGTGAAATGCTTAGATATGACATAGAACACCGATTGCGAAGGCAGCTAACTACAGGGACATTGACACTGAGGCACGAAAGCGTGGGGATCAAACAGG
ASV_70	0	0	0	0	0	0	0	0	0	0	0	0	0	0	0	0	0	0	0	0	0.0533298	0	0	0	0	0	0	Bacteria; Acidobacteria; Blastocatellia_(Subgroup_4); Blastocatellales; Blastocatellaceae; Blastocatella; ASV_70	TACGTAGGGACCAAGCGTTGTTCGGATTTACTGGGCGTAAAGGGAGCGTAGGCGGCGCGTCAAGTCAGTTGTGAAATCTCAAGGCTTAACCTTGAGCGGTCAACTGATACTGTCGTGCTAGAGTGCAGAAAGGGCAATCGGAATTCTTGGTGTAGCGGTGAAATGCGTAGATATCAAGAGGAACACCTGAGGCGAAGGCGGGTTGCTAGGCTGACACTGACGCTGAGGCTCGAAAGCCAGGGGAGCAAACGGG
ASV_71	0.0107408	0	0	0.00558466	0	0	0.0193267	0	0	0.00311433	0.00763516	0	0.00445978	0	0	0	0	0	0.00316198	0.0127717	0	0	0	0	0	0	0.00414527	Bacteria; Proteobacteria; Alphaproteobacteria; Rhodobacterales; Rhodobacteraceae; NA; ASV_71	TACGGAGGGGGTTAGCGTTGTTCGGAATTACTGGGCGTAAAGCGCGCGTAGGCGGATTGGAAAGTTGGGGGTGAAATCCCGGGGCTCAACCCCGGAACGGCCTCCAAAACTATCAGTCTAGAGGTCGAGAGAGGTGAGTGGAATTCCGAGTGTAGAGGTGAAATTCGTAGATATTCGGAGGAACACCAGTGGCGAAGGCGGCTCACTGGCTCGATACTGACGCTGAGGTGCGAAAGCGTGGGGAGCAAACAGG
ASV_72	0.00316087	0	0	0	0	0	0.0010316	0	0	0	0.000318132	0	0.00429701	0.000180649	0	0	0	0	0.014256	0.026596	0	0	0	0	0	0	0.00471756	Bacteria; Proteobacteria; Alphaproteobacteria; Sphingomonadales; Sphingomonadaceae; Erythrobacter; ASV_72	TACGGAGGGAGCTAGCGTTGTTCGGAATTACTGGGCGTAAAGCGCACGTAGGCGGCTTTTCAAGTCAGGGGTGAAATCCCGGGGCTCAACCCCGGAACTGCCCTTGAAACTGGATGGCTAGAATACTGGAGAGGTGAGTGGAATTCCGAGTGTAGAGGTGAAATTCGTAGATATTCGGAAGAACACCAGTGGCGAAGGCGACTCACTGGACAGTTATTGACGCTGAGGTGCGAAAGCGTGGGGAGCAAACAGG
ASV_73	0	0	0	0	0	0.0370814	0	0	0	0	0	0	0	0	0	0.00347143	0	0	0	0	0	0	0	0	0	0.00512079	0	Bacteria; Chloroflexi; Chloroflexia; Chloroflexales; Roseiflexaceae; NA; ASV_73	GACAGAGGAGGCAAGCGTTGTCCGGATTAACTGGGCGTAAAGCGTCCGCAGGTGGCACGGTCAGTGGGGTGTGAAAGCCGGTGGCTTAACCGCCGGAGGTCATCCCAAACTGCCGCGCTGGAGTCGGGCAGAGGGTGCCGGAATTGCCGGTGTAGTGGTGAAATGCGTAGAGATCGGCAGGAAGACCAAGGGGGAAGCCAGGCACCTGGGCCCGTACTGACACTCATGGACGACCGCGTGGGGAGCGAACCGG
ASV_74	0	0	0	0	0	0	0	0	0	0	0	0	0	0.00428138	0	0.0486805	0	0	0	0	0	0	0	0	0	0	0	Bacteria; Bacteroidetes; Bacteroidia; Flavobacteriales; Flavobacteriaceae; Aequorivita; ASV_74	TACGGAGGATCCGAGCGTTATCCGGAATCATTGGGTTTAAAGGGTCCGTAGGCGGGCGGCTAAGTCAGCGGTGAAATTCTGCAGCTCAACTGTAGGACTGCCGTTGATACTGGTTGCCTTGAATAGATGTGAAGTGGCTAGAATATGTGGTGTAGCGGTGAAATGCTTAGATATCACATAGAATACCGATTGCGAAGGCAGGTCACTAACATTTTATTGACGCTGAGGGACGAAAGCGTGGGGAGCGAACAGG
ASV_75	0	0	0	0	0	0.044127	0	0	0	0	0	0	0	0	0	0	0	0	0	0	0	0	0	0	0	0	0	Bacteria; Bacteroidetes; Bacteroidia; Chitinophagales; Chitinophagaceae; Chitinophaga; ASV_75	TACGGAGGGTGCAAGCGTTATCCGGATTCACTGGGTTTAAAGGGTGCGTAGGCGGATTAGAAAGTCCGTTGTGAAATCTCTGAGCTTAACTCGGAAATTGCGGTGGATACTATTAGTCTTGAATACTGTGGAGGTTAGCGGAATATGTCATGTAGCGGTGAAATGCATAGATATGACATAGAACACCAATTGCGAAGGCAGCTGGCTACACAGATATTGACGCTGAGGCACGAAAGCGTGGGGATCAAACAGG
ASV_77	0	0	0	0	0	0	0	0	0	0	0	0	0	0	0	0	0.0477229	0	0	0	0	0	0	0	0	0	0.0146167	Bacteria; Proteobacteria; Gammaproteobacteria; Alteromonadales; Pseudoalteromonadaceae; Psychrosphaera; ASV_77	TACGGAGGGTGCGAGCGTTAATCGGAATTACTGGGCGTAAAGCGTACGCAGGCGGCTTGTTAAGCCAGATGTGAAAGCCCCGGGCTCAACCTGGGAACTGCATTTGGAACTGGCAGGCTAGAGTGCGACAGAGGGTGGTAGAATTTCAGGTGTAGCGGTGAAATGCGTAGAGATCTGAAGGAATACCAATGGCGAAGGCAGCCACCTGGGTCGACACTGACGCTCATGTACGAAAGCGTGGGTAGCAAACAGG
ASV_78	0	0	0	0	0	0	0	0.0203168	0.0154994	0	0	0	0.00524106	0	0.0480888	0	0	0.000249633	0	0	0.00189898	0	0	0	0	0	0	Bacteria; Actinobacteria; Actinobacteria; Frankiales; NA; NA; ASV_78	TACGTAGGGTGCAAGCGTTGTCCGGAATTATTGGGCGTAAAGAGCTCGTAGGCGGTCTGTCGCGTCGGCTGTGAAAACTCGGGGCTCAACCCCGAGCCTGCAGTCGATACGGGCAGACTAGAGTGCTGTAGGGGAGACTGGAATTCCTGGTGTAGCGGTGAAATGCGCAGATATCAGGAGGAACACCGGTGGCGAAGGCGGGTCTCTGGGCAGTAACTGACGCTGAGGAGCGAAAGCGTGGGGAGCAAACAGG
ASV_80	0	0	0.014082	0	0.0178184	0	0	0	0	0	0	0.00459892	0	0	0	0	0	0	0	0	0	0	0.0219595	0.0274193	0	0.0068573	0	Bacteria; WPS-2; NA; NA; NA; NA; ASV_80	GACGTAGGGGGCAAGCGTTGTTCGGAATTATTGGGCGTAAAGCGCTCGTAGGCGGGACTGGAAGTCCGTGTTGAAAGACCTCGGCTCAACTGAGGGACCGGCTCGGATACTCTAGTTCTTGAGGCAATCAGAGGGTGATGGAATTCCCGGTGTAGCGGTGAAATGCGTAGATATCGGGAGGAACACCAGTGGCGAAGGCGATCACCTGGGGTTGTTCTGACGCTGAGGAGCGAAAGCTAGGGGAGCAAACGGG
ASV_81	0	0	0	0	0	0	0	0	0	0	0	0	0	0	0	0	0	0	0	0	0	0	0	0.119235	0	0	0	Bacteria; Planctomycetes; BD7-11; NA; NA; NA; ASV_81	GACGAAGGTGGCGAGCGTTGTTCGGAATCACTGGGCATAAAGCGCACGTAGGCGGTGTCGTAAGTCGGGTGTGAAATCCCTCGGCCTAACCGAGGAACTGCGCCCGATACTGCGATGCTTGAGGACCAGAGGGGTGCATGGAATTTCCGGTGGAGCGGTGAAATGCGTTGATATCGGAAGGAACTCCGGCGGCGAAAGCGATGCACTGGCTGGTTTCTGACGCTGAGGTGCGAAAGCCAGGGGAGCAAACGGG
ASV_83	0	0	0.0215858	0	0.000692425	0	0	0	0	0	0	0.00188619	0	0	0.0052039	0	0	0.012232	0	0.000315784	0	0.000544882	0.00648761	0.00450552	0	0.0147286	0	Bacteria; Chloroflexi; Chloroflexia; Thermomicrobiales; Thermomicrobiaceae; Sphaerobacter; ASV_83	GACGTAGGGTGCGAGCGTTGTCCGGAGTTATTGGGCGTAAAGGGCGCGTAGGCGGCCCGGCGCGTCGCACGTGAAAGCCCACGGCTCAACCGTGGAGGGTCGTGCGAGACGGTCGGGCTGGAGGCAGGGAGAGGCTGGTGGAATTCCCGGAGTAGTGGTGAAATGCGTAGAGATCGGGAGGAACACCGGAGGCGAAGGCGGCCAGCTGGCCCTGACCTGACGCTGAGGCGCGACGGCGTGGGGAGCGAACGGG
ASV_86	0.00408151	0	0	0.00380969	0	0	0.00800017	0	0	0.00667892	0.00282576	0	0	0	0	0	0.00077189	0	0.0247538	0.00322801	0	0	0	0	0	0	0.00315535	Bacteria; Proteobacteria; Alphaproteobacteria; Caulobacterales; Hyphomonadaceae; Maricaulis; ASV_86	TACGGAGGGGGCTAGCGTTGTTCGGAATTACTGGGCGTAAAGCGCTCGTAGGCGGATTGGTCAGTCAGAGGTGAAAGCCCAGGGCTCAACCTTGGAATTGCCTTTGATACTGCCAGTCTTGAGTTCGGGAGAGGTGAGCGGAATTCCGAGTGTAGAGGTGAAATTCGTAGATATTCGGAGGAACACCAGAGGCGAAGGCGGCTCACTGGACCGATACTGACGCTGAGGAGCGAAAGCGTGGGGAGCAAACAGG
ASV_87	0.0270822	0	0	0.00340563	0	0	0.00402114	0.00658253	0	0.00129451	0.00379887	0	0.000683616	0	0.000402119	0	0.000268483	0	0.00254766	0.00836827	0.000843993	0	0	0	0	0	0	Bacteria; Firmicutes; Bacilli; Bacillales; Bacillaceae; Pontibacillus; ASV_87	TACGTAGGTGGCAAGCGTTGTCCGGAATTATTGGGCGTAAAGCGCGCGCAGGCGGTTTCTTAAGTCTGATGTGAAAGCCCACAGCTCAACTGTGGAGGGCCATTGGAAACTGAGGAACTTGAGTACAGAAGAGGAGAGCGGAATTCCACGTGTAGCGGTGAAATGCGTAGATATGTGGAGGAACACCAGTGGCGAAGGCGGCTCTCTGGTCTGTAACTGACGCTGAGGCGCGAAAGCGTGGGTAGCAAACAGG
ASV_88	0	0	0	0	0	0	0	0	0	0	0	0	0.000944041	0.00420912	0	0	0	0	0	0	0.0417513	0	0	0	0	0	0	Bacteria; Acidobacteria; Blastocatellia_(Subgroup_4); Blastocatellales; Blastocatellaceae; Blastocatella; ASV_88	TACGTAGGGACCAAGCGTTGTTCGGATTTACTGGGCGTAAAGGGTGCGTAGGCGGCGTGTCAAGTCAGTTGTGAAATCTTAAGGCTTAACCTTAAGCGGTCAACTGATACTGTCATGCTAGAGTGCAGAAGGGGCAATCGGAATTCTTGGTGTAGCGGTGAAATGCGTAGATATCAAGAGGAACACCTGAGGTGAAGACGGGTTGCTGGGCTGACACTGACGCTGAGGCACGAAAGCTAGGGTAGCAAACGGG
ASV_89	0	0	0	0	0	0.0069765	0	0	0	0	0	0.0385928	0	0	0	0.0029085	0	0.0030112	0	0	0.00663326	0	0	0	0	0	0	Bacteria; Proteobacteria; Gammaproteobacteria; Betaproteobacteriales; Burkholderiaceae; Massilia; ASV_89	TACGTAGGGTGCAAGCGTTAATCGGAATTACTGGGCGTAAAGCGTGCGCAGGCGGTTTTGTAAGTCTGACGTGAAATCCCCGGGCTCAACCTGGGAATTGCGTTGGAGACTGCAAGGCTGGAGTCTGGCAGAGGGGGGTAGAATTCCACGTGTAGCAGTGAAATGCGTAGAGATGTGGAGGAACACCGATGGCGAAGGCAGCCCCCTGGGTCAAGACTGACGCTCATGCACGAAAGCGTGGGGAGCAAACAGG
ASV_90	0	0	0	0	0	0	0	0	0	0	0	0.0644908	0	0	0	0.00368588	0	0	0	0	0	0	0	0	0	0	0	Bacteria; Bacteroidetes; Bacteroidia; Sphingobacteriales; Sphingobacteriaceae; Sphingobacterium; ASV_90	TACGGAGGATCCGAGCGTTATCCGGATTTATTGGGTTTAAAGGGTGCGTAGGCGGCCTATTAAGTCAGGGGTGAAATACGGTGGCTCAACCATCGCAGTGCCTTTGATACTGATGGGCTTGAATCCATTTGAAGTGGGCGGAATAAGACAAGTAGCGGTGAAATGCATAGATATGTCTTAGAACTCCGATTGCGAAGGCAGCTCACTAAGCTGGTATTGACGCTGATGCACGAAAGCGTGGGGATCGAACAGG
ASV_91	0	0	0	0	0	0	0	0	0	0	0	0	0	0	0	0	0	0.0503635	0	0	0	0	0	0	0	0	0	Bacteria; Planctomycetes; Phycisphaerae; Tepidisphaerales; WD2101_soil_group; NA; ASV_91	GACAGAGGTGCCAAGCGTTAGGCGGAATCACTGGGCTTAAAGCGTGTGTAGGCGGGTGCCTAAGTACCTTGTGAAATCCCACGGCTCAACCGTGGAACTGCTCGGTATACTGGGTGCCTTGAGCCACTTAGGGGCTACCGGAACAAATGGTGGAGCGGTGAAATGCGTAGATATCATTTGGAACGCCAATGGTGAAAACAGGTAGCTGGGAGTGTGCTGACGCTGAGACACGAAAGCCAGGGGAGCGAACGGG
ASV_92	0	0.026706	0	0	0	0	0	0	0	0	0	0	0	0	0	0	0	0	0	0	0	0.00230257	0	0.00646864	0.139295	0	0	Bacteria; Chloroflexi; Ktedonobacteria; Ktedonobacterales; Ktedonobacteraceae; NA; ASV_92	TACGTAGGGGGCGAGCGTTGTCCGGAGTTACTGGGCGTAAAGCGCACGTAGGCGGTCCTGTGCGTTCGCGGTGACAGCTCCCGGCTTCACTGGGAGAGAGCTGCGAAGACGGCGGGACTTGAGGACTCAAGAGGGAACGGGAACTCCTGGTGGAGCGGTGAAATGCGTAGAGATCAGGAAGAACACCAAAGGCGAAGGCACGTTCCTGGGGAGTTACTGACGCTGAGGTGCGAGAGCTAGGGGAGCAAACGGG
ASV_93	0	0	0	0	0	0	0	0	0	0	0	0.00462011	0	0.042308	0.000165579	0	0	0	0	0	0.00586839	0	0	0	0.00227172	0.00100134	0	Bacteria; Firmicutes; Bacilli; Bacillales; Paenibacillaceae; Ammoniphilus; ASV_93	TACGTAGGGGGCAAGCGTTGTCCGGAATTATTGGGCGTAAAGCGCGCGCAGGCGGTCTATTAAGTCTGATGTGAAAGCCCACGGCTCAACCGTGGAGGGCCATTGGAAACTGGTAGGCTTGAGTGCAGGAGAGGAGAGCGGAATTCCCGGTGTAGCGGTGAAATGCGTAGATATCGGGAGGAACACCCGTGGCGAAGGCGGCTCTCTGGCCTGTAACTGACGCTGAGGCGCGAAAGCGTGGGGAGCAAACAGG
ASV_94	0	0	0	0	0	0	0	0	0.0260863	0	0	0	0	0	0.0328555	0	0	0.00714575	0	0	0	0	0	0	0	0.00283925	0	Bacteria; Gemmatimonadetes; Gemmatimonadetes; Gemmatimonadales; Gemmatimonadaceae; Gemmatimonas; ASV_94	TACGGAGGGTGCGAGCGTTGTCCGGAATCATTGGGCGTAAAGGGCGCGTAGGCGGCCCGGTCAGTCCATGGTGAAAGCGCGGGGCTCAACCCCGCGTCGGCCGTGGAAACTGCCGTGGCTGGAGCACTGTAGAGGCAGGCGGAATTCCGGGTGTAGCGGTGGAATGCGTAGAGATCCGGAAGAACACCGGTGGCGAAGGCGGCCTGCTGGGCAGTAGCTGACGCTGAGGCGCGACAGCGTGGGGAGCAAACAGG
ASV_95	0	0	0	0	0	0	0	0	0	0	0	0.0164459	0	0.032029	0	0.000254661	0	0	0	0	0.00448371	0	0	0	0	0.00141963	0	Bacteria; Firmicutes; Bacilli; Bacillales; Paenibacillaceae; Paenibacillus; ASV_95	TACGTAGGGGGCAAGCGTTGTCCGGAATTATTGGGCGTAAAGCGCGCGCAGGCGGTCCTTTAAGTCTGGTGTTTAATCCCGGGGCTCAACCCCGGTTCGCATCGGAAACTGGAAGACTTGAATGTAGGAGAGGAAAGTGGAATTCCACGTGTAGCGGTGAAATGCGTAGAGATGTGGAGGAACACCAGTGGCGAAGGCGACTTTCTGGCCTATAATTGACGCTGAGGCGCGAAAGCGTGGGGAGCAAACAGG
ASV_96	0.0003836	0	0	0	0	0.000656206	0	0	0	0.000356459	0	0.0375755	0	0	0.00309868	0.00214451	0.00075511	0.00156021	0	0	0.00328366	0.00033396	0	0	0	0.00479124	0.000340283	Bacteria; Actinobacteria; Actinobacteria; Micrococcales; Micrococcaceae; Pseudarthrobacter; ASV_96	TACGTAGGGCGCAAGCGTTATCCGGAATTATTGGGCGTAAAGAGCTCGTAGGCGGTTTGTCGCGTCTGCCGTGAAAGTCCGGGGCTCAACTCCGGATCTGCGGTGGGTACGGGCAGACTAGAGTGATGTAGGGGAGACTGGAATTCCTGGTGTAGCGGTGAAATGCGCAGATATCAGGAGGAACACCGATGGCGAAGGCAGGTCTCTGGGCATTAACTGACGCTGAGGAGCGAAAGCATGGGGAGCGAACAGG
ASV_97	0	0	0	0	0	0	0	0	0	0	0	0	0	0.00496784	0	0	0	0.000421256	0	0	0.0259264	0	0	0	0	0.00887266	0	Bacteria; Firmicutes; Bacilli; Bacillales; Bacillaceae; NA; ASV_97	TACGTAGGTGGCAAGCGTTGTCCGGAATTATTGGGCGTAAAGCGCGCGCAGGCGGCTTCTTAAGTCTGATGTGAAAGCCCACGGCTCAACCGTGGAGGGTCATTGGAAACTGGGAAGCTTGAGTGCAGAAGAGGAGAGCGGAATTCCACGTGTAGCGGTGAAATGCGTAGAGATGTGGAGGAACACCAGTGGCGAAGGCGGCTCTCTGGTCTGTAACTGACGCTGAGGCGCGAAAGCGTGGGGAGCGAACAGG
ASV_98	0	0	0	0	0	0	0	0	0	0.000750441	0	0	0.00100915	0	0	0	0.000184582	0	0.0200741	0.0294381	0	0	0	0	0	0	0.00116006	Bacteria; Actinobacteria; Nitriliruptoria; Nitriliruptorales; Nitriliruptoraceae; NA; ASV_98	TACGTAGGGGGCGAGCGTTGTCCGGAATCATTGGGCGTAAAGCGCGTGTAGGCGGCCCGTTAAGTCGGATGTGAAAGCCCGGGGCTCAACTCCGGAAATGCATCCGATACTGGCGGGCTTGAGGCAGGTAGAGGAGAGTGGAATTCCCGGTGTAGCGGTGGAATGCGCAGATATCGGGAGGAACACCAGTTGCGAAGGCGGCTCTCTGGGCCTGTCCTGACGCTGAGACGCGAAAGCATGGGGAGCGAACAGG
ASV_99	0	0	0	0	0	0.000782842	0	0	0	0	0	0	0	0	0	0.0380249	0	0	0	0	0	0	0	0	0	0	0	Bacteria; Bacteroidetes; Bacteroidia; Chitinophagales; Chitinophagaceae; NA; ASV_99	TACGGAGGGTGCAAGCGTTATCCGGATTCACTGGGTTTAAAGGGTGCGTAGGCGGATAGGTAAGTCCGTGGTGAAATCTCTCGACTTAATCGGGAAACTGCCGTGGATACTATTTATCTTGAATGTTGTGGAGGTTAACGGAATATGTCATGTAGCGGTGAAATGCTTAGATATGACATAGAACACCAATTGCGAAGGCAGTTAACTACACAAATATTGACGCTGATGCACGAAAGCGTGGGGATCAAACAGG
ASV_100	0	0	0	0	0	0.00100158	0	0	0	0	0	0.00667585	0	0	0.00851547	0.00105885	0	0.0210784	0	0	0.00251879	0	0	0.00843176	0.00254876	0.00233224	0	Bacteria; Proteobacteria; Alphaproteobacteria; Rhizobiales; Beijerinckiaceae; Methylobacterium; ASV_100	TACGAAGGGGGCTAGCGTTGCTCGGAATCACTGGGCGTAAAGGGCGCGTAGGCGGCGTTTTAAGTCGGGGGTGAAAGCCTGTGGCTCAACCACAGAATGGCCTTCGATACTGGGACGCTTGAGTATGGTAGAGGTTGGTGGAACTGCGAGTGTAGAGGTGAAATTCGTAGATATTCGCAAGAACACCGGTGGCGAAGGCGGCCAACTGGACCATTACTGACGCTGAGGCGCGAAAGCGTGGGGAGCAAACAGG
ASV_101	0	0	0	0	0	0	0	0.0145014	0	0	0	0	0	0.000270973	0.0403775	0	0	0	0	0	0.00735857	0	0	0	0	0	0	Bacteria; Acidobacteria; Blastocatellia_(Subgroup_4); Blastocatellales; Blastocatellaceae; Blastocatella; ASV_101	TACGTAGGGACCAAGCGTTGTTCGGATTTACTGGGCGTAAAGGGCGCGTAGGCGGCGTGACAAGTCACTTGTGAAATCTCCGGGCTTAACTCGGAACGGTCAAGTGATACTGTTGTGCTAGAGTGCAGAAGGGGCAATCGGAATTCTTGGTGTAGCGGTGAAATGCGTAGATATCAAGAGGAACACCTGAGGTGAAGACGGGTTGCTGGGCTGACACTGACGCTGAGGCGCGAAAGCTAGGGTAGCAAACGGG
ASV_103	0	0	0	0	0	0	0	0.00460282	0.0619713	0	0	0	0	0.00074066	0	0	0	0.00191906	0	0	0.00109455	0	0	0	0	0	0	Bacteria; Proteobacteria; Alphaproteobacteria; Rhizobiales; Beijerinckiaceae; Methylobacterium; ASV_103	TACGAAGGGGGCTAGCGTTGCTCGGAATCACTGGGCGTAAAGGGCGCGTAGGCGGCGTTTTAAGTCGGGGGTGAAAGCCTGTGGCTCAACCACAGAATGGCCTTCGATACTGGGACGCTTGAGTATGGTAGAGGTTGGTGGAACTGCGAGTGTAGAGGTGAAATTCGTAGATATTCGCAAGAACACCGGTGGCGAAGGCGGCCAACTGGACCATCACTGACGCTGAGGCGCGAAAGCGTGGGGAGCAAACAGG
ASV_105	0	0	0.00355178	0	0.0114481	0	0	0	0	0	0	0	0	0	0.000662314	0	0	0	0	0	0	0.00165222	0	0.0395198	0.0564051	0	0	Bacteria; Actinobacteria; Actinobacteria; Frankiales; NA; NA; ASV_105	TACGTAGGGTGCAAGCGTTGTCCGGAATTATTGGGCGTAAAGAGCTCGTAGGCGGTCTGTCACGTCGGCTGTGAAAACCTGAGGCTCAACCTCGGGCCTGCAGTCGATACGGGCAGACTAGAGTTCGGTAGGGGAGACTGGAATTCCTGGTGTAGCGGTGGAATGCGCAGATATCAGGAGGAACACCGGTGGCGAAGGCGGGTCTCTGGGCCGATACTGACGCTGAGGAGCGAAAGCGTGGGGAGCAAACAGG
ASV_106	0.00343706	0	0	0.00815331	0	0	0.00204215	0	0	0.00266407	0.00553923	0	0	0	0.000827893	0	0.00312112	0	0.00509531	0.0043508	0	0	0	0	0	0	0.0104869	Bacteria; Planctomycetes; Planctomycetacia; Pirellulales; Pirellulaceae; Rubripirellula; ASV_106	CACGAACCGTCCAAACGTTATTCGGTATCACTGGGCTTAAAGCGTGCGTAGGCGGCTTGGTAGGTGAGATGTGAAAGCCCACGGCTCAACCGTGGAATTGCGTTTCAAACCCCCAAGCTAGAGGAAGATAGGGGTGATGGGAACTTATGGTGGAGCGGTGAAATGCGTTGATATCATAGGGAACACCGGTGGCGAAAGCGCATCACTGGATCTTTTCTGACGCTGAGGCACGAAAGCTAGGGTAGCGAACGGG
ASV_109	0	0	0	0	0	0	0	0	0	0	0	0	0	0	0	0.00868528	0	0	0	0	0	0	0	0	0	0.0254645	0	Bacteria; Planctomycetes; Planctomycetacia; Pirellulales; Pirellulaceae; Pirellula; ASV_109	GACGAGCTCTCCGAACGTTATTCGGTATCACTGGGCTTAAAGAGTTCGTAGGCGGTCTGGTAGGTGAGGTGTGAAATCCCCCGGCTCAACCGGGGAACTGCGCTTCAAACCGCCGGACTTGAGGGAGACAGAGGTGGGCGGAACAGATGGTGGAGCGGTGAAATGCGTTGATATCATCTGGAACACCGGTGGCGAAAGCGGCCCACTGGGTCTCATCTGACGCTGAGGAACGAAAGCTAGGGTAGCGAACGGG
ASV_110	0	0	0	0	0	0	0	0	0	0	0	0	0	0.0374485	0	0.00762643	0	0	0	0	0	0	0	0	0	0	0	Bacteria; Proteobacteria; Gammaproteobacteria; Pseudomonadales; Moraxellaceae; Psychrobacter; ASV_110	TACAGAGGGTGCAAGCGTTAATCGGAATTACTGGGCGTAAAGCGAGCGTAGGTGGCTTGATAAGTCAGATGTGAAAGCCCCGGGCTTAACCTGGGAACGGCATCTGATACTGTTAGGCTAGAGTAGGTGAGAGGAAGGTAGAATTCCAGGTGTAGCGGTGAAATGCGTAGAGATCTGGAGGAATACCGATGGCGAAGGCAGCCTTCTGGCATCATACTGACACTGAGGTTCGAAAGCGTGGGTAGCAAACAGG
ASV_112	0.00899159	0	0	0.00067824	0	0	0.0071791	0	0	0	0	0	0	0	0	0	0.00600732	0	0	0.0101402	0	0	0	0	0	0	0.000928046	Archaea; Thaumarchaeota; Nitrososphaeria; Nitrosopumilales; Nitrosopumilaceae; Cenarchaeum; ASV_112	AACCAGCACCTCAAGTGGTCAGGAGGATTATTGGGCCTAAAGCATCCGTAGCCGGCCGTGTAAGTTTTCGGTTAAATCTATACGCTCAACGTATAGGCTGCCGGGAATACTGCACAGCTAGGGAGTGGGAGAGGTAGACGGTACTCGGTAGGAAGGGGTAAAATCCTTTGATCTATTGATGACCACCTGTGGCGAAGGCGGTCTACTAGAACACGTCCGACGGTGAGGGATGAAAGCTGGGGGAGCAAACCGG
ASV_113	0	0	0.00857929	0	0	0	0	0	0	0	0	0	0	0	0.000615006	0	0	0.0266016	0	0	0	0.000140615	0	0.0117465	0	0.00211676	0	Bacteria; Actinobacteria; Actinobacteria; Frankiales; Geodermatophilaceae; Blastococcus; ASV_113	TACGTAGGGTGCAAGCGTTGTCCGGAATTATTGGGCGTAAAGAGCTCGTAGGCGGTTCGTCGCGTCGGCTGTGAAAACCTGAGGCTCAACCTCAGGCCTGCAGTCGATACGGGCGGACTGGAGTACTGCAGGGGAGACTGGAATTCCTGGTGTAGCGGTGAAATGCGCAGATATCAGGAGGAACACCGGTGGCGAAGGCGGGTCTCTGGGCAGTTACTGACGCTGAGGAGCGAAAGCGTGGGGAGCGAACAGG
ASV_114	0	0	0	0	0	0	0	0	0.00265329	0	0	0	0	0	0.0500047	0	0	0.00564795	0	0	0	0	0	0	0	0.000228154	0	Bacteria; Actinobacteria; Actinobacteria; Frankiales; NA; NA; ASV_114	TACGTAGGGTGCAAGCGTTGTCCGGAATTATTGGGCGTAAAGAGCTCGTAGGCGGTCTGTCGCGTCGGCTGTGAAACCTCGGGGCTCAACTCCGAGCCTGCAGTCGATACGGGCAGACTAGAGTGCTGTAGGGGAGACTGGAATTCCTGGTGTAGCGGTGAAATGCACAGATATCAGGAGGAACACCGGTGGCGAAGGCGGGTCTCTGGGCAGTAACTGACGCTGAGGAGCGAAAGCGTGGGGAGCGAACAGG
ASV_115	0	0	0	0	0	0	0	0.0293739	0	0	0	0	0.0375338	0	0.00224714	0	0	0	0	0	0.00145061	0	0	0	0	0	0	Bacteria; Proteobacteria; Gammaproteobacteria; Betaproteobacteriales; Burkholderiaceae; Lautropia; ASV_115	TACGTAGGGTGCAAGCGTTAATCGGAATTACTGGGCGTAAAGCGTGCGCAGGCGGTTTCGTAAGACAGATGTGAAATCCCCGGGCTTAACCTGGGAACTGCATTTGTGACTGCGAGGCTAGAGTGTGTCAGAGGGAGGTGGAATTCCGCGTGTAGCAGTGAAATGCGTAGAGATGCGGAGGAACACCGATGGCGAAGGCAGCCTCCTGGGATAACACTGACGCTCATGCACGAAAGCGTGGGGAGCAAACAGG
ASV_116	0	0	0	0	0	0.0033501	0	0	0	0	0	0	0	0	0	0	0	0	0	0	0	0	0	0	0	0.0275053	0	Bacteria; Proteobacteria; Alphaproteobacteria; Sphingomonadales; Sphingomonadaceae; Sphingomonas; ASV_116	TACGGAGGGGGCTAGCGTTGTTCGGAATTACTGGGCGTAAAGCGCACGTAGGCGGCTTTGCAAGTCAGAGGTGAAAGCCCGGGGCTCAACCCCGGAATTGCCTTTGAGACTGCATCGCTAGAATTGTGGAGAGGTAAGTGGAATTCCGAGTGTAGAGGTGAAATTCGTAGATATTCGGAAGAACACCAGTGGCGAAGGCGACTTACTGGACACATATTGACGCTGAGGTGCGAAAGCGTGGGGAGCAAACAGG
ASV_117	0	0	0	0	0	0	0	0	0	0	0	0	0	0	0	0	0	0	0	0.0427361	0	0	0	0	0	0	0	Archaea; Euryarchaeota; Halobacteria; Halobacteriales; Haloferacaceae; Halogranum; ASV_117	TACCGGCAGCTCAAGTGATGACCGATTTTATTGGGCCTAAAGCGTCCGTAGCTGGCCGTGTAGGTTCGTCGGGAAATCCATCCGCTCAACGGATGGGCGTCCGGCGAAAACCACATGGCTTGGGATCGGAAGGCTCGAGGGGTACGTCCGGGGTAGGAGTGAAATCCCGTAATCCTGGACGGACCGCCGATGGCGAAAGCACCTCGAGAAGACGACTCCGACAGTGAGGGACGAAAGCTGGGGTCTCGAACCGG
ASV_118	0	0	0.0022011	0	0	0	0	0	0	0	0	0.040479	0	0	0	0	0	0	0	0	0	0	0.00346132	0	0	0.00263645	0	Bacteria; Firmicutes; Bacilli; Bacillales; Bacillaceae; Bacillus; ASV_118	TACGTAGGTGGCAAGCGTTGTCCGGAATTATTGGGCGTAAAGCGCGCGCAGGCGGTTTCTTAAGTCTGATGTGAAAGCCCACGGCTCAACCGTGGAGGGTCATTGGAAACTGGGGAACTTGAGTGCAGAAGAGGAGAGTGGAATTCCACGTGTAGCGGTGAAATGCGTAGAGATGTGGAGGAACACCAGTGGCGAAGGCGACTCTCTGGTCTGTAACTGACGCTGAGGCGCGAAAGCGTGGGGAGCGAACAGG
ASV_119	0.00770269	0	0	0.00481983	0	0	0.00842123	0	0	0.0079922	0.00108539	0	0	0	0	0	0.00221499	0	0.000415575	0.00305258	0	0	0	0	0	0	0.00524346	Bacteria; Acidobacteria; Subgroup_21; NA; NA; NA; ASV_119	TACGGGGGGGGCGAGCGTTGTTCGGAATTACTGGGCGTAAAGGGCGCGTAGGCGGCTGGGGAAGTTTTGGGTGAAAGCCCTCGGCTCAACCGAGGAAGAGCCTGAAAAACCACCCGGCTGGAGTGCTGGAGAGGCAAGCGGAATTTCTGGTGTAGCGGTGAAATGCGTAGATATCAGAAGGAACACCCGAGGCGAAGGCGGCTTGCTGGACAGACACTGACGCTGAGGCGCGAAAGCCAGGGGAGCAAACGGG
ASV_126	0	0	0	0	0	0	0	0	0	0	0	0	0	0	0	0.000763983	0	0	0	0	0.029276	0	0	0	0	0	0	Bacteria; Proteobacteria; Gammaproteobacteria; Betaproteobacteriales; Burkholderiaceae; Noviherbaspirillum; ASV_126	TACGTAGGGTGCGAGCGTTAATCGGAATTACTGGGCGTAAAGCGTGCGCAGGCGGTTGTGCAAGACAGATGTGAAATCCCCGGGCTTAACCTGGGAATTGCATTTGTGACTGCACGGCTAGAGTGTGTCAGAGGGGGGTAGAATTCCACGTGTAGCAGTGAAATGCGTAGAGATGTGGAGGAATACCGATGGCGAAGGCAGCCCCCTGGGATAACACTGACGCTCATGCACGAAAGCGTGGGGAGCAAACAGG
ASV_127	0.00124287	0	0	0	0	0	0	0	0	0	0.00203979	0	0	0	0	0	0	0	0.00959436	0.0271223	0	0	0	0	0	0	0	Bacteria; Proteobacteria; Alphaproteobacteria; Rhodobacterales; Rhodobacteraceae; NA; ASV_127	TACGGAGGGGGTTAGCGTTGTTCGGAATTACTGGGCGTAAAGCGCGCGTAGGCGGATTAGAAAGTTGGGGGTGAAATCCCGGGGCTCAACCCCGGAACTGCCTCCAAAACTACTAGTCTAGAGGTCGAGAGAGGTGAGTGGAATTCCGAGTGTAGAGGTGAAATTCGTAGATATTCGGAGGAACACCAGTGGCGAAGGCGGCTCACTGGCTCGATACTGACGCTGAGGTGCGAAAGCGTGGGGAGCAAACAGG
ASV_120	0	0	0	0	0.00401606	0	0	0	0	0	0	0	0	0	0	0	0	0	0	0	0	0.00314626	0.000605258	0.0264538	0.0378989	0.00218014	0	Bacteria; Proteobacteria; Gammaproteobacteria; Betaproteobacteriales; Sulfuricellaceae; Sulfurirhabdus; ASV_120	TACGTAGGGTGCGAGCGTTAATCGGAATTACTGGGCGTAAAGCGTGCGCAGGCGGTTTTGCAAGTCAGGTGTGAAAGCCCCGGGCTCAACCTGGGAATTGCGCTTGAAACTGCAAGGCTAGAGTGTGTCAGAGGGAGGTGGAATTCCACGTGTAGCAGTGAAATGCGTAGAGATGTGGAGGAACACCGATGGCGAAGGCAGCCTCCTGGGATAACACTGACGCTCATGCACGAAAGCGTGGGGAGCAAACAGG
ASV_129	0	0	0	0	0	0	0	0.0142044	0	0	0	0.00260676	0	0	0.000685968	0	0	0.0214529	0	0	0	0	0	0	0	0.00110275	0	Bacteria; Actinobacteria; Actinobacteria; Frankiales; NA; NA; ASV_129	TACGTAGGGTGCAAGCGTTGTCCGGAATTATTGGGCGTAAAGAGCTCGTAGGCGGTGTGTCGCGTCGGCTGTGAAATCTCCCGGCTCAACTGGGAGCCTGCAGTCGATACGGGCAGACTGGAGTGCGGTAGGGGAGACTGGAATTCCTGGTGTAGCGGTGAAATGCGCAGATATCAGGAGGAACACCGGTGGCGAAGGCGGGTCTCTGGGCCGTAACTGACGCTGAGGAGCGAAAGCGTGGGGAGCGAACAGG
ASV_130	0	0	0	0	0	0	0	0	0	0	0	0	0	0	0	0	0	0.000499267	0	0	0	0	0	0	0	0.0271123	0	Bacteria; Planctomycetes; Planctomycetacia; Planctomycetales; NA; NA; ASV_130	GACGTACTGCGCGAACGTTATTCGGAATCACTGGGCTTAAAGGGTGCGCAGGCGGCTCGTCAAGCCCGTGGTGAAAGGCCCCGGCCCAACCGGGGACGGTCTTCGGGGACTGACGAGCTCGGGCGAGCTAGGGGTCTGTGGAACTCCCGGTGGAGCGGTGAAATGTGTTGAGATCGGGAGGAACGCCGGTGGCGAAAGCGACAGACTGGGGCTTGGCCGACGCTCAGGCACGAAAGCCAGGGGAGCGAACGGG
ASV_131	0	0	0.0267884	0	0	0	0	0	0.000919456	0	0	0.00548903	0	0	0	0	0	0	0	0	0	0	0	0.0171853	0	0.00335894	0	Bacteria; Proteobacteria; Gammaproteobacteria; Betaproteobacteriales; Burkholderiaceae; Noviherbaspirillum; ASV_131	TACGTAGGGTGCGAGCGTTAATCGGAATTACTGGGCGTAAAGCGTGCGCAGGCGGTTGTGCAAGACAGAGGTGAAATCCCCGGGCTTAACCTGGGAATTGCCTTTGTGACTGCACGGCTAGAGTGTGTCAGAGGGGGGTAGAATTCCACGTGTAGCAGTGAAATGCGTAGAGATGTGGAGGAATACCGATGGCGAAGGCAGCCCCCTGGGATAACACTGACGCTCATGCACGAAAGCGTGGGGAGCAAACAGG
ASV_132	0	0	0	0	0	0.00163476	0	0	0	0	0	0.00328494	0	0	0	0.000924821	0	0	0	0	0	0	0	0	0	0.022676	0	Bacteria; Firmicutes; Bacilli; Bacillales; Bacillaceae; Bacillus; ASV_132	TACGTAGGTGGCAAGCGTTGTCCGGAATTATTGGGCGTAAAGCGCGCGCAGGCGGTTTCTTAAGTCTGATGTGAAAGCCCACGGCTCAACCGTGGAGGGTCATTGGAAACTGGGAAACTTGAGTGCAGAAGAGGAGAGTGGAATTCCACGTGTAGCGGTGAAATGCGTAGAGATGTGGAGGAACACCAGTGGCGAAGGCGACTCTCTGGTCTGTAACTGACGCTGAGGCGCGAAAGCGTGGGTAGCGAACAGG
ASV_133	0	0	0	0	0	0	0	0	0	0	0	0.000572216	0	0	0	0	0	0	0	0	0	0	0	0	0	0.0267321	0	Bacteria; Proteobacteria; Gammaproteobacteria; Betaproteobacteriales; Burkholderiaceae; NA; ASV_133	TACGTAGGGTGCGAGCGTTAATCGGAATTACTGGGCGTAAAGCGTGCGCAGGCGGTTGTGCAAGACAGATGTGAAATCCCCGGGCTTAACCTGGGAACTGCATTTGTGACTGCACGGCTGGAGTACGGTAGAGGGGAGTGGAATTCCGCGTGTAGCAGTGAAATGCGTAGATATGCGGAGGAACACCGATGGCGAAGGCAGCTCCCTGGACCTGTACTGACGCTCATGCACGAAAGCGTGGGGAGCAAACAGG
ASV_135	0	0	0	0	0	0	0	0	0	0	0	0	0	0	0	0	0.035272	0	0	0	0	0	0	0	0	0	0	Bacteria; Proteobacteria; Gammaproteobacteria; Oceanospirillales; Kangiellaceae; Kangiella; ASV_135	TACGGAGGGTGCAAGCGTTAATCGGAATTACTGGGCGTAAAGCGCGCGTAGGCGGATGATTAAGTCAGATGTGAAAGCCCAGGGCTTAACCTTGGAACTGCATTTGATACTGGTCATCTAGAGTACAGAAGAGGGGGGTGGAATTCCAGGTGTAGCGGTGAAATGCGTAGATATCTGGAGGAACATCAGTGGCGAAGGCGACCCCCTGGTCTGATACTGACGCTGAGGTGCGAAAGCGTGGGTAGCGAACAGG
ASV_136	0	0	0	0	0	0	0.000484221	0	0	0	0	0	0	0	0	0	0	0	0	0.000192979	0	0	0	0	0	0	0	Bacteria; Proteobacteria; Gammaproteobacteria; JTB23; NA; NA; ASV_136	TACGGAGGGTGCGAGCGTTAATCGGAATTACTGGGCGTAAAGCGCGCGTAGGCGGTTTGATAAGTCGGATGTGAAATCCCCGGGCTTAACCTGGGAATTGCATTCGATACTGTCAGACTAGAGTATGGTAGAGGGTAGTGGAATTCCCGGTGTAGCGGTGAAATGCGTAGATATCGGGAGGAACACCAGTGGCGAAGGCGGCTACCTGGACCAATACTGACGCTGAGGTGCGAAAGCGTGGGGAGCAAACAGG
ASV_138	0	0	0	0	0	0	0	0	0	0	0	0	0	0.0349194	0	0.00115268	0	0	0	0	0	0	0	0	0	0	0	Bacteria; Bacteroidetes; Bacteroidia; Sphingobacteriales; Sphingobacteriaceae; Sphingobacterium; ASV_138	TACGGAGGATCCGAGCGTTATCCGGATTTATTGGGTTTAAAGGGTGCGTAGGCGGCACTTTAAGTCAGGGGTGAAAGACGGCAGCTCAACTGTCGCAGTGCCCTTGATACTGAAGTGCTTGAATGCGGTTGAAGACGGCGGAATGAGACAAGTAGCGGTGAAATGCATAGATATGTCTCAGAACACCGATTGCGAAGGCAGCTGTCTAAGCCGTTATTGACGCTGATGCACGAAAGCGTGGGGATCGAACAGG
ASV_139	0	0	0	0	0	0.00173837	0	0	0	0	0	0	0	0	0	0	0	0	0	0	0.0244362	0	0	0	0	0	0	Bacteria; Proteobacteria; Gammaproteobacteria; Betaproteobacteriales; Burkholderiaceae; Oxalicibacterium; ASV_139	TACGTAGGGTGCGAGCGTTAATCGGAATTACTGGGCGTAAAGCGTGCGCAGGCGGTTGTGCAAGACAGATGTGAAATCCCCGGGCTCAACCTGGGAATTGCATTTGTGACTGCACGGCTAGAGTGTGTCAGAGGGGGGTAGAATTCCACGTGTAGCAGTGAAATGCGTAGAGATGTGGAGGAATACCGATGGCGAAGGCAGCCCCCTGGGATAACACTGACGCTCATGCACGAAAGCGTGGGGAGCAAACAGG
ASV_140	0	0	0	0	0	0	0	0	0	0	0.0374273	0	0	0	0	0	0	0	0	0	0	0	0	0	0	0	0	Bacteria; Proteobacteria; Alphaproteobacteria; Rhodobacterales; Rhodobacteraceae; NA; ASV_140	TACGGAGGGGGTTAGCGTTGTTCGGAATTACTGGGCGTAAAGCGCGCGTAGGCGGATTGGAAAGTTGGGGGTGAAATCCCGGGGCTCAACCCCGGAACTGCCTCCAAAACTATCAGTCTAGAGGTCGAGAGAGGTGAGTGGAATTCCGAGTGTAGAGGTGAAATGCGTAGATATTCGGAGGAACACCAGTGGCGAAGGCGGCTCACTGGCTCGATACTGACGCTGAGGTGCGAAAGCGTGGGGAGCAAACAGG
ASV_141	0.0011508	0	0	0.0085718	0	0	0.00164214	0	0	0.00786087	0.00254505	0	0	0	0	0	0.00134242	0	0	0	0	0	0	0	0	0	0.00938873	Bacteria; Acidobacteria; Subgroup_21; NA; NA; NA; ASV_141	TACGGGGGGGGCGAGCGTTGTTCGGAATTACTGGGCGTAAAGGGCGCGTAGGCGGCTGGGGAAGTTTTGGGTGAAAGCCCTCGGCTCAACCGAGGAAGTGCCTGAAAAACCACCCGGCTGGAGTGCTGGAGAGGCAAGCGGAATTTCCGGTGTAGCGGTGAAATGCGTAGATATCGGAAGGAACACCCGAGGCGAAGGCGGCTTGCTGGACAGACACTGACGCTGAGGCGCGAAAGCCAGGGGAGCAAACGGG
ASV_143	0	0	0	0	0	0.00163476	0	0	0	0	0	0	0	0.016421	0	0.0118886	0	0	0	0	0	0	0	0	0	0	0	Bacteria; Firmicutes; Bacilli; Bacillales; Planococcaceae; Sporosarcina; ASV_143	TACGTAGGTGGCAAGCGTTGTCCGGAATTATTGGGCGTAAAGCGCGCGCAGGCGGTCCTTTAAGTCTGATGTGAAAGCCCACGGCTCAACCGTGGAGGGTCATTGGAAACTGGAGGACTTGAGTACAGAAGAGGAAAGCGGAATTCCACGTGTAGCGGTGAAATGCGTAGAGATGTGGAGGAACACCAGTGGCGAAGGCGGCTTTCTGGTCTGTAACTGACGCTGAGGCGCGAAAGCGTGGGGAGCAAACAGG
ASV_144	0	0	0	0	0	0	0	0	0	0	0	0	0.00205085	0	0	0	0	0	0	0	0.0245681	0	0	0	0	0	0	Bacteria; Acidobacteria; Blastocatellia_(Subgroup_4); Blastocatellales; Blastocatellaceae; Blastocatella; ASV_144	TACGTAGGGACCAAGCGTTGTTCGGATTTACTGGGCGTAAAGGGAGCGTAGGCGGCGCGTCAAGTCAGTTGTGAAATCTCAAGGCTTAACCTTGAGCGGTCAACTGATACTGTCGTGCTAGAGTACAGAAGGGGCAATCGGAATTCTTGGTGTAGCGGTGAAATGCGTAGATATCAAGAGGAACACCTGAGGTGAAGACGGGTTGCTGGGCTGATACTGACGCTGAGGCTCGAAAGCCAGGGGAGCAAACGGG
ASV_145	0	0	0	0	0	0	0.000757911	0	0	0.000637875	0	0	0	0	0	0	0.00221499	0	0.0272111	0	0	0	0	0	0	0	0.0033255	Bacteria; Proteobacteria; Deltaproteobacteria; Bdellovibrionales; Bacteriovoracaceae; Peredibacter; ASV_145	TACGGAGGGTGCAAGCGTTGTTCGGATTTACTGGGCGTAAAGCGCGCGCAGGCGGATTGGTAAGTCAGATGTGAAATCTCGGGGCTCAACCCCGAAACTGCGTCTGAAACTACTAGTCTAGAGTCTCATAGGGGGCAGGGGAATTTCACGTGTAGGGGTAAAATCCGTAGAGATGTGAAGGAACACCCGTGGCGAAGGCGCCTGCCTGGATGAGTACTGACGCTGAGGCGCGAAAGCGTGGGGAGCAAACAGG
ASV_146	0	0	0	0	0	0	0	0	0	0	0	0	0	0	0	0	0	0.0299092	0	0	0	0	0	0	0	0	0	Bacteria; Actinobacteria; Actinobacteria; Micromonosporales; Micromonosporaceae; Actinoplanes; ASV_146	GACGTAGGGCGCGAGCGTTGTCCGGATTTATTGGGCGTAAAGAGCTCGTAGGCGGCTTGTCGCGTCGAATGTGAAAACCCACAGCTCAACTGTGGGCTTGCATTCGATACGGGCAGGCTAGAGTTCGGTAGGGGAGACTGGAATTCCTGGTGTAGCGGTGAAATGCGCAGATATCAGGAGGAACACCGGTGGCGAAGGCGGGTCTCTGGGCCGATACTGACGCTGAGGAGCGAAAGCGTGGGGAGCGAACAGG
ASV_147	0	0	0	0	0	0	0	0	0	0	0	0.000445057	0	0.000180649	0	0	0	0	0	0	0.00610576	0	0	0	0	0.0176186	0	Archaea; Thaumarchaeota; Nitrososphaeria; Nitrososphaerales; Nitrososphaeraceae; Candidatus_Nitrocosmicus; ASV_147	TACCAGCACCCCGAGTGGTCGGGACGTTTATTGGGCCTAAAGCATCCGTAGCCGGTTCTACAAGTCTTCCGTTAAATCCACCTGCTTAACAGATGGGCTGCGGAAGATACTATAGAGCTAGGAGGCGGGAGAGGCAAGCGGTACTCGATGGGTAGGGGTAAAATCCGTTGATCCATTGAAGACCACCAGTGGCGAAGGCGGCTTGCCAGAACGCGCTCGACGGTGAGGGATGAAAGCTGGGGGAGCAAACCGG
ASV_148	0	0	0	0	0	0	0	0	0	0	0	0	0	0	0	0	0	0.0291759	0	0	0	0	0	0	0	0	0	Bacteria; Acidobacteria; Acidobacteriia; Solibacterales; Solibacteraceae_(Subgroup_3); Bryobacter; ASV_148	TACGTAGGCAGCGAGCGTTGTTCGGAATTACTGGGCGTAAAGAGTGTGTAGGCGGTGCTCTAAGTTCGGTGTGAAATCTCCTGGCTTAACTGGGAGGGTGCGCCGGAAACTGGAGTGCTCGAGCGTGGGAGAGGTAAGCGGAATTCCTGGTGTAGCGGTGAAATGCGTAGATATCAGGAGGAACACCTGTGGTGTAGACAGCTTACTGGACCATGGCTGACGCTGAGACACGAAAGCGTGGGTAGCAAACAGG
ASV_149	0	0	0	0	0	0.0214936	0	0	0	0	0	0	0	0	0	0	0	0	0	0	0	0	0	0	0	0	0	Bacteria; Acidobacteria; Thermoanaerobaculia; Thermoanaerobaculales; Thermoanaerobaculaceae; Subgroup_10; ASV_149	TACGGAGGGGGCGAGCGTTATTCGGAATTATTGGGCGTAAAGGGCGCGTAGGCGGCTTGGCAAGTCAAAGGTGAAATCCCTCGGCTCAACTGAGGAACTGCCTTTGAAACTGCCTGGCTTGAGGCCGGGAGGGGGTAGCGGAATTCCCAGTGTAGCGGTGAAATGCGTAGATATTGGGAGGAACACCAGTGGCGAAGGCGGCTACCTGGACCGGTTCTGACGCTGATGCGCGAAAGCGTGGGTAGCAAACAGG
ASV_150	0	0	0	0	0	0.00172686	0	0	0	0	0	0	0	0	0	0.00552212	0	0	0	0	0	0	0	0	0	0.0165158	0	Bacteria; Bacteroidetes; Bacteroidia; Chitinophagales; Chitinophagaceae; NA; ASV_150	TACGGAGGGTGCAAGCGTTATCCGGATTCACTGGGTTTAAAGGGTGCGTAGGAGGGCAGGTAAGTCAGTGGTGAAATCTCCGGGCTTAACCCGGAAACTGCCGTTGATACTACCGGTCTTGAATATCGTGGAGGTGAGCGGAATATGTCATGTAGCGGTGAAATGCTTAGAGATGACATAGAACACCCATTGCGAAGGCAGCTCACTACCCGAATATTGACTCTGAGGCACGAAAGCGTGGGGATCAAACAGG
ASV_151	0	0	0	0	0	0	0	0	0	0	0	0	0	0	0	0	0	0	0	0	0	0	0	0.0124224	0	0.0185565	0	Bacteria; Bacteroidetes; Bacteroidia; Chitinophagales; Chitinophagaceae; NA; ASV_151	TACGGAGGGTGCAAGCGTTATCCGGATTCACTGGGTTTAAAGGGTGCGTAGGCGGATAGGTAAGTCCGTGGTGAAATCCCCAAGCTTAACTTGGGAACTGCCGTGGATACTATTTATCTTGAATACTGTGGAGGTGAGCGGAATATGTCATGTAGCGGTGAAATGCTTAGATATGACATAGAACACCGATTGCGAAGGCAGCTCGCTACGCAGTGATTGACGCTGAGGCACGAAAGCGTGGGGATCAAACAGG
ASV_152	0.00125821	0	0	0.00581555	0	0	0.00313691	0	0	0.00769202	0.00421057	0	0	0	0	0	0.00234923	0	0.0019514	0.00166664	0	0	0	0	0	0	0.00348017	Bacteria; Actinobacteria; Acidimicrobiia; Microtrichales; Microtrichaceae; Sva0996_marine_group; ASV_152	CACGTAGGGGGCGAGCGTTGTCCGGATTTATTGGGCGTAAAGAGCTCGTAGGCGGTTCGGTAAGTCAGGTGTGAAAGCCCAAGGCTCAACCTTGGGACGCCACTTGATACTGCTGTGACTAGAGTCCGGTAGAGGAGATTGGAATTCCTGGTGTAGCGGTGAAATGCGCAGATATCAGGAGGAACACCAACGGCGAAGGCAGATCTCTGGGCCGGTACTGACGCTGAGGAGCGAAAGCGTGGGGAGCGAACAGG
ASV_153	0.00340637	0	0	0.0097984	0	0	0.00703173	0	0	0	0.00673691	0	0	0	0	0	0	0	0.00243924	0.00185962	0	0	0	0	0	0	0	Bacteria; Proteobacteria; Gammaproteobacteria; Alteromonadales; Alteromonadaceae; Alteromonas; ASV_153	TACGGAGGGTGCGAGCGTTAATCGGAATTACTGGGCGTAAAGCGCACGCAGGCGGTCTGTTAAGCTAGATGTGAAAGCCCCGGGCTCAACCTGGGATGGTCATTTAGAACTGGCAGACTAGAGTCTTGGAGAGGGGAGTGGAATTCCAGGTGTAGCGGTGAAATGCGTAGATATCTGGAGGAACATCAGTGGCGAAGGCGACTCCCTGGCCAAAGACTGACGCTCATGTGCGAAAGTGTGGGTAGCGAACAGG
ASV_154	0	0	0	0	0	0	0	0	0	0	0	0.038614	0	0	0	0	0	0	0	0	0	0	0	0	0	0	0	Bacteria; Firmicutes; Bacilli; Bacillales; Bacillaceae; NA; ASV_154	TACGTAGGTGGCAAGCGTTGTCCGGAATTATTGGGCGTAAAGCGCGCGCAGGCGGCCTCTTAAGTCTGATGTGAAAGCCCACGGCTCAACCGTGGAGGGTCATTGGAAACTGGGGGGCTTGAGTGCAGAAGAGGAGAGCGGAATTCCACGTGTAGCGGTGAAATGCGTAGAGATGTGGAGGAACACCAGTGGCGAAGGCGGCTCTCTGGTCTGTAACTGACGCTGAGGCGCGAAAGCGTGGGGAGCGAACAGG
ASV_155	0.00363653	0	0	0.00412716	0	0	0.00543169	0	0	0.00292672	0.00361173	0	0	0	0	0	0.00815518	0	0	0	0	0	0	0	0	0	0.00278414	Bacteria; Proteobacteria; Alphaproteobacteria; Rhodobacterales; Rhodobacteraceae; Ruegeria; ASV_155	TACGGAGGGGGTTAGCGTTGTTCGGAATTACTGGGCGTAAAGCGCGCGTAGGCGGACTGGAAAGTTGGGGGTGAAATCCCGGGGCTCAACCCCGGAACTGCCTCCAAAACTATCAGTCTAGAGTTCGAGAGAGGTGAGTGGAATTCCGAGTGTAGAGGTGAAATTCGTAGATATTCGGAGGAACACCAGTGGCGAAGGCGGCTCACTGGCTCGATACTGACGCTGAGGTGCGAAAGTGTGGGGAGCAAACAGG
ASV_156	0	0	0	0	0	0	0	0	0	0	0	0	0	0	0	0	0.0281404	0	0	0	0	0	0	0	0	0	0	Bacteria; Proteobacteria; Gammaproteobacteria; Alteromonadales; Pseudoalteromonadaceae; Pseudoalteromonas; ASV_156	TACGGAGGGTGCGAGCGTTAATCGGAATTACTGGGCGTAAAGCGTACGCAGGCGGTTTGTTAAGCGAGATGTGAAAGCCCCGGGCTCAACCTGGGAACTGCATTTCGAACTGGCAAACTAGAGTGTGATAGAGGGTGGTAGAATTTCAGGTGTAGCGGTGAAATGCGTAGAGATCTGAAGGAATACCGATGGCGAAGGCAGCCACCTGGGTCAACACTGACGCTCATGTACGAAAGCGTGGGGAGCAAACAGG
ASV_157	0	0	0	0	0	0	0	0	0	0	0	0	0	0	0	0	0	0	0	0.000999982	0	0	0	0	0	0	0	Bacteria; Proteobacteria; Alphaproteobacteria; Sphingomonadales; Sphingomonadaceae; Altererythrobacter; ASV_157	TACGGAGGGAGCTAGCGTTGTTCGGAATTACTGGGCGTAAAGCGCGCGTAGGCGGCCTACCAAGTCAGGGGTGAAATCCCGGGGCTCAACCCCGGAACTGCCCTTGAAACTGGTAAGCTAGAATCCTGGAGAGGCGAGTGGAATTCCGAGTGTAGAGGTGAAATTCGTAGATATTCGGAAGAACACCAGTGGCGAAGGCGACTCGCTGGACAGGTATTGACGCTGAGGTGCGAAAGCGTGGGGAGCAAACAGG
ASV_158	0	0	0	0	0.0296358	0	0	0	0	0	0	0	0	0	0	0	0	0	0	0	0	0	0	0.0279664	0.0143506	0	0	Bacteria; Proteobacteria; Gammaproteobacteria; Acidiferrobacterales; Acidiferrobacteraceae; Sulfurifustis; ASV_158	TACAGAGGGTGCAAGCGTTAATCGGAATTACTGGGCGTAAAGCGTGCGTAGGTGGTTCGTTAAGTCAGGTGTGAAATCCCCGGGCTCAACCTGGGAACTGCATTTGATACTGGCGAGCTAGAGTGTGGTAGAGGGTAGTGGAATTCCAGGTGTAGCGGTGAAATGCGTAGATATCTGGAGGAACACCAGTGGCGAAGGCGGCTACCTGGACCAACACTGACACTGAGGCACGAAAGCGTGGGGAGCAAACAGG
ASV_160	0	0	0	0	0	0	0	0.0208117	0.0230389	0	0	0	0	0	0	0	0	0	0	0	0	0	0	0	0	0	0	Bacteria; Actinobacteria; Acidimicrobiia; IMCC26256; NA; NA; ASV_160	CACGTAGGGGGCAAGCGTTGTCCGGAATTATTGGGCGTAAAGAGCTCGTAGGCGGCTTGGCAAGTCGGGTGTGAAAACTTCAGGCTCAACCTGGAGGTGCCATCCGAGACTGCCATGGCTAGAGTCCGGTAGGGGACCACGGAATTCCTGGTGTAGCGGTGAAATGCGCAGATATCAGGAGGAACACCAGTGGCGAAGGCGGTGGTCTGGGCCGGTACTGACGCTGAGGAGCGAAAGCGTGGGTAGCAAACAGG
ASV_161	0	0	0	0	0	0	0	0	0	0	0	0	0	0	0	0	0	0	0	0	0	0	0	0	0	0	0.000123739	Bacteria; Proteobacteria; Gammaproteobacteria; Oceanospirillales; Halomonadaceae; Halomonas; ASV_161	TACGGAGGGTGCAAGCGTTAATCGGAATTACTGGGCGTAAAGCGCGCGTAGGCGGCTTGATAAGCCGGTTGTGAAAGCCCCGGGCTCAACCTGGGAACTGCATCCGGAACTGTCAGGCTAGAGTGCAGGAGAGGAAGGTAGAATTCCCGGTGTAGCGGTGAAATGCGTAGAGATCGGGAGGAATACCAGTGGCGAAGGCGGCCTTCTGGACTGACACTGACGCTGAGGTGCGAAAGCGTGGGTAGCAAACAGG
ASV_162	0	0	0.0207604	0	0.010848	0	0	0.00168275	0	0	0	0.00103847	0	0	0	0.00071037	0	0	0	0	0	0	0	0.0142568	0.00110816	0	0	Bacteria; Actinobacteria; Actinobacteria; Frankiales; Geodermatophilaceae; Blastococcus; ASV_162	TACGTAGGGTGCAAGCGTTGTCCGGAATTATTGGGCGTAAAGAGCTCGTAGGCGGTTCGTCGCGTCGGCTGTGAAAACCTGAGGCTCAACCTCAGGCCTGCAGTCGATACGGGCGGACTTGAGTACTGCAGGGGAGACTGGAATTCCTGGTGTAGCGGTGAAATGCGCAGATATCAGGAGGAACACCGGTGGCGAAGGCGGGTCTCTGGGCAGTAACTGACGCTGAGGAGCGAAAGCGTGGGGAGCGAACAGG
ASV_163	0	0	0	0	0	0	0	0.0150458	0	0	0	0	0.00781275	0	0.0166761	0	0	0	0	0	0.000632995	0	0	0	0	0.000963318	0	Bacteria; Acidobacteria; Acidobacteriia; Solibacterales; Solibacteraceae_(Subgroup_3); Bryobacter; ASV_163	TACGTAGGCAGCGAGCGTTGTTCGGAGTTACTGGGCGTAAAGCGTGCGTAGGCGGTGCTCCAAGTCTGGTGTGAAATCTCCCGGCTCAACCGGGAGGGTGCGCCGGAAACTGGGGTGCTTGAGTGTGGGAGAGGTAAGCGGAATTCCCGGTGTAGCGGTGAAATGCGTAGATATCGGGAGGAACACCTGTGGTGTAGACGGCTTACTGGACCATAACTGACGCTGAGGCACGAAAGCGTGGGTAGCAAACAGG
ASV_165	0	0	0.0115308	0	0.000738587	0	0	0	0	0	0	0.000190739	0	0	0	0	0	0	0	0	0	0.000861266	0.0173823	0.00720883	0	0	0	Bacteria; Proteobacteria; Deltaproteobacteria; Myxococcales; Archangiaceae; Anaeromyxobacter; ASV_165	TACAGAGGGTGCGAGCGTTGTTCGGAATTATTGGGCGTAAAGCGCTTGTAGGCGGCATGTTAAGTCTCGTGTGAAATCCCCAGGCTTAACCTGGGAAGTGCGCGAGAAACTGGCGAGCTTGAGTGCCGGAGAGGGTCGCGGAATTCCCGGTGTAGAGGTGAAATTCGTAGATATCGGGAGGAACACCAGTGGCGAAGGCGGCGACCTGGACGGACACTGACGCTGAGACGCGAAAGCGTGGGGAGCAAACAGG
ASV_166	0	0	0	0	0	0	0.000357902	0	0	0	0	0	0	0	0	0	0	0	0	0	0	0	0	0	0	0	0	Bacteria; Proteobacteria; Alphaproteobacteria; Kordiimonadales; Kordiimonadaceae; Kordiimonas; ASV_166	TACGGAGGGAGCTAGCGTTGTTCGGAATTACTGGGCATAAAGCGTACGTAGGCGGATTGGCAAGTTGGGGGTGAAATCCCGGGGCTTAACTCCGGAACTGCCTCCAAAACTGCCGATCTAGAGACCGGGAGAGGTAAGCGGAATTCCTAGTGTAGAGGTGAAATTCGTAGATATTAGGAAGAACACCAGTGGCGAAGGCGGCTTACTGGACCGGTACTGACGCTGAGGTACGAAAGCGTGGGGAGCGAACAGG
ASV_167	0	0	0	0	0	0.0189033	0	0	0	0	0	0	0	0	0	0	0	0	0	0	0	0	0	0	0	0	0	Bacteria; Bacteroidetes; Bacteroidia; Chitinophagales; Chitinophagaceae; Flavisolibacter; ASV_167	TACGGAGGGTGCAAGCGTTATCCGGATTCACTGGGTTTAAAGGGTGCGTAGGCGGGCAGGTAAGTCAGTGGTGAAATCTCCGGGCTTAACTCGGAAACTGCCGTTGATACTATCTGTCTTGAATTCTGTGGAGGTGAGCGGAATATGTCATGTAGCGGTGAAATGCTTAGATATGACATAGAACACCAATTGCGAAGGCAGCTCACTACACAGCGATTGACGCTGAGGCACGAAAGCGTGGGGATCAAACAGG
ASV_168	0	0	0	0	0	0.00729885	0	0	0	0	0	0	0	0	0	0.0132424	0	0	0	0	0	0	0	0	0	0	0	Bacteria; Acidobacteria; Blastocatellia_(Subgroup_4); Blastocatellales; Blastocatellaceae; Blastocatella; ASV_168	TACGTAGGGACCAAGCGTTGTTCGGATTTACTGGGCGTAAAGGGTGCGTAGGCGGCGCGTCAAGTCAGCTGTGAAATCTTAAGGCTTAACCTTAAGCGGTCAGCTGATACTGTCGTGCTAGAGTGCAGAAAGGGCAATCGGAATTCTTGGTGTAGCGGTGAAATGCGTAGATATCAAGAGGAACACCTGAGGCGAAGGCGGGTTGCTAGGCTGACACTGACGCTGAGGCACGAAAGCTAGGGTAGCAAACGGG
ASV_169	0.00965138	0	0	0.00170282	0	0	0	0	0	0.00290796	0.0102551	0	0	0	0	0	0	0	0	0	0	0	0	0	0	0	0.00264493	Bacteria; Firmicutes; Bacilli; Bacillales; Bacillaceae; Thalassobacillus; ASV_169	TACGTAGGTGGCAAGCGTTGTCCGGAATTATTGGGCGTAAAGCGCGCGCAGGCGGTTTCTTAAGTCTGATGTGAAAGCCCACGGCTCAACCGTGGAGGGTCATTGGAAACTGGGAAACTTGAGTACAGAAGAGGAGAGTGGAATTCCACGTGTAGCGGTGAAATGCGTAGATATGTGGAGGAACACCAGTGGCGAAGGCGACTCTCTGGTCTGTAACTGACGCTGAGGCGCGAAAGCGTGGGGAGCGAACAGG
ASV_170	0	0	0	0	0	0	0	0.0123979	0	0	0	0	0.00426446	0	0.0101476	0	0	0	0	0	0.00735857	0	0	0	0	0	0	Bacteria; Acidobacteria; Subgroup_6; NA; NA; NA; ASV_170	TACAGAGGTGGCAAGCGTTGTTCGGAATTACTGGGCGTAAAGGGCGCGTAGGCGGCCTTTCAAGTCGGACGTGAAATCCCCGGGCTTAACTCGGGAACTGCGTCCGATACTGGGAGGCTTGAGTTCGGGAGAGGGATGTGGAATTCCAGGTGTAGCGGTGAAATGCGTAGATATCTGGAGGAACACCGGTGGCGAAGGCGGCATCCTGGACCGAAACTGACGCTGAGGCGCGAAAGCTAGGGGAGCAAACGGG
ASV_171	0.00139631	0	0	0	0	0	0.00113687	0	0	0	0	0	0	0	0	0	0	0	0	0.00215786	0	0	0	0	0	0	0.000247479	Bacteria; Acidobacteria; Subgroup_21; NA; NA; NA; ASV_171	TACGGGGGGGGCAAGCGTTGTTCGGATTTACTGGGCGTAAAGGGCGCGTAGGCGGCCTGAGAAGTTTTGGGTGAAAGTCCTCGGCTCAACCGAGGAAGTGCCTGGAAAACCATCGGGCTGGAGTGCTGGAGAGGCAAGCGGAATTCCTGGTGTAGCGGTGAAATGCGTAGATATCAGGAGGAACACCGGAGGCGAAGGCGGCTTGCTGGACAGACACTGACGCTGAGGCGCGAAAGCTAGGGGAGCAAACGGG
ASV_172	0	0	0	0	0	0	0.000231584	0	0	0	0	0	0	0	0.00108809	0	0	0	3.6137e-05	0	0.0203613	0	0	0	0	0	7.73371e-05	Bacteria; Acidobacteria; Blastocatellia_(Subgroup_4); Blastocatellales; Blastocatellaceae; Stenotrophobacter; ASV_172	TACGTAGGGACCAAGCGTTGTTCGGATTTACTGGGCGTAAAGGGAGCGTAGGCGGCGCATCAAGTCAGCTGTGAAATCTTGAGGCTTAACCTCAAGCGGTCAGCTGATACTGTTGTGCTAGAGTGCAGAAAGGGCAATCGGAATTCTTGGTGTAGCGGTGAAATGCGTAGATATCAAGAGGAACACCTGAGGCGAAGGCGGGTTGCTAGGCTGACACTGACGCTGAGGCTCGAAAGCTAGGGGAGCAAACGGG
ASV_173	0.00584607	0	0	0	0	0	0.00343165	0	0	0.00253274	0.00278833	0	0	0	0	0	0	0	0.00193333	0	0	0	0	0	0	0	0.00737796	Bacteria; Firmicutes; Bacilli; Bacillales; Bacillaceae; NA; ASV_173	TACGTAGGTGGCAAGCGTTGTCCGGAATTATTGGGCGTAAAGCGCGCGCAGGCGGTCTCTTAAGTCTGATGTGAAAGCCCACGGCTCAACCGTGGAGGGTCATTGGAAACTGGGAGACTTGAGTACAGAAGAGGAAAGTGGAATTCCACGTGTAGCGGTGAAATGCGTAGATATGTGGAGGAACACCAGTGGCGAAGGCGACTTTCTGGTCTGTAACTGACGCTGAGGCGCGAAAGCGTGGGGAGCAAACAGG
ASV_175	0.00239367	0	0	0.000577226	0	0	0.00551591	0	0	0.00281415	0.00140352	0	0	0	0	0	0.0044132	0	0.00377631	0.00287714	0	0	0	0	0	0	0.00406793	Bacteria; Planctomycetes; Planctomycetacia; Planctomycetales; Rubinisphaeraceae; NA; ASV_175	CACGTACTGTGCGAACGTTATTCGGAATCACTGGGCTTAAAGGGTGCGTAGGCGGTTTATCAAGTCAGATGTGAAATGCCTGAGCTCAACTGAGGCACTGCGTTTGAAACTGATAGACTTGAGTATTCCAGGGGTATGCGGAACTGCCAGTGGAGCGGTGAAATGCGTTGATATTGGCAGGAACACCGGTGGCGAAGGCGGCATACTGGGGGATCACTGACGCTGAGGCACGAAAGCCAGGGTAGCGAACGGG
ASV_176	0	0	0	0	0	0	0	0	0	0	0	0	0	0	0	0	0	0	0	0.0276662	0	0	0	0	0	0	0	Archaea; Euryarchaeota; Halobacteria; Halobacteriales; Haloferacaceae; Halogranum; ASV_176	TACCGGCAGCTCAAGTGATGACCGATTTTATTGGGCCTAAAGCGTCCGTAGCTGGCCGCGTAGGTTCGTCGGGAAATCCATCCGCTCAACGGATGGGCGTCCGGCGAAAACCACGTGGCTTGGGATCGGAAGGCTCGAGGGGTACGTCCGGGGTAGGAGTGAAATCCCGTAATCCTGGACGGACCGCCGATGGCGAAAGCACCTCGAGAAGACGACTCCGACAGTGAGGGACGAAAGCTGGGGTCTCGAACCGG
ASV_174	0	0	0.000850425	0	0	0	0	0.00772086	0	0	0	0	0	0	0.0011827	0	0	0	0	0	0	0.00179284	0	0.034435	0	0	0	Bacteria; Proteobacteria; Alphaproteobacteria; Rhizobiales; Beijerinckiaceae; Methylobacterium; ASV_174	TACGAAGGGGGCTAGCGTTGCTCGGAATCACTGGGCGTAAAGGGCGCGTAGGCGGCGTTTTAAGTCGGGGGTGAAAGCCTGTGGCTCAACCACAGAATTGCCTTCGATACTGGGACGCTTGAGTGTGGTAGAGGTTGGTGGAACTGCGAGTGTAGAGGTGAAATTCGTAGATATTCGCAAGAACACCGGTGGCGAAGGCGGCCAACTGGACCATCACTGACGCTGAGGCGCGAAAGCGTGGGGAGCAAACAGG
ASV_178	0	0	0	0	0	0	0	0	0	0	0	0	0	0	0.0201533	0	0	0.00869036	0	0	0	0	0	0	0	0.00190129	0	Bacteria; Gemmatimonadetes; Longimicrobia; Longimicrobiales; Longimicrobiaceae; NA; ASV_178	TACGGAGGGTGCGAGCGTTGTCCGGAATCATTGGGCGTAAAGCGCACGTAGGCGGTCTTTTAAGTCCGCGGGTGAAAGGCCGGGGCTCAACCCCGTGCTGGCCCGGGATACTGGGAGACTGGAGAGAGGCAGAGGCCAGCGGAATTCCGGGTGTAGCGGTGGAATGCGTAGAGATCCGGAAGAACACCGGAGGCGAAGGCGGCTGGCTGGGCCTGATCTGACGCTGAGGTGCGAAAGCGTGGGGAGCGAACAGG
ASV_180	0	0	0	0	0	0	0	0	0	0	0	0	0.0503923	0	0	0	0	0	0	0	0	0	0	0	0	0	0	Bacteria; Actinobacteria; Nitriliruptoria; Euzebyales; Euzebyaceae; NA; ASV_180	TACGTAGGGGGCAAGCGTTGTCCGGAATTATTGGGCGTAAAGAGCTCGTAGGCGGTCCACTAAGTCGAATGTGAAATCTCGCGGCTCAACCGCGAAACTGCATCCGATACTGGCGGACTTGAGGCAGGTAGGGGAAGGTGGAATTCCTGGTGTAGCGGTGAAATGCGCAGATATCAGGAGGAACACCAGTGGCGAAGGCGGCCTTCTGGGCCTGTACTGACGCTGAGGAGCGAAAGCGTGGGGAGCAAACAGG
ASV_182	0	0	0	0	0	0	0	0	0	0	0	0.0299672	0	0	0	0	0	0	0	0	0	0	0	0	0	0.00136893	0	Bacteria; Firmicutes; Clostridia; Clostridiales; Family_XVIII; NA; ASV_182	TACGTAGGGGGCGAGCGTTGTCCGGATTTATTGGGCGTAAAGGGCGTGTAGGCGGCTTGGTAAGTCGGGGGTGAAAACCCAGAGCTCAACTCTGGGAGTGCCTCCGATACTGCTGAGCTTGAGTGCTCTAGAGGGCAGTGGAATTCCCGGTGTAGCAGTGAAATGCGTAGAGATCGGGAGGAACACCAGTGGCGAAGGCGACTGCCTGGGGAGTAACTGACGCTGAGGCGCGAAAGCTGGGGGAGCAAACGGG
ASV_183	0	0	0	0	0	0	0	0	0	0	0	0	0	0	0	0	0.000151022	0	0.00467974	0	0	0	0	0	0	0	0	Bacteria; Proteobacteria; Gammaproteobacteria; Alteromonadales; Idiomarinaceae; Idiomarina; ASV_183	TACGGAGGGTGCAAGCGTTAATCGGAATTACTGGGCGTAAAGCGTACGTAGGCGGTGTGTTAAGCTAGATGTGAAAGCCCCGGGCTCAACCTGGGAATAGCATTTAGAACTGGCACGCTAGAGTCCTGAAGAGGGTGGTAGAATTTCCAGTGTAGCGGTGAAATGCGTAGATATTGGAAGGAATACCGGTGGCGAAGGCGGCCACCTGGTCAGAGACTGACGCTGAGGTACGAAAGCGTGGGGAGCAAACAGG
ASV_184	0	0	0	0	0	0.00504242	0	0	0	0	0	0	0	0	0	0.0144084	0	0	0	0	0	0	0	0	0	0	0	Bacteria; Proteobacteria; Gammaproteobacteria; Betaproteobacteriales; Burkholderiaceae; NA; ASV_184	TACGTAGGGTGCAAGCGTTAATCGGAATTACTGGGCGTAAAGCGTGCGCAGGCGGTTTTGTAAGACAGGTGTGAAATCCCCGGGCTTAACCTGGGAATTGCATTTGTGACTGCAAGGCTGGAGTGCGGCAGAGGGGGATGGAATTCCGCGTGTAGCAGTGAAATGCGTAGATATGCGGAGGAACACCGATGGCGAAGGCAATCCCCTGGGCCTGCACTGACGCTCATGCACGAAAGCGTGGGGAGCAAACAGG
ASV_185	0	0	0	0	0	0	0	0	0	0	0	0.00135636	0	0	0.0017504	0	0	0.0211564	0	0	0	0	0	0	0	0.000202804	0	Bacteria; Gemmatimonadetes; Gemmatimonadetes; Gemmatimonadales; Gemmatimonadaceae; Gemmatimonas; ASV_185	TACAGAGGGTGCGAGCGTTGTCCGGAATCACTGGGCGTAAAGGGCGCGTAGGTGGTGGGGTAAGCGTGTGGTGAAAGCTCGGGGCTCAACCCCGAGTCGGCCGTGCGAACTGCTCCACTTGAGCATGCGAGAGGCAGGCGGAATTCCGGGTGTAGCGGTGGAATGCGTAGAGATCCGGAAGAACACCGGTGGCGAAGGCGGCCTGCTGGCGCAGTGGCTGACACTGAGGCGCGACAGCGTGGGGAGCAAACAGG
ASV_186	0	0	0	0	0	0	0	0.00121257	0	0	0	0	0.000423191	0	0	0	0	0	0.00046978	0	0.0182382	0	0	0	0	0	0	Bacteria; Actinobacteria; Actinobacteria; Propionibacteriales; Nocardioidaceae; Marmoricola; ASV_186	TACGTAGGGTGCGAGCGTTGTCCGGAATTATTGGGCGTAAAGGGCTCGTAGGCGGTTTGTCGCGTCAGGAGTGAAAACTCGGGGCTTAACTCCGAGCCTGCTTCTGATACGGGCAGACTAGAGGTATGCAGGGGAGAACGGAATTCCTGGTGTAGCGGTGAAATGCGCAGATATCAGGAGGAACACCGGTGGCGAAGGCGGTTCTCTGGGCATTACCTGACGCTGAGGAGCGAAAGTGTGGGGAGCGAACAGG
ASV_187	0	0	0	0	0	0	0	0	0	0	0	0	0	0	0.00704892	0	0	0	0	0	0.0157326	0	0	0	0	0	0	Bacteria; Proteobacteria; Alphaproteobacteria; Sphingomonadales; Sphingomonadaceae; Sphingomonas; ASV_187	TACGGAGGGGGCTAGCGTTGTTCGGAATTACTGGGCGTAAAGCGCGCGTAGGCGGCTTTGTAAGTTAGAGGTGAAAGCCCGGGGCTCAACCCCGGAATTGCCTTTAAGACTGCATCGCTAGAACGTCGGAGAGGTGAGTGGAATTCCGAGTGTAGAGGTGAAATTCGTAGATATTCGGAAGAACACCAGTGGCGAAGGCGACTCACTGGACGACTGTTGACGCTGAGGTGCGAAAGCGTGGGGAGCAAACAGG
ASV_188	0	0.0679938	0	0	0	0	0	0	0	0	0	0	0	0	0	0	0	0	0	0	0	0	0	0	0.0362921	0	0	Bacteria; Cyanobacteria; Sericytochromatia; NA; NA; NA; ASV_188	GACGTAGGATGCAAGCGTTGTCCGGAATTATTGGGCGTAAAGAGAACGTAGGCGGCCATCTAAGTCTGAAGTTAAAGACCAGGGCTCAACCCTGGGAATGCTCCGGAAACTGGGTGGCTAGAGGACGGAAGAGGAAAGTGGAATTCCCAGTGTAGCGGTGAAATGCGTAGATATTGGGAGGAACACCAGTGGCGAAAGCGACTTTCTGGTCCGTTCCTGACGCTGAGGTTCGAAAGCCAGGGGAGCAAACGGG
ASV_189	0	0	0	0	0	0	0	0	0	0	0	0	0	0.025345	0	0.000643354	0	0	0	0	0	0	0	0	0	0	0	Bacteria; Firmicutes; Bacilli; Bacillales; NA; NA; ASV_189	TACGTAGGTGGCAAGCGTTGTCCGGAATTATTGGGCGTAAAGCGCGCGCAGGCGGTCCTTTAAGTCTGATGTGAAATCTTGCGGCTCAACCGTAAGCGTGCATTGGAAACTGGGGGACTTGAGTACAGAAGAGGAAAGTGGAATTCCACGTGTAGCGGTGAAATGCGTAGAGATGTGGAGGAACACCAGTGGCGAAGGCGACTTTCTGGTCTGTAACTGACGCTGAGGCGCGAAAGCGTGGGGAGCAAACAGG
ASV_159	0	0.0919964	0	0	0	0	0	0	0	0	0	0	0	0	0	0	0	0	0	8.77178e-05	0	0	0	0	0	0	0	Bacteria; Proteobacteria; Gammaproteobacteria; Nitrosococcales; Nitrosococcaceae; MSB-1D1; ASV_159	TACGGAGGGTGCAAGCGTTAATCGGAATTACTGGGCGTAAAGGGCGCGTAGGCGGCCGCGAAAGTCGGGTGTGAAAGCCCCGGGCTTAACCTGGGAATTGCATTCGATACTGCGTGGCTGGAGTCTGGTAGAGGGAAGCGGAATTCCGCATGTAGCGGTGAAATGCGTAGATATGCGGAGGAACACCAGTGGCGAAGGCGGCTTCCTGGACCAAGACTGACGCTGAGGCGCGAAAGCGTGGGGAGCAAACAGG
ASV_191	0	0	0	0	0	0	0	0	0	0	0	0	0	0	0	0	0	0	0.0114193	0.00984193	0	0	0	0	0	0	0.00355751	Bacteria; Proteobacteria; Gammaproteobacteria; Alteromonadales; Idiomarinaceae; Idiomarina; ASV_191	TACGGAGGGTGCAAGCGTTAATCGGAATTACTGGGCGTAAAGCGTACGTAGGCGGCTTGTTAAGCAAGATGTGAAAGCCCCGGGCTCAACCTGGGAATGGCATTTTGAACTGGCAGGCTCGAGTTCTGAAGAGGGTGGTAGAATTTCCTGTGTAGCGGTGAAATGCGTAGATATAGGAAGGAATACCGGTGGCGAAGGCGGCCACCTGGTCAGAAACTGACGCTGAGGTACGAAAGCGTGGGGAGCAAACAGG
ASV_192	0	0	0	0	0	0.000149661	0	0	0	0	0	0	0	0	0	0	0	0	0	0	0	0	0	0	0	0.0178214	0	Bacteria; Firmicutes; Bacilli; Bacillales; Alicyclobacillaceae; Tumebacillus; ASV_192	TACGTAGGGGGCAAGCGTTGTCCGGAATTACTGGGCGTAAAGCGCGCGCAGGCGGCCATTTGCGTCCGGGGTGAAAGCCCAAGGCTCAACCTTGGGATTGCCTTGGATACGGGATGGCTTGAGGATCGGAGAGGCAAGGGGAATTCCACGTGTAGCGGTGAAATGCGTAGAGATGTGGAGGAACACCTGTGGCGAAGGCGCCTTGCTGGCCGATTTCTGACGCTGAGGCGCGAAAGCGTGGGGAGCAAACAGG
ASV_195	0	0	0	0	0	0.00127787	0	0	2.62702e-05	0	0	0	0	0	2.36541e-05	0.00403437	0	0	0	0	6.5937e-05	0	0	0	0	0.0124471	0	Bacteria; Acidobacteria; Blastocatellia_(Subgroup_4); Blastocatellales; Blastocatellaceae; Blastocatella; ASV_195	TACGTAGGGACCAAGCGTTGTTCGGATTTACTGGGCGTAAAGGGCGCGTAGGCGGCGTGTTAAGTCAGCTGTGAAATCTCCAAGCTTAACTTGGAACGGTCAGCTGATACTGATGTGCTAGAGTGCAGAAGGGGCAATCGGAATTCTTGGTGTAGCGGTGAAATGCGTAGATATCAAGAGGAACACCTGAGGTGAAGACGGGTTGCTGGGCTGACACTGACGCTGAGGCGCGAAAGCTAGGGTAGCAAACGGG
ASV_196	0	0	0	0	0	0	0	0	0	0	0	0	0	0.00361298	0	0.0153869	0	0	0	0	0.000290123	0	0	0	0	0.000329556	0	Bacteria; Actinobacteria; Actinobacteria; Corynebacteriales; Dietziaceae; Dietzia; ASV_196	TACGTAGGGTGCGAGCGTTGTCCGGAATTACTGGGCGTAAAGAGCTCGTAGGCGGTTTGTCGCGTCGTCCGTGAAAACTCGGAGCTTAACTCCGAGCTTGCGGGCGATACGGGCAGACTTGAGTACTACAGGGGAGACTGGAATTCCTGGTGTAGCGGTGAAATGCGCAGATATCAGGAGGAACACCGGTGGCGAAGGCGGGTCTCTGGGTAGTAACTGACGCTGAGGAGCGAAAGCATGGGTAGCGAACAGG
ASV_197	0	0	0	0	0	0.000322347	0	0	0	0	0	0	0	0	0	0	0	0.00137298	0	0	0	0	0	0.000386187	0	0.0159074	0	Bacteria; Planctomycetes; Planctomycetacia; Gemmatales; Gemmataceae; Gemmata; ASV_197	GACGAACCGTGCGAACGTTGTTCGGAATCACTGGGCTTAAAGGGCGCGTAGGCGGGCTGTCAAGTCTGGGGTGAAATGCCGCGGCTCAACCGTGGAACTGCCTTAGATACTGACGGCCTCGAGGAAGGTAGGGGCATGCGGAACTGTAGGTGGAGCGGTGAAATGCGTTGATATCTACAGGAACTCCGGTGGCGAAAGCGGCGTGCTGGACCTTTTCTGACGCTGAGGCGCGAAAGCTAGGGGAGCAAACGGG
ASV_198	0	0	0	0	0	0	0	0.000618659	0	0	0	0	0.0405938	0	0	0	0	0	0	0	0.00143743	0	0	0	0	0	0	Bacteria; Proteobacteria; Gammaproteobacteria; Betaproteobacteriales; Burkholderiaceae; NA; ASV_198	TACGTAGGGTGCAAGCGTTAATCGGAATTACTGGGCGTAAAGCGTGCGCAGGCGGTGATGCAAGACAGATGTGAAATCCCCGGGCTCAACCTGGGAACTGCATTTGTGACTGCATCGCTCGAGTGCGGCAGAGGGGGATGGAATTCCGCGTGTAGCAGTGAAATGCGTAGATATGCGGAGGAACACCGATGGCGAAGGCAATCCCCTGGGCCTGCACTGACGCTCATGCACGAAAGCGTGGGGAGCAAACAGG
ASV_200	0	0	0	0	0	0	0	0	0	0	0	0	0	0	0.000567698	0	0	0.0209224	0	0	0	0	0	0	0	0	0	Bacteria; Chloroflexi; Chloroflexia; Chloroflexales; Roseiflexaceae; NA; ASV_200	GACAGAGGAGGCAAGCGTTGTCCGGATTGACTGGGCGTAAAGCGTCCGCAGGTGGCGCGCCAAGTGGGGTGTGAAAGCGGGTGGCTTAACCGCCCGAGGCCATCCCAAACTGGCGTGCTGGAGTCGGGCAGAGGGTGCCGGAATTGCCGGTGTAGTGGTGAAATGCGTAGAGATCGGCAGGAAGACCAAGGGGGAAGCCAGGCACCTGGGCCCGTACTGACACTCATGGACGACCGCGTGGGGAGCGAACCGG
ASV_202	0	0	0	0	0	0	0	0	0	0	0	0	0	0.0204314	0	0.00308274	0	0	0	0	0	0	0	0	0	0	0	Bacteria; Firmicutes; Bacilli; Bacillales; Planococcaceae; NA; ASV_202	TACGTAGGTGGCAAGCGTTGTCCGGAATTATTGGGCGTAAAGCGCGCGCAGGCGGTCCTTTAAGTCTGATGTGAAAGCCCACGGCTCAACCGTGGAGGGTCATTGGAAACTGGGGGACTTGAGTACAGAAGAGGAAAGCGGAATTCCACGTGTAGCGGTGAAATGCGTAGAGATGTGGAGGAACACCAGTGGCGAAGGCGGCTTTCTGGTCTGTAACTGACGCTGAGGCGCGAAAGCGTGGGGAGCAAACAGG
ASV_203	0	0	0	0	0	0	0	0	0.0357012	0	0	0	0	0	0	0	0	0	0	0	0	0	0	0	0	0	0	Bacteria; Firmicutes; Bacilli; Bacillales; Bacillaceae; NA; ASV_203	TACGTAGGGGGCAAGCGTTGTCCGGAATTATTGGGCGTAAAGCGCGCGCAGGCGGCTTCTTAAGTCTGATGTGAAAGCCCACGGCTCAACCGTGGAGGGTCATTGGAAACTGGGAGGCTTGAGTACAGAAGAGGAGAGTGGAATTCCACGTGTAGCGGTGAAATGCATAGAGATGTGGAGGAACACCAGTGGCGAAGGCGACTCTCTGGTCTGTAACTGACGCTGAGGCGCGAAAGCGTGGGGAGCAAACAGG
ASV_204	0	0	0	0	0	0	0	0	0	0	0	0	0	0	0	0.018215	0	0	0	0	0	0	0	0	0	0	0	Bacteria; Bacteroidetes; Bacteroidia; Flavobacteriales; Weeksellaceae; Chryseobacterium; ASV_204	TACGGAGGGTGCAAGCGTTATCCGGATTTATTGGGTTTAAAGGGTCCGTAGGCGGGCCTGTAAGTCAGTGGTGAAATCTCACAGCTTAACTGTGAAACTGCCATTGATACTGCAGGTCTTGAGTAAATTAGAGGTAGCTGGAATAAGTAGTGTAGCGGTGAAATGCATAGATATTACTTAGAACACCAATTGCGAAGGCAGGTTACCATGATTTAACTGACGCTGAGGGACGAAAGCGTGGGTAGCGAACAGG
ASV_205	0	0	0	0	0	0	0	0	0	0	0	0	0	0.0239721	0	0.000415499	0	0	0	0	0	0	0	0	0	0	0	Bacteria; Proteobacteria; Alphaproteobacteria; Caulobacterales; Caulobacteraceae; Brevundimonas; ASV_205	TACGAAGGGGGCTAGCGTTGCTCGGAATTACTGGGCGTAAAGGGCGCGTAGGCGGATCGTTAAGTCAGAGGTGAAATCCCAGGGCTCAACCCTGGAACTGCCTTTGATACTGGCGATCTTGAGTATGAGAGAGGTATGTGGAACTCCGAGTGTAGAGGTGAAATTCGTAGATATTCGGAAGAACACCAGTGGCGAAGGCGACATACTGGCTCATTACTGACGCTGAGGCGCGAAAGCGTGGGGAGCAAACAGG
ASV_207	0.00220954	0	0	0.00317474	0	0	0.00162109	0	0	0.00225132	0.000542695	0	0	0	0	0	0.00510118	0	0	0.00156138	0	0	0	0	0	0	0.00564561	Bacteria; Planctomycetes; Planctomycetacia; Planctomycetales; Rubinisphaeraceae; NA; ASV_207	CACGTACTGTGCAAACGTTATTCGGAATCACTGGGCTTAAAGGGTGCGTAGGCGGTTTATCAAGTCAGGTGTGAAATGCCTGAGCCCAACTGAGGCACTGCGCTTGAAACTGATAAACTTGAGTATTCCAGGGGTATGCGGAACTGCCAGTGGAGCGGTGAAATGCGTTGATATTGGCAGGAACACCAGTGGCGAAGGCGGCATACTGGGGGATAACTGACGCTGAGGCACGAAAGCCAGGGTAGCGAACGGG
ASV_208	0	0	0	0	0	0.000610156	0	0	0	0	0	0.0164035	0	0	0	0.00694286	0	0	0	0	0	0	0	0	0	0	0	Bacteria; Deinococcus-Thermus; Deinococci; Deinococcales; Deinococcaceae; Deinococcus; ASV_208	TACGGAGGGTGCAAGCGTTACCCGGAATCACTGGGCGTAAAGGGCGTGTAGGCGGATACGTAAGTCTGGTTTTAAAGCCCGCGGCTCAACCGCGGAAGTGGACTGGATACTGCGTGTCTGGACCTCTGGAGAGGGAACCGGAATTCCTGGTGTAGCGGTGGAATGCGTAGATACCAGGAGGAACACCGATGGCGAAGGCAGGTTCCTGGACAGAAGGTGACGCTGAGGCGCGAAAGTGTGGGGAGCGAACCGG
ASV_209	0	0	0	0	0	0	0	0	0.0222771	0	0	0	0	0	0	0	0	0	0	0	0.00654095	0	0	0	0	0	0	Bacteria; Actinobacteria; Acidimicrobiia; IMCC26256; NA; NA; ASV_209	TACGTAGGGGGCGAGCGTTGTCCGGATTTATTGGGCGTAAAGAGCGCGTAGGTGGCTCGACAAGTCGGATGTGAAAACTCCAGGCTCAACCTGGAGACGCCACTCGATACTGTCGTGGCTCGAGTTCGGTAGGGGATCACGGAATTCCTGGTGTAGCGGTGAAATGCGGAGATATCAGGAGGAACACCGATGGCGAAGGCAGTGATCTGGGCCGATACTGACACTGAGGCGCGAAAGCGTGGGGAGCGAACAGG
ASV_210	0	0	0	0	0	0	0	0	0	0	0	0	0	0	0	0	0	0.0201735	0	0	0	0	0	0	0	0.000621087	0	Bacteria; Cyanobacteria; Sericytochromatia; NA; NA; NA; ASV_210	TACGTAGGATGCAAGCGTTGTCCGGAATTATTGGGCGTAAAGCGAACGTAGGCGGTTTCTTAAGATTGGTCTTAAAGACCGGGGCTCAACCCCGGGAATGGATCGATAACTGGGAGACTGGAGGACGTCAGAGGAAAGTGGAATTCCGAGTGTAGCGGTGAAATGCGTAGATATTCGGAGGAACACCAGTGGCGAAAGCGACTTTCTGGGGCGTTCCTGACGCTGAGGTTCGAAAGCTCGGGGAGCAAACAGG
ASV_211	0	0	0	0	0	0.000713768	0	0	0	0	0	0	0	0	0	0	0	0.0199551	0	0	0	0	0	0	0	0	0	Bacteria; Actinobacteria; Acidimicrobiia; Microtrichales; Ilumatobacteraceae; NA; ASV_211	TACGTAGGGAGCAAGCGTTGTCCGGATTTATTGGGCGTAAAGAGCTCGTAGGCGGTTAAGTAAGTCAGGTGTGAAACCTCCAGGCTCAACCTGGAGACGCCACTTGATACTGCTTTGACTTGAGTTCGGTAGGGGTAAGCGGAATTCCTGGTGTAGCGGTGAAATGCGCAGATATCAGGAGGAACACCGACGGCGAAGGCAGCTTACTGGGCCGATACTGACGCTGAGGAGCGAAAGCGTGGGGAGCGAACAGG
ASV_213	0	0	0	0	0.012279	0	0	0	0	0	0	0	0	0	0	0	0	0	0	0	0	0.00801505	0	0.00730538	0.0196144	0.000304206	0	Bacteria; Chloroflexi; Ktedonobacteria; Ktedonobacterales; Ktedonobacteraceae; NA; ASV_213	TACGTAGGGGGCGAGCGTTGTCCGGAGTTACTGGGCGTAAAGCGCACGTAGGCGGTCCTGTGCGTTCGCGGTGACAGCTCCCGGCTTCACTGGGAGAGAGCTGCGAAGACGGCGGGACTTGAGGACTCAAGAGGGAACGGGAACTCCTGGTGGAGCGGTGAAATGCGTAGAGATCAGGAAGAACACCAAAGGCGAAGGCACGTTCCTGGGGAGTCGCTGACGCTGAGGTGCGAGAGCTAGGGGAGCAAACGGG
ASV_212	0	0.0803637	0	0	0	0	0	0	0	0	0	0	0	0	0	0	0	0	0	0.00401747	0	0	0	0	0	0	0	Bacteria; Proteobacteria; Gammaproteobacteria; Xanthomonadales; Rhodanobacteraceae; Oleiagrimonas; ASV_212	TACGGAGGGTGCAAGCGTTAATCGGAATTACTGGGCGTAAAGCGTGCGTAGGCGGTTGCCTCAGTCTGCTGTGAAAGCCCCGGGCTCAACCTGGGAATGGCAGTGGATACTGGGCAGCTAGAGTGTGGTAGAGGAAGGTGGAATTCCCGGTGTAGCGGTGAAATGCGTAGAGATCGGGAGGAACACCAGTGGCGAAGGCGGCCTTCTGGACCAACACTGACGCTCAGGCACGAAAGCGTGGGGAGCAAACAGG
ASV_214	0	0	0	0	0	0.00247516	0	0	0	0	0	0	0	0	0	0.0147033	0	0	0	0	0	0	0	0	0	0	0	Bacteria; Acidobacteria; Blastocatellia_(Subgroup_4); Blastocatellales; Blastocatellaceae; Blastocatella; ASV_214	TACGTAGGGACCAAGCGTTGTTCGGATTTACTGGGCGTAAAGGGCGCGTAGGCGGCGTGACAAGTCACTTGTGAAATCTCCGGGCTTAACTCGGAACGGTCAAGTGATACTGTTGTGCTAGAGTGCAGAAGGGGCAACTGGAATTCTTGGTGTAGCGGTGAAATGCGTAGATATCAAGAGGAACACCTGAGGCGAAGGCGGGTTGCTGGGCTGACACTGACGCTGAGGCGCGAAAGCTAGGGGAGCAAACGGG
ASV_215	0	0	0	0	0	0.00105914	0	0	0	0	0	0	0	0	0	0.00109906	0	0	0	0	0	0	0	0	0	0.0143864	0	Bacteria; Chloroflexi; NA; NA; NA; NA; ASV_215	GACGTAGGAGGCGAGCGTTGTCCGGATTTACTGGGCGTAAAGCGCGCGCGGGCGGTCCCGCAGGTCGCTTGTGAAAGCCCCCGGCTCAACCGGGCGGATGCGGGCGAAACCGCGGGACTGGAGGGCGATAGAGGGTGGTGGAATTCCCGGTGTAGTGGTGAAATGCGTAGAGATCGGGAGGAACACCCGCGGCGAAGGCGGCCACCTGGGTCGGCCCTGACGCTGAGGCGCGAAGGCCGGGGGAGCGAACGGG
ASV_216	0	0	0	0	0	0	0	0	0	0	0	0.0276783	0	0	0	0	0	0	0	0	0	0	0	0	0	0	0	Bacteria; Firmicutes; Bacilli; Bacillales; Paenibacillaceae; NA; ASV_216	TACGTAGGGGGCAAGCGTTGTCCGGAATTATTGGGCGTAAAGCGCGCGCAGGCGGTCTTTTAAGTTTGGTGTATAAGCCCAAGGCTCAACCTTGGTTCGCACCGAAAACTGGGAGACTTGAGTGCAGGAGAGGGAAGCGGAATTCCACGTGTAGCGGTGAAATGCGTAGAGATGTGGAGGAACACCAGTGGCGAAGGCGGCTTCCTGGCCTGTAACTGACGCTGAGGCGCGAAAGCGTGGGTAGCAAACAGG
ASV_217	0	0	0	0	0	0.000610156	0	0	0	0	0	0.00313659	0	0	0	0.000978434	0	0	0	0	0.000184623	0	0	0	0	0.0128654	0	Bacteria; Proteobacteria; Alphaproteobacteria; Sphingomonadales; Sphingomonadaceae; Sphingomonas; ASV_217	TACGGAGGGGGCTAGCGTTGTTCGGAATTACTGGGCGTAAAGCGCACGTAGGCGGCTTTGTAAGTCAGAGGTGAAAGCCCGGAGCTTAACTCCGGAATTGCCTTTGAGACTGCATCGCTTGAATCCGGGAGAGGTGAGTGGAATTCCGAGTGTAGAGGTGAAATTCGTAGATATTCGGAAGAACACCAGTGGCGAAGGCGGCTCACTGGACCGGTATTGACGCTGAGGTGCGAAAGCGTGGGGAGCAAACAGG
ASV_218	0	0	0	0	0	0	0	0	0	0	0	0	0	0	0	0	0.0216129	0	0	0	0	0	0	0	0	0	0	Bacteria; Proteobacteria; Gammaproteobacteria; Cellvibrionales; Spongiibacteraceae; NA; ASV_218	TACGGAGGGTGCAAGCGTTAATCGGAATTACTGGGCGTAAAGCGCGCGTAGGCGGCTTGGTCAGTTGGGTGTGAAAGCCCCGGGCTTAACCTGGGAACTGCATCCAATACTGCCAGGCTTGAGTATGGTAGAGGTGAGTGGAATTTCAGGTGTAGCGGTGAAATGCGTAGATATCTGAAGGAACATCAGTGGCGAAGGCGGCTCACTGGACCAATACTGACGCTGAGGTGCGAAAGCGTGGGGAGCAAACAGG
ASV_219	0	0	0	0	0	0	0	0	0	0	0	0	0	0	0	0	0	0.0200331	0	0	0	0	0	0	0	0	0	Bacteria; Acidobacteria; Blastocatellia_(Subgroup_4); Pyrinomonadales; Pyrinomonadaceae; RB41; ASV_219	TACGGGGGGAGCAAGCGTTGTTCGGATTTACTGGGCGTAAAGGGCGCGTAGGCGGCGCAACAAGTCACTTGTGAAATCTCCGGGCTTAACTCGGAGCGGTCAAGTGATACTGTCGTGCTAGAGTGCGGAAGGGGCAACTGGAATTCTCGGTGTAGCGGTGAAATGCGTAGATATCGAGAGGAACACCTGCGGCGAAGGCGGGTTGCTGGGCCGACACTGACGCTGAGGCGCGAAAGCTAGGGGAGCGAACGGG
ASV_220	0	0	0	0	0	0	0	0	0	0	0	0	0	0	0	0	0	0	0	0	0.0168931	0	0	0	0	0	0	Bacteria; Proteobacteria; Gammaproteobacteria; Betaproteobacteriales; Burkholderiaceae; NA; ASV_220	TACGTAGGGTGCGAGCGTTAATCGGAATTACTGGGCGTAAAGCGTGCGCAGGCGGTTGTGCAAGACAGGTGTGAAATCCCCGGGCTTAACCTGGGAATTGCATTTGTGACTGCACGGCTAGAGTGTGTCAGAGGGGGGTAGAATTCCACGTGTAGCAGTGAAATGCGTAGATATGTGGAGGAATACCGATGGCGAAGGCAGCCCCCTGGGATAACACTGACGCTCATGCACGAAAGCGTGGGGAGCAAACAGG
ASV_221	0	0	0	0	0	0.00210677	0	0	0	0	0	0	0	0	0	0	0	0	0	0	0	0	0	0	0	0.0134484	0	Bacteria; Proteobacteria; Alphaproteobacteria; Sphingomonadales; Sphingomonadaceae; Sphingomonas; ASV_221	TACGGAGGGGGCTAGCGTTGTTCGGAATTACTGGGCGTAAAGCGCACGTAGGCGGCTTTGTAAGTTAGAGGTGAAAGCCCAGGGCTTAACCCTGGAATTGCCTTTAAGACTGCATCGCTAGAATCGTGGAGAGGTAAGTGGAATTCCGAGTGTAGAGGTGAAATTCGTAGATATTCGGAAGAACACCAGTGGCGAAGGCGACTTACTGGACACGTATTGACGCTGAGGTGCGAAAGCGTGGGGAGCAAACAGG
ASV_223	0	0	0.00172586	0	0	0	0	0	0	0	0	0.00917665	0	0.0116157	0	0	0	0	0	0	0.00117368	0	0	0	0	0	0	Bacteria; Firmicutes; Bacilli; Bacillales; Planococcaceae; Sporosarcina; ASV_223	TACGTAGGTGGCAAGCGTTGTCCGGAATTATTGGGCGTAAAGCGCGCGCAGGCGGTCCTTTAAGTCTGATGTGAAAGCCCACGGCTCAACCGTGGAGGGTCATTGGAAACTGGAGGACTTGAGTGCAGAAGAGGAAAGCGGAATTCCACGTGTAGCGGTGAAATGCGTAGAGATGTGGAGGAACACCAGTGGCGAAGGCGGCTTTCTGGTCTGTAACTGACGCTGAGGCGCGAAAGCGTGGGGAGCAAACAGG
ASV_224	0	0	0	0	0	0	0	0	0	0	0	0	0	0	0	0	0	0.019097	0	0	0	0	0	0	0	0	0	Bacteria; Verrucomicrobia; Verrucomicrobiae; Opitutales; Opitutaceae; NA; ASV_224	TACAGAGACTGCAAGCGTTATTCGGATTCACTGGGCGTAAAGGGTGCGCAGGCGGTCGTGTGTGTCAGGTGTGAAAGCCCGGAGCTTAACTCCGGAATTGCGCCTGAAACTACATGACTAGAGCATTGGAGAGGGTAGTGGAATTCACGGTGTAGCAGTGAAATGCGTAGATATCGTGAGGAACACCAGAGGCGAAGGCGACTACCTGGACAATTGCTGACGCTCAGGCACGAAAGCGTGGGGAGCAAAAGGG
ASV_225	0	0	0	0	0	0	0	0	0	0	0	0	0	0	0.000449428	0	0	0	0	0	0.0158381	0	0	0	0	0	0	Bacteria; Proteobacteria; Gammaproteobacteria; Betaproteobacteriales; Burkholderiaceae; NA; ASV_225	TACGTAGGGTGCGAGCGTTAATCGGAATTACTGGGCGTAAAGCGTGCGCAGGCGGCTTTGCAAGACAGATGTGAAATCCCCGGGCTCAACCTGGGAACTGCATTTGTGACTGCAAGGCTGGAGTACGGCAGAGGGGGATGGAATTCCGCGTGTAGCAGTGAAATGCGTAGATATGCGGAGGAACACCGATGGCGAAGGCAGTCCCCTGGGCCTGTACTGACGCTCATGCACGAAAGCGTGGGGAGCAAACAGG
ASV_226	0	0	0	0	0	0	0	0.0238802	0	0	0	0	0	0	0.00123001	0	0	0	0	0	0	0.00233772	0	0	0	0	0	Bacteria; Firmicutes; Clostridia; Clostridiales; Family_XVII; Sulfobacillus; ASV_226	GACGTAGGGGGCAAGCGTTGTCCGGAATGACTGGGCGTAAAGGGCGTGTAGGCGGTGAGGTACGTAGCGGTTTTAAGCCTCCGGCTCACCCGGAGGAGGGCGGCTAAACGGCTTGACTAGAGGGCAGGAGAGGTGCGCGGAATTCCTGGTGGAGCGGTGAAATGCGTAGAGATCAGGAAGAACACCGGTGGCGAAGGCGGCGCACTGGCCTGGCCCTGACGCTGAGGCGCGACAGCGTGGGGAGCGAACGGG
ASV_227	0	0	0	0	0	0	0	0	0.00231177	0	0	0	0	0	0.0199877	0	0	0.00438419	0	0	0	0	0	0	0	0	0	Bacteria; Planctomycetes; Planctomycetacia; Gemmatales; Gemmataceae; NA; ASV_227	GACGAACCGAGCGAACGTTGTTCGGAATCACTGGGCTTAAAGGGCGCGTAGGCGGATTTGCAAGTCCGGGGTGAAATCCCACAGCTCAACTGTGGAACTGCCTCGGATACTGTGAGTCTCGAGGGTGGTAGGGGTATGCGGAACTATCGGTGGAGCGGTGAAATGCGTTGATATCGATAGGAACTCCGGTGGCGAAGGCGGCATACTGGACCACTTCTGACGCTGAGGCGCGAAAGCCAGGGGAGCAAACGGG
ASV_228	0	0	0	0	0	0.00224491	0	0	0	0	0	0	0	0	0	0	0	0	0	0	0	0	0	0	0	0.0125992	0	Bacteria; Bacteroidetes; Bacteroidia; Chitinophagales; Chitinophagaceae; NA; ASV_228	TACGGAGGGTGCAAGCGTTATCCGGATTCACTGGGTTTAAAGGGTGCGTAGGTGGACAGGAAAGTCCGTGGTGAAATCCTGCAGCTTAACTGCAGAACTGCCGTGGATACTCTCTGTCTTGAATATCGTGGAGGTGAGCGGAATATGTCATGTAGCGGTGAAATGCTTAGATATGACATAGAACACCGATTGCGAAGGCAGCTCACTACGCGGATATTGACGCTGAGGCACGAAAGCGTGGGGATCAAACAGG
ASV_229	0.00398944	0	0	0	0	0	0.00195794	0	0	0.00662264	0	0	0	0	0	0	0	0	0.00126479	0	0	0	0	0	0	0	0	Bacteria; Proteobacteria; Alphaproteobacteria; Sphingomonadales; Sphingomonadaceae; Erythrobacter; ASV_229	TACGGAGGGAGCTAGCGTTGTTCGGAATTACTGGGCGTAAAGCGCGCGTAGGCGGCTTTTCAAGTCAGGGGTGAAATCCCGGGGCTCAACCCCGGAACTGCCCTTGAAACTGGATGGCTAGAATACTGGAGAGGTGAGTGGAATTCCGAGTGTAGAGGTGAAATTCGTAGATATTCGGAAGAACACCAGTGGCGAAGGCGACTCACTGGACAGTTATTGACGCTGAGGTGCGAAAGCGTGGGGAGCAAACAGG
ASV_230	0	0	0	0	0	0.000402933	0	0	0	0	0	0.00428102	0	0	0.00510928	0.00120629	0	0.00457141	0	0	0.00411447	0	0	0	0	0.000418283	0	Bacteria; Proteobacteria; Gammaproteobacteria; Xanthomonadales; Xanthomonadaceae; Lysobacter; ASV_230	TACGAAGGGTGCAAGCGTTACTCGGAATTACTGGGCGTAAAGCGTGCGTAGGTGGTTCGTTAAGTCTGATGTGAAAGCCCTGGGCTCAACCTGGGAACTGCATTGGATACTGGCGATCTGGAGTGCGGTAGAGGGTGGCGGAATTCCCGGTGTAGCAGTGAAATGCGTAGATATCGGGAGGAACATCCGTGGCGAAGGCGGCCACCTGGACCAGCACTGACACTGAGGCACGAAAGCGTGGGGAGCAAACAGG
ASV_231	0	0.000901122	0	0	0.00350829	0	0	0	0	0	0	0	0	0	0	0	0	0	0	0	0	0	0.00240212	0	0.0533577	0	0	Bacteria; Firmicutes; Bacilli; Bacillales; Alicyclobacillaceae; Acidibacillus; ASV_231	TACGTAGGGGGCAAGCGTTGTCCGGAATGACTGGGCGTAAAGCGCGCGCAGGCGGTTTCTTGCGTCTGAGGTGAAAGTTCAGGGCTCAACCCTGAGATGGCCTTGGAAACGGGGGAACTTGAGGGTCGGAGAGGTCAGGGGAATTCCACGTGTAGCGGTGAAATGCGTAGAGATGTGGAGGAATACCAGTGGCGAAGGCGCCTGACTGGACGAAACCTGACGCTGAGGCGCGAAGGCGTGGGGAGCAAACAGG
ASV_233	0	0	0	0	0	0	0	0	0	0	0	0	0	0	0.0014429	0	0	0.0159765	0	0	0	0	0	0.00270331	0	0	0	Bacteria; Actinobacteria; Acidimicrobiia; IMCC26256; NA; NA; ASV_233	TACGTAGGGGGCGAGCGTTGTCCGGATTCATTGGGCGTAAAGAGCTCGTAGGCGGCTTGGCAAGTCGGGTGTGAAATCTCTGGGCTCAACCCAGAGAGGCCACTCGATACTGCTATGGCTAGAGTCCGGTAGGGGACCACGGAATTCCTGGTGTAGCGGTGAAATGCGCAGATATCAGGAGGAACACCGGTGGCGAAGGCGGTGGTCTGGGCCGGCACTGACGCTGAGGAGCGAAAGCGTGGGGAGCGAACAGG
ASV_234	0	0	0	0	0	0.00434017	0	0	0	0	0	0	0	0	0	0.00203729	0	0	0	0	0.00837399	0	0	0	0	0	0	Bacteria; Bacteroidetes; Bacteroidia; Chitinophagales; Chitinophagaceae; Flavisolibacter; ASV_234	TACGGAGGGTGCAAGCGTTATCCGGATTCACTGGGTTTAAAGGGAGCGTAGGAGGGCAGGTAAGTCAGTGGTGAAATCTTCGAGCTTAACTCGGAAACTGCCGTTGATACTATCTGTCTTGAATACCGTGGAGATGAGCGGAATATGTCATGTAGCGGTGAAATGCTTAGATATGACATAGAACACCAATTGCGAAGGCAGCTCGTTACACGAATATTGACTCTGAGGCTCGAAAGCGTGGGGATCAAACAGG
ASV_235	0	0	0	0	0	0	0	0	0	0	0	0	0	0	0	0	0	0	0	0	0.0153106	0	0	0	0	0	0	Bacteria; Bacteroidetes; Bacteroidia; Chitinophagales; Chitinophagaceae; Flavisolibacter; ASV_235	TACGGAGGGTGCAAGCGTTATCCGGATTCACTGGGTTTAAAGGGTGCGTAGGAGGGCTAGTAAGTCAGTGGTGAAATCTCCGGGCTTAACTCGGAAACTGCCGTTGATACTATTAGCCTTGAATACCGTGGAGGTGAGCGGAATATGTCATGTAGCGGTGAAATGCTTAGATATGACATAGAACACCAATTGCGAAGGCAGCTCACTACACGAATATTGACTCTGAGGCACGAAAGCGTGGGGATCAAACAGG
ASV_236	0.00108942	0	0	0.00189041	0	0	0	0	0	0.00384601	0.00449127	0	0	0	0	0	0	0	0	0	0	0	0	0	0	0	0.00779558	Bacteria; Bacteroidetes; Bacteroidia; Flavobacteriales; Flavobacteriaceae; Zeaxanthinibacter; ASV_236	TACGGAGGGTCCAAGCGTTATCCGGAATCATTGGGTTTAAAGGGTCCGCAGGCGGGCAATTAAGTCAGGGGTGAAAGGCTGCGGCTCAACCGTAGCACTGCCCTTGATACTGATTGTCTTGAGTTATGGTGAAGTGGCCGGAATATGTAGTGTAGCGGTGAAATGCATAGATATTACATAGAACACCGATTGCGAAGGCAGGTCACTAACCATTAACTGACGCTGAGGGACGAAAGCGTGGGGAGCGAACGGG
ASV_237	0.000675137	0	0	0	0	0	0	0	0	0.00159469	0	0	0	0	0	0	0	0	0	0.0117366	0	0	0	0	0	0	0.00542907	Bacteria; Proteobacteria; Gammaproteobacteria; Alteromonadales; Alteromonadaceae; NA; ASV_237	TACGGAGGGTGCGAGCGTTAATCGGAATTACTGGGCGTAAAGCGCACGCAGGCGGTCTGTTAAGCGAGATGTGAAAGCCCCGGGCTCAACCTGGGAACAGCATTTCGAACTGGCAGACTAGAGTCTTGGAGAGGGGGGTGGAATTCCAGGTGTAGCGGTGAAATGCGTAGAGATCTGGAGGAACATCAGTGGCGAAGGCGACCCCCTGGCCAAAGACTGACGCTCATGTGCGAAAGTGTGGGTAGCGAACAGG
ASV_238	0	0	0	0	0	0	0	0	0	0	0	0	0	0.0192752	0	0.000281467	0	0	0	0	0.000567058	0	0	0	0	0	0	Bacteria; Firmicutes; Bacilli; Bacillales; Family_XII; Exiguobacterium; ASV_238	TACGTAGGTGGCAAGCGTTGTCCGGAATTATTGGGCGTAAAGCGCGCGCAGGCGGCCTTTTAAGTCTGATGTGAAAGCCCCCGGCTCAACCGGGGAGGGCCATTGGAAACTGGAAGGCTTGAGTACAGAAGAGAAGAGTGGAATTCCACGTGTAGCGGTGAAATGCGTAGAGATGTGGAGGAACACCAGTGGCGAAGGCGACTCTTTGGTCTGTAACTGACGCTGAGGCGCGAAAGCGTGGGGAGCAAACAGG
ASV_239	0	0	0	0	0	0.00609005	0	0	0	0	0	0	0	0	0	0.000455709	0	0	0	0	0.000870368	0	0	0	0	0.00635029	0	Bacteria; Bacteroidetes; Bacteroidia; Chitinophagales; Chitinophagaceae; Flavitalea; ASV_239	TACGGAGGGTGCAAGCGTTATCCGGATTCACTGGGTTTAAAGGGTGCGTAGGCGGGTTGGTAAGTCCGTGGTGAAATCCCCAAGCTTAACTTGGGAACTGCCGTGGATACTATCAATCTTGAATATCGTGGAGGTAAGCGGAATATGTCATGTAGCGGTGAAATGCTTAGATATGACATAGAACACCAATTGCGTAGGCAGCTTACTACACGATCATTGACGCTGAGGCACGAAAGCGTGGGGAGCAAACAGG
ASV_240	0	0	0	0	0	0	0	0	0	0	0	0	0	0	0	0	0	0	0	0	0	0	0	0	0	0.014323	0	Bacteria; Proteobacteria; Gammaproteobacteria; Xanthomonadales; Rhodanobacteraceae; NA; ASV_240	TACGAAGGGTGCAAGCGTTAATCGGAATTACTGGGCGTAAAGCGTGCGTAGGCGGTTGTTTAAGTCTGTTGTGAAATCCCCGGGCTCAACCTGGGAATGGCAATGGATACTGGGCAGCTAGAGTGTGTCAGAGGATGGTGGAATTCCCGGTGTAGCGGTGAAATGCGTAGAGATCGGGAGGAACATCAGTGGCGAAGGCGGCCATCTGGGACAACACTGACGCTGAGGCACGAAAGCGTGGGGAGCAAACAGG
ASV_242	0	0	0	0	0	0	0	0	0	0	0	0	0	0	0	0.015025	0	0	0	0	0	0	0	0	0	0	0	Bacteria; Bacteroidetes; Bacteroidia; Chitinophagales; Chitinophagaceae; Ferruginibacter; ASV_242	TACGGAGGGTGCGAGCGTTATCCGGATTTACTGGGTTTAAAGGGTGCGTAGGTGGGCTTATAAGTCAGTGGTGAAATCTCCGAGCTTAACTTGGAAACTGCCGTTGATACTATAGGTCTTGAATTATCTGGAGGTAAGCGGAATATGTCATGTAGCGGTGAAATGCTTAGATATGACATAGAACACCAATTGCGAAGGCAGCTTACTACATATAAATTGACGCTGAGGCACGAAAGCGTGGGGATCAAACAGG
ASV_244	0	0	0	0	0	0.00740246	0	0	0	0	0	0	0	0.000578076	0	0.00243938	0	0	0	0	0.000540683	0	0	0	0	0.00272518	0	Bacteria; Firmicutes; Bacilli; Bacillales; Bacillaceae; Oceanobacillus; ASV_244	TACGTAGGTGGCAAGCGTTGTCCGGAATTATTGGGCGTAAAGCGCGCGCAGGCGGTCCTTTAAGTCTGATGTGAAATCTTGCGGCTCAACCGTAAGCGGTCATTGGAAACTGGAGGACTTGAGTGCAGAAGAGGAGAGTGGAATTCCACGTGTAGCGGTGAAATGCGTAGAGATGTGGAGGAACACCAGTGGCGAAGGCGACTCTCTGGTCTGTAACTGACGCTGAGGCGCGAAAGCGTGGGGAGCGAACAGG
ASV_246	0	0	0	0	0	0	0	0	0	0	0	0	0	0	0	0	0	0	0	0	0	0	0	0	0.000166223	0.0139681	0	Bacteria; Planctomycetes; Phycisphaerae; Tepidisphaerales; WD2101_soil_group; NA; ASV_246	GACAGAGGCCCCAAGCGTTAGGCGGAATCACTGGGCTTAAAGCGTGTGTAGGCGGACGCCTAAGTGTCTTGTGAAATCCCACGGCTCACCCGTGGAACTGCTGGGCATACTGGGCGTCTTGGGCCAACTAGGGGCAGCCGGAACAAGCGGTGGAGCGGTGAAATGCGTAGATATCGCTTGGAACGCCGAAGGCGAAAGCAGGCTGCTGGGGTTGTGCCGACGCTGAGACACGAAAGCCAGGGGAGCAAACGGG
ASV_247	0	0	0	0.000404058	0	0	0	0	0	0	0	0	0.00393893	0	0	0	0	0	0	0.0146489	0	0	0	0	0	0	0.00177875	Bacteria; Proteobacteria; Alphaproteobacteria; Rhodobacterales; Rhodobacteraceae; Sulfitobacter; ASV_247	TACGGAGGGGGTTAGCGTTGTTCGGAATTACTGGGCGTAAAGCGTACGTAGGCGGATCAGAAAGTTGGGGGTGAAATCCCGGGGCTCAACCCCGGAACTGCCTCCAAAACTCCTGGTCTTGAGTTCGAGAGAGGTGAGTGGAATTCCAAGTGTAGAGGTGAAATTCGTAGATATTTGGAGGAACACCAGTGGCGAAGGCGGCTCACTGGCTCGATACTGACGCTGAGGTACGAAAGTGTGGGGAGCAAACAGG
ASV_249	0	0	0	0	0	0	0	0	0	0	0	0	0	0	0	0.014328	0	0	0	0	0	0	0	0	0	0	0	Bacteria; Bacteroidetes; Bacteroidia; Cytophagales; Hymenobacteraceae; Hymenobacter; ASV_249	TACGGAGGGTGCAAGCGTTGTCCGGATTTATTGGGTTTAAAGGGTGCGTAGGCGGCTTGTTAAGTCCGGGGTGAAAGCCCACAGCTCAACTGTGGAACTGCCCTGGATACTGACGGGCTTGAGTCCAGACGAGGTTGGCGGAATGGAAGCTGTAGCGGTGAAATGCATAGATAGCTTCCAGAACCCCGATTGCGTAGGCAGCTGACTAGGCTGGTACTGACGCTGAGGCACGAAAGCGTGGGGAGCGAACAGG
ASV_250	0	0	0.00207604	0	0.00701657	0	0	0	0	0	0	0.00190739	0	0	0	0	0	0	0	0	0	0.00488637	0.00631738	0.00186657	0.00387855	0	0	Bacteria; Firmicutes; Bacilli; Bacillales; Alicyclobacillaceae; Tumebacillus; ASV_250	TACGTAGGGGGCAAGCGTTGTCCGGATTCACTGGGCGTAAAGCGCGCGCAGGCGGTGATGTAAGTCTGGGGTGAAAACCCGAAGCTCAACTTCGGGACGGCCTTGGATACTGCGTCACTTGAGGATAGGAGAGGCAAGGGGAATTCCACGTGTAGCGGTGAAATGCGTAGAGATGTGGAGGAACACCTGTGGCGAAGGCGCCTTGCTGGCCTATTTCTGACGCTGAGGCGCGAAAGCGTGGGGAGCAAACAGG
ASV_252	0	0	0	0	0	0	0	0	0	0	0	0	0	0	0	0	0	0	0	0	0	0	0	0	0	0.0134611	0	Archaea; Thaumarchaeota; Nitrososphaeria; Nitrososphaerales; Nitrososphaeraceae; Candidatus_Nitrososphaera; ASV_252	TACCAGCACCCCGAGTGGTCGGGACGATTATTGGGCCTAAAGCATCCGTAGCCGGTTCTGCAAGTCTTCCGTTAAATCCACCTGCTCAACAGATGGGCCGCGGAGGATACTACAGGGCTAGGAGGCGGGAGAGGCAAGCGGTACTCAGTGGGTAGGGGTAAAATCCTCTGATCCACTGAAGACCACCAGTGGCGAAGGCGGCTTGCCAGAACGCGCTCGACGGTGAGGGATGAAAGCTGGGGGAGCAAACCGG
ASV_255	0	0	0	0	0	0	0	0	0	0	0	0.00665466	0	0.000325168	0	0	0	0	0	0	0.00478702	0	0.00189143	0.00177003	0	0.00249702	0	Bacteria; Firmicutes; Bacilli; Bacillales; Bacillaceae; Bacillus; ASV_255	TACGTAGGTGGCAAGCGTTGTCCGGAATTATTGGGCGTAAAGCGCGCGCAGGCGGTTTCTTAAGTCTGATGTGAAAGCCCACGGCTCAACCGTGGAGGGTCATTGGAAACTGGGAAACTTGAGTGCAGAAGAGGAAAGTGGAATTCCACGTGTAGCGGTGAAATGCGTAGAGATGTGGAGGAACACCAGTGGCGAAGGCGACTTTCTGGTCTGTAACTGACGCTGAGGCGCGAAAGCATGGGGAGCGAACAGG
ASV_256	0	0	0	0	0	0	0	0	0.0274786	0	0	0	0	0	0	0	0	0	0	0	0	0	0	0	0	0	0	Bacteria; Actinobacteria; Actinobacteria; Frankiales; NA; NA; ASV_256	TACGTAGGGTGCAAGCGTTGTCCGGAATTATTGGGCGTAAAGAGCTCGTAGGCGGTCTGTCACGTCGGCTGTGAAAACCTGAGGCTCAACCTCAGGCCTGCAGTCGATACGGGCAGACTAGAGTTCGGTAGGGGAGACTGGAATTCCTGGTGTAGCGGTGAAATGCGCAGATATCAGGAGGAACACCGGTGGCGAAGGCGGGTCTCTGGGCCGAAACTGACGCTGAGGAGCGAAAGCGTGGGGAGCAAACAGG
ASV_257	0	0	0	0	0	0	0	0.0144271	0	0	0	0	0.0136072	0	0	0	0	0	0	0	0.000580245	0	0	0	0	0	0	Bacteria; Gemmatimonadetes; Longimicrobia; Longimicrobiales; Longimicrobiaceae; NA; ASV_257	TACGGAGGGTGCGAGCGTTGTTCGGAATCATTGGGCGTAAAGCGCGCGCAGGCGGCTGGGTCAGTCCGTGGGTGAAAGGCCGGGGCTCAACCCCGTGTTTGCCCAGGATACTGCCTGGCTAGAGACACGTAGAGGCAAGCGGAATTCCGGGTGTAGCGGTGGAATGCGTAGAGATCCGGAAGAACATCGGAGGCGAAGGCGGCTTGCTGGGCGTGATGTCTGACGCTGAGGCGCGAAAGCGTGGGGAGCGAACAGG
ASV_258	0	0	0	0	0	0	0	0	0.0272422	0	0	0	0	0	0	0	0	0	0	0	0	0	0	0	0	0	0	Bacteria; Acidobacteria; Blastocatellia_(Subgroup_4); Blastocatellales; Blastocatellaceae; Blastocatella; ASV_258	TACGTAGGGACCAAGCGTTGTTCGGATTTACTGGGCGTAAAGGGCGCGTAGGCGGCGTGTCAAGTCATTTGTGAAATCTCCGAGCTTAACTCGGAACGGTCAAATGATACTGATGTGCTAGAGTGCAGAAGGGGCAATCGGAATTCTTGGTGTAGCGGTGAAATGCGTAGATATCAAGAGGAACACCTGAGGTGAAGACGGGTTGCTGGGCTGACACTGACGCTGAGGCGCGAAAGCTAGGGTAGCAAACGGG
ASV_260	0	0	0	0	0	0.000356884	0	0	0	0	0	0	0	0.000144519	0	0.00462411	0	0	0	0	0.00832124	0	0	0	0	0	0.000216544	Bacteria; Proteobacteria; Gammaproteobacteria; Betaproteobacteriales; Burkholderiaceae; Massilia; ASV_260	TACGTAGGGTGCAAGCGTTAATCGGAATTACTGGGCGTAAAGCGTGCGCAGGCGGTTTTGTAAGTCTGACGTGAAAGCCCCGGGCTCAACCTGGGAATTGCGTTGGAGACTGCAAGGCTTGAATCTGGCAGAGGGGGGTAGAATTCCACGTGTAGCAGTGAAATGCGTAGAGATGTGGAGGAACACCGATGGCGAAGGCAGCCCCCTGGGTCAAGATTGACGCTCATGCACGAAAGCGTGGGGAGCAAACAGG
ASV_261	0	0	0	0	0	0.000564107	0	0	0	0	0	0	0	0	0	0	0	0	0	0	0	0	0	0	0	0.0123964	0	Bacteria; Proteobacteria; Alphaproteobacteria; Rhodobacterales; Rhodobacteraceae; Rubellimicrobium; ASV_261	TACGGAGGGGGCTAGCGTTGTTCGGAATGACTGGGCGTAAAGCGCGCGTAGGCGGGCTGGAAAGTCGGGGGTGAAATCCCGGGGCTCAACCCCGGCATGGCCTTCGAAACTCCCAGCCTTGAGTTCGAGAGAGGTGGGTGGAATTCCGAGTGTAGAGGTGAAATTCGTAGATATTCGGAGGAACACCGGTGGCGAAGGCGGCCCACTGGCTCGACACTGACGCTGAGGTGCGAAAGCGTGGGGAGCAAACAGG
ASV_264	0	0	0	0	0	0	0	0	0	0	0	0	0	0	0	0	0	0.0158049	0	0	0	0	0	0	0	0	0	Bacteria; Actinobacteria; Actinobacteria; Frankiales; NA; NA; ASV_264	TACGTAGGGTGCAAGCGTTGTCCGGAATTATTGGGCGTAAAGAGCTCGTAGGCGGTCTGTCGCGTCGGCTGTGAAAACCCGGGGCTTAACCCCGGGCCTGCAGTCGATACGGGCAGACTAGAGTGCGGTAGGGGAGACTGGAATTCCTGGTGTAGCGGTGAAATGCGCAGATATCAGGAGGAACACCGGTGGCGAAGGCGGGTCTCTGGGCCGTAACTGACGCTGAGGAGCGAAAGCGTGGGGAGCAAACAGG
ASV_265	0	0	0	0	0	0	0	0	0	0	0	0.000339091	0	0	0	0	0	0.0154929	0	0	0	0	0	0	0	0	0	Bacteria; Planctomycetes; Planctomycetacia; Gemmatales; Gemmataceae; Gemmata; ASV_265	GACGAACCGTGCGAACGTTGTTCGGAATCACTGGGCTTAAAGGGCGCGTAGGCGGGCTGCCGCGTCCGGGGTGAAATCCCACCGCTCAACGGTGGAACGGCCTCGGGTACGGGCGGCCTCGAGGGGGGTAGGGGCATCTGGAACTGTGGGTGGAGCGGTGAAATGCGTTGATATCCACAGGAACTCCGGTGGCGAAGGCGAGGTGCTGGACCCCATCTGACGCTGAGGCGCGAAAGCCAGGGGAGCGAACGGG
ASV_267	0.00204075	0	0	0.00266967	0	0	0.00303164	0	0	0.00292672	0.00239534	0	0	0	0	0	0.000939692	0	0	0.00054385	0	0	0	0	0	0	0.00258306	Bacteria; Bacteroidetes; Bacteroidia; Cytophagales; Cyclobacteriaceae; NA; ASV_267	TACGGAGGGTGCAAGCGTTGTCCGGATTTATTGGGTTTAAAGGGTGCGTAGGCGGGTCTTTAAGTCAGTGGTGAAATTCCACCGCTCAACGGTGGGGGGTCCATTGATACTGGGGATCTTGAGGACAGACGAGGTAAGCGGAATTTATGGTGTAGCGGTGAAATGCATAGATACCATAAAGAACACCGATAGCGAAGGCAGCTTACTAGGCTGGATCTGACGCTGAGGCACGAAAGCGTGGGGAGCGAACAGG
ASV_269	0	0	0	0	0	0	0	0	0	0	0	0	0	0	0	0.0127196	0	0	0	0	0	0	0	0	0	0.000481659	0	Bacteria; Bacteroidetes; Bacteroidia; Chitinophagales; Chitinophagaceae; Flavisolibacter; ASV_269	TACGGAGGGTGCAAGCGTTATCCGGATTCACTGGGTTTAAAGGGTGCGTAGGAGGGTTGGTAAGTCAGTGGTGAAATCTCCGAGCTTAACTCGGAAACTGCCGTTGATACTACTAGTCTTGAATACCGTGGAGGTGAGCGGAATATGTCATGTAGCGGTGAAATGCATAGATATGACATAGAACACCAATTGCGAAGGCAGCTCACTACACGAATATTGACTCTGAGGCACGAAAGCGTGGGGATCAAACAGG
ASV_270	0	0	0	0	0	0	0	0	0	0	0	0	0	0	0	0	0	0	0	0	0.0113807	0	0	0	0	0.00157173	0	Bacteria; Firmicutes; Bacilli; Bacillales; Planococcaceae; Domibacillus; ASV_270	TACGTAGGTGGCAAGCGTTGTCCGGAATTATTGGGCGTAAAGCGCGCGCAGGCGGTCTTTTAAGTCTGATGTGAAAGCCCACGGCTCAACCGTGGAGGGTCATTGGAAACTGGAAGACTTGAGTGCAGAAGAGAAGAGCGGAATTCCACGTGTAGCGGTGAAATGCGTAGAGATGTGGAGGAACACCAGTGGCGAAGGCGGCTCTTTGGTCTGTAACTGACGCTGAGGCGCGAAAGCGTGGGGAGCAAACAGG
ASV_271	0	0	0	0	0	0	0	0	0	0	0	0	0	0.0156081	0	0	0	0	0	0	0.00158249	0	0	0	0	0	0	Bacteria; Firmicutes; Bacilli; Bacillales; Planococcaceae; Domibacillus; ASV_271	TACGTAGGTGGCAAGCGTTGTCCGGAATTATTGGGCGTAAAGCGCGCGCAGGCGGTCTTTTAAGTCTGATGTGAAAGCCCACGGCTCAACCGTGGAAGGTCATTGGAAACTGGAAGACTTGAGTGCAGAAGAGAAGAGCGGAATTCCACGTGTAGCGGTGAAATGCGTAGAGATGTGGAGGAACACCAGTGGCGAAGGCGGCTCTTTGGTCTGTAACTGACGCTGAGGCGCGAAAGCGTGGGGAGCAAACAGG
ASV_272	0	0	0.00592796	0	0	0	0	0	0	0	0	0.000339091	0	0	0	0	0	0	0	0	0	0.00128311	0.00781161	0.00209185	0.00986259	0	0	Bacteria; Actinobacteria; Thermoleophilia; Solirubrobacterales; Solirubrobacteraceae; Conexibacter; ASV_272	TACGTAGGGGGCAAGCGTTGTCCGGAATCATTGGGCGTAAAGAGCGTGTAGGCGGCTCGGTAAGTCCGCTGTGAAAGTCCAGGGCTCAACCCTGGAAAGCCGGTGGAAACTGTCGAGCTAGAGTCCGGAAGAGGCGAGTGGAATTCCTGGTGTAGCGGTGAAATGCGCAGATATCAGGAGGAACACCAATGGCGAAGGCAGCTCGCTGGGACGGTACTGACGCTGAGACGCGAAAGCGTGGGGAGCAAACAGG
ASV_273	0.00355981	0	0	0	0	0	0.00854755	0	0	0	0	0	0	0	0.000615006	0	0.000654428	0	0.000180685	0.00357888	0	0	0	0	0	0	0.00095898	Bacteria; Acidobacteria; Subgroup_21; NA; NA; NA; ASV_273	TACGGGGGGGGCAAGCGTTGTTCGGAATTACTGGGCGTAAAGGGCGCGTAGGCGGTCTGGAAAGTCTCGGGTGAAAGCCCCCGGCTCAACCGGGGAAGTGCCTGGGAAACTACCGGACTGGAGTGCTGGAGAGGGAAGCGGAATTCCCAGTGTAGCGGTGAAATGCGTAGATATTGGGAGGAACACCGGAGGCGAAGGCGGCTTCCTGGACAGACACTGACGCTGAGGCGCGAAAGCCAGGGGAGCGAACGGG
ASV_277	0	0	0	0	0	0	0	0	0	0	0	0	0	0	7.09622e-05	0	0	0	0	0.000701742	0	0	0	0	0	0	0	Archaea; Thaumarchaeota; Nitrososphaeria; Nitrosopumilales; Nitrosopumilaceae; Cenarchaeum; ASV_277	AACCAGCACCTCAAGTGGTCAGGAGGTTTATTGGGCCTAAAGCATCCGTAGCCGGCTATGCAAGTTTTCGGTTAAATCCATGCGCTCAACGTATGGGCTGCCGGGAATACTGCACAGCTAGGGAGTGGGAGAGGTAGACGGTACTCCGTAGGAAGGGGTAAAATCCTTTGATCTATGGATGACCACCTGTGGCGAAGGCGGTCTACTAGAACACGTCCGACGGTGAGGGATGAAAGCTGGGGGAGCAAACCGG
ASV_278	0.00274658	0	0	0.00103901	0	0	0.0037685	0	0	0.00418371	0.00202107	0	0	0	0	0	0.00110749	0	0	0.00140348	0	0	0	0	0	0	0.00105178	Bacteria; Acidobacteria; Subgroup_9; NA; NA; NA; ASV_278	TACGGGGGGGGCAAGCGTTGTTCGGAATTACTGGGCGTAAAGGGCGCGCAGGCGGGCGGGAAAGTCTCTCGTGAAAGCCCACGGCTCAACCGTGGAATTGCGGGAGATACTTCTCGTCTTGAGTCCGGGAGAGGAGAGTGGAATTCCCAGTGTAGCGGTGAAATGCGTAGATATTGGGAGGAACACCGGTGGCGAAGGCGGCTCTCTGGACCGGTACTGACGCTGAGGCGCGAAAGCCAGGGGAGCAAACGGG
ASV_279	0	0	0	0	0	0	0	0	0	0	0	0	0.00319021	0	0.000307503	0	0	0	0	0	0	0	0	0	0	0.0101782	0	Bacteria; Proteobacteria; Alphaproteobacteria; Sphingomonadales; Sphingomonadaceae; Sphingomonas; ASV_279	TACGGAGGGGGCTAGCGTTGTTCGGAATTACTGGGCGTAAAGCGCACGTAGGCGGCTTTGCAAGTCAGAGGTGAAAGCCCGGGGCTCAACCCCGGAATTGCCTTTGAGACTGCATCGCTAGAACGTCGGAGAGGTAAGTGGAATTCCGAGTGTAGAGGTGAAATTCGTAGATATTCGGAAGAACACCAGTGGCGAAGGCGACTTACTGGACGACTGTTGACGCTGAGGTGCGAAAGCGTGGGGAGCAAACAGG
ASV_280	0	0	0	0	0	0	0	0	0	0	0	0	0	0	0	0	0	0	0	0	0	0	0	0	0	0.0120668	0	Bacteria; Acidobacteria; Blastocatellia_(Subgroup_4); Blastocatellales; Blastocatellaceae; Blastocatella; ASV_280	TACGTAGGGACCAAGCGTTGTTCGGATTTACTGGGCGTAAAGGGCGCGTAGGCGGCGTGTTAAGTCAGTTGTGAAATCTCCAAGCTTAACTTGGAACGGTCAACTGATACTGATGTGCTAGAGTGCAGAAAGGGCAATCGGAATTCTTGGTGTAGCGGTGAAATGCGTAGATATCAAGAGGAACACCTGAGGCGAAGGCGGGTTGCTAGGCTGACACTGACGCTGAGGCGCGAAAGCTAGGGTAGCAAACGGG
ASV_281	0	0	0	0	0	0.010649	0	0	0	0	0	0	0	0	0	0	0	0.000405654	0	0	0	0	0	0	0	0	0	Bacteria; Planctomycetes; Planctomycetacia; Planctomycetales; NA; NA; ASV_281	TACGAACTGTGCGAACGTTATTCGGAATCACTGGGCTTAAAGGGTGCGTAGGCGGCCTGCGAAGCAGGGTGTGAAATCCCCCGGCTCAACCGGGGAATGGCGCCCTGAACTGGCGGGCTGGAGTGAGATAGGGGTGTGTGGAACTTCCGGTGGAGCGGTGAAATGTGTTGAGATCGGAAGGAACACCGGTGGCGAAAGCGACACACTGGGTCTTCACTGACGCTGAGGCACGAAAGCCAGGGGAGCAAACGGG
ASV_282	0	0	0	0.000548364	0	0	0	0	0	0.00238265	0.00252634	0	0	0	0	0	0.00223177	0	0.00261993	0.00157892	0	0	0	0	0	0	0.00426901	Bacteria; Proteobacteria; Alphaproteobacteria; Rhodobacterales; Rhodobacteraceae; NA; ASV_282	TACGGAGGGGGTTAGCGTTGTTCGGAATTACTGGGCGTAAAGCGTACGTAGGCGGATTGGAAAGTTGGGGGTGAAATCCCGGGGCTCAACCCCGGAACTGCCTCCAAAACTATCAGTCTAGAGTTCGAGAGAGGTGAGTGGAATTCCAAGTGTAGAGGTGAAATTCGTAGATATTTGGAGGAACACCAGTGGCGAAGGCGGCTCACTGGCTCGATACTGACGCTGAGGTACGAAAGTGTGGGGAGCAAACAGG
ASV_284	0	0	0	0	0	0	0	0	0	0	0	0	0	0	0	0	0	0.0146036	0	0	5.27496e-05	0	0	0	0	0	0	Bacteria; Proteobacteria; Alphaproteobacteria; Acetobacterales; Acetobacteraceae; NA; ASV_284	TACGAAGGGGGCTAGCGTTGCTCGGAATGACTGGGCGTAAAGGGCGCGTAGGCGGATATCTTTGTCGGGCGTGAAATTCCGGGGCTTAACCTTGGGTCTGCGTTCGAGACGGGGTATCTTGAGTGGGGAAGAGGGTCGTGGAATTCCCAGTGTAGAGGTGAAATTCGTAGATATTGGGAAGAACACCGGTGGCGAAGGCGGCGACCTGGTCCTTTTACTGACGCTGAGGCGCGAAAGCGTGGGGAGCAAACAGG
ASV_285	0	0	0	0	0	0	0	0	0	0	0	0	0	0	0	0.000509322	0	0	0	0	0	0	0	0	0	0.0113697	0	Bacteria; Actinobacteria; Actinobacteria; Kineosporiales; Kineosporiaceae; Angustibacter; ASV_285	TACGTAGGGTGCAAGCGTTGTCCGGAATTATTGGGCGTAAAGAGCTCGTAGGCGGTCTGTCGCGTCTGCTGTGAAATCCCAGGGCTTAACCCTGGGCCTGCAGTGGGTACGGGCAGACTAGAGTGCGGTAGGGGAGATCGGAATTCCTGGTGTAGCGGTGAAATGCGCAGATATCAGGAGGAACACCGGTGGCGAAGGCGGATCTCTGGGCCGTAACTGACGCTGAGGAGCGAAAGCATGGGTAGCGAACAGG
ASV_286	0	0	0	0	0	0	0	0.0231131	0	0	0	0	0	0	0	0	0	0	0	0	0	0	0	0	0	0	0	Bacteria; Actinobacteria; Acidimicrobiia; NA; NA; NA; ASV_286	TACGTAGGGGGCGAGCGTTGTCCGGATTTATTGGGCGTAAAGAGCTCGTAGGCGGCTTGGCAAGTCGGGTGTGAAACCTCCAGGCTCAACCTGGAGACGCCACTCGATACTGCCATGGCTAGAGTCCGGTAGGGGACCACGGAATTCCTGGTGTAGCGGTGAAATGCGCAGATATCAGGAGGAACACCGGTGGCGAAGGCGGTGGTCTGGGCCGGTACTGACGCTGAGGAGCGAAAGCGTGGGTAGCAAACAGG
ASV_290	0.00227091	0	0	0.00150079	0	0	0.00189478	0	0	0.000900529	0	0	0	0	0	0	0.000453066	0	0.000849219	0.00199996	0	0	0	0	0	0	0.00196436	Bacteria; Acidobacteria; Subgroup_21; NA; NA; NA; ASV_290	TACGGGGGGGGCAAGCGTTGTTCGGATTTACTGGGCGTAAAGGGTGTGTAGGCGGCTTCGGAAGTCCTGGGTGAAAGCCCCCGGCTCAACCGGGGAAGTGCCTGGGAAACCACGGAGCTGGAGTGCTGGAGAGGGAAGCGGAATTCCCGGTGTAGCGGTGAAATGCGTAGATATCGGGAGGAACACCTGAGGCGAAGGCGGCTTCCTGGACAGACACTGACGCTGAGACACGAAAGCCAGGGGAGCGAACGGG
ASV_292	0	0	0	0	0	0	0	0	0	0	0	0	0.0297536	0	0	0	0	0	0	0	0	0	0	0	0	0	0	Bacteria; Gemmatimonadetes; Longimicrobia; Longimicrobiales; Longimicrobiaceae; NA; ASV_292	TACGGAGGGTGCGAGCGTTGTTCGGAATTATTGGGCGTAAAGCGCGCGTAGGCGGCCGTTTAAGTCTCACTGTGAAAGCCTGCGGCTCAACCGCAGGAGGCCAGGGGATACTGGACGGCTGGAGACGGGTAGAGGCGAGCGGAATTCCGGGTGTAGCGGTGGAATGCGTAGAGATCCGGAAGAACACCAGAGGCGAAGGCGGCTCGCTGGACCCGTTCTGACGCTGAGGCGCGAAAGCGTGGGGAGCGAACAGG
ASV_293	0	0	0	0.00202029	0	0	0	0	0	0.00318937	0.00260119	0	0	0	0	0	0.00102359	0	0.00193333	0.00243855	0	0	0	0	0	0	0.00242839	Bacteria; Proteobacteria; Alphaproteobacteria; Rhodobacterales; Rhodobacteraceae; NA; ASV_293	TACGGAGGGGGTTAGCGTTGTTCGGAATTACTGGGCGTAAAGCGCGCGTAGGCGGATCGGAAAGTTGGGGGTGAAATCCCGGGGCTCAACCCCGGAACTGCCTCCAAAACTATCGGTCTAGAGGTCGAGAGAGGTGAGTGGAATTCCGAGTGTAGAGGTGAAATTCGTAGATATTCGGAGGAACACCAGTGGCGAAGGCGGCTCACTGGCTCGATACTGACGCTGAGGTGCGAAAGCGTGGGGAGCAAACAGG
ASV_295	0	0	0	0	0	0	0	0.0153675	0	0	0	0	0.00595723	0	0	0	0	0	0	0	0.00120005	0	0	0	0	0	0	Bacteria; Acidobacteria; Blastocatellia_(Subgroup_4); Blastocatellales; Blastocatellaceae; Blastocatella; ASV_295	TACGTAGGGACCAAGCGTTGTTCGGATTTACTGGGCGTAAAGGGTGCGTAGGCGGCATGACAAGTCACTTGTGAAATCTCCGGGCTTAACTCGGAACTGCCAAGTGATACTGTTGAGCTAGAGTACAGAAAGGGTAACTGGAATTCTTGGTGTAGCGGTGAAATGCGTAGATATCAAGAGGAACACCTGAGGCGAAGGCGAGTTACTAGGCTGATACTGACGCTGAGGCACGAAAGCTAGGGGAGCGAACGGG
ASV_296	0.000184128	0	0	0	0	0	0	0	0	0	0	0	0	0	0.0188523	0	0	0	0	0	0.00105499	0	0	0	0	0	0	Bacteria; Proteobacteria; Alphaproteobacteria; Sphingomonadales; Sphingomonadaceae; Sphingomonas; ASV_296	TACGGAGGGGGCTAGCGTTGTTCGGAATTACTGGGCGTAAAGCGCGCGTAGGCGGCTTTGCAAGTCAGAGGTGAAAGCCCGGGGCTCAACCCCGGAACTGCCTTTGAGACTGCATCGCTAGAACGTCGGAGAGGTAAGTGGAATTCCGAGTGTAGAGGTGAAATTCGTAGATATTCGGAAGAACACCAGTGGCGAAGGCGACTTACTGGACGACTGTTGACGCTGAGGTGCGAAAGCGTGGGGAGCAAACAGG
ASV_297	0	0	0	0	0	0	0	0	0	0	0	0	0	0	0	0	0	0	0	0	0.0116708	0	0	0	0	0	0	Bacteria; Planctomycetes; Planctomycetacia; Planctomycetales; Rubinisphaeraceae; Planctomicrobium; ASV_297	TACGAACTGCGCGAACGTTATTCGGAATCACTGGGCTTACAGGGTGCGTAGGCGGCCAGCCAGGTCCGATGTGAAATCCCACAGCTCAACTGTGGAATGGCATTGGAAACCGGTTGGCTTGAGTGAGCTAGAGGTGCACGGAACTTCCGGTGGAGCGGTGAAATGTGTTGAGATCGGAAGGAACACCAGAGGCGAAGGCGGTGCACTGGGGCTTGTCTGACGCTGAGGCACGAAAGCCAGGGGAGCGAACGGG
ASV_298	0.00202541	0	0	0.00144306	0	0	0.000926335	0	0	0	0.000430413	0	0	0	0	0	0.00191294	0	0.00083115	0.00417537	0	0	0	0	0	0	0.00273773	Bacteria; Chloroflexi; Anaerolineae; Caldilineales; Caldilineaceae; NA; ASV_298	CACGTAGGTGTCGAGCGTTATCCGGAATTACTGGGCGTAAAGGGCTCGCAGGCGGCGATACAAGTCTGACGTGAAAGCTCCCGGCTTAACTGGGAGAGGCCGTTGGAAACTGTATGGCTTGAGTGAATGAGAGGGAGGCGGAATTCTCGGTGTAGTGGTGGAATGCGTAGATATCGGGAAGAACACCAGTGGCGAAGGCGGCCTCCTGGCATTTGACTGACGCTGAGGAGCGAAAGCGTGGGTAGCGAACGGG
ASV_300	0	0	0	0	0	0	0	0.00885919	0.00596333	0	0	0	0	0.000632271	0.000898855	0	0	0.00332324	0	0	0	0	0	0	0	0	0	Bacteria; Proteobacteria; Alphaproteobacteria; Rhizobiales; Beijerinckiaceae; NA; ASV_300	TACGAAGGGGGCTAGCGTTGCTCGGAATCACTGGGCGTAAAGGGCGCGTAGGCGGCCAAGTCAGTCGGGGGTGAAAGCCCAGGGCTCAACCCTGGAATTGCCTTCGATACTGTTTGGCTTGAGACCGGAAGAGGTTGGTGGAACTGCGAGTGTAGAGGTGAAATTCGTAGATATTCGCAAGAACACCGGTGGCGAAGGCGGCCAACTGGTCCGGATCTGACGCTGAGGCGCGAAAGCGTGGGGAGCAAACAGG
ASV_301	0	0	0	0	0	0	0	0.0134125	0	0	0	0	0.00348319	0	0.00264926	0	0	0	0	0	0.00123961	0	0	0	0	0	0	Bacteria; Actinobacteria; Actinobacteria; Frankiales; Geodermatophilaceae; Geodermatophilus; ASV_301	TACGTAGGGTGCAAGCGTTGTCCGGAATTATTGGGCGTAAAGAGCTCGTAGGCGGTTCGTCGCGTCGGCTGTGAAAACCCGGAGCTCAACTCCGGGCCTGCAGTCGATACGGGCGGACTTGAGTTCGGCAGGGGAGACTGGAATTCCTGGTGTAGCGGTGAAATGCGCAGATATCAGGAGGAACACCGGTGGCGAAGGCGGGTCTCTGGGCCGATACTGACGCTGAGGAGCGAAAGCGTGGGGAGCGAACAGG
ASV_303	0	0	0	0	0	0	0	0	0	0	0	0	0	0	0	0	0.00110749	0	0	0	0	0	0	0	0	0	0	Bacteria; Proteobacteria; Gammaproteobacteria; Vibrionales; Vibrionaceae; Vibrio; ASV_303	TACGGAGGGTGCGAGCGTTAATCGGAATTACTGGGCGTAAAGCGCATGCAGGTGGTTTGTTAAGTCAGATGTGAAAGCCCGGGGCTCAACCTCGGAATTGCATTTGAAACTGGCAGACTAGAGTACTGTAGAGGGGGGTAGAATTTCAGGTGTAGCGGTGAAATGCGTAGAGATCTGAAGGAATACCGGTGGCGAAGGCGGCCCCCTGGACAGATACTGACACTCAGATGCGAAAGCGTGGGGAGCAAACAGG
ASV_304	0	0	0	0	0.0390066	0	0	0	0	0	0	0	0	0	0	0	0	0	0	0	0	0	0	0	0	0	0	Bacteria; Firmicutes; Bacilli; Bacillales; Alicyclobacillaceae; Alicyclobacillus; ASV_304	TACGTAGGGGGCAAGCGTTGTCCGGAATCACCGGGCGTAAAGCGTGCGTAGGCGGTTTTGCAAGTCCGGGGTGAAAGTCCAAGGCTCAACCTTGGGATTGCCTTGGAAACTGCAAGACTTGAGTGCTGGAGAGGCAAGGGGAATTCCACGTGTAGCGGTGAAATGCGTAGATATGTGGAGGAATACCAGTGGCGAAGGCGCCTTGCTGGACAGTGACTGACGCTGAGGCACGAAAGCGTGGGGAGCAAACAGG
ASV_305	0	0	0	0	0	0	0	0	0	0	0	0	0	0	0	0	0	0	0	0	0.0110774	0	0	0	0	0	0	Bacteria; Bacteroidetes; Bacteroidia; Chitinophagales; Chitinophagaceae; Flavisolibacter; ASV_305	TACGGAGGGTGCAAGCGTTATCCGGATTCACTGGGTTTAAAGGGTGCGTAGGAGGGCAGGGAAGTCAGTGGTGAAATCTCCGGGCTTAACTCGGAAACTGCCGTTGATACTCTCTGTCTTGAATCCCGTGGAGATGAGCGGAATATGTCATGTAGCGGTGAAATGCATAGATATGACATAGAACACCGATTGCGAAGGCAGCTCGTTACACGAAGATTGACTCTGAGGCACGAAAGCGTGGGGATCAAACAGG
ASV_306	0	0	0	0	0	0.00110519	0	0	0	0	0	0	0	0	0	0	0	0	0	0	0	0	0	0	0	0.00929095	0	Bacteria; Acidobacteria; Blastocatellia_(Subgroup_4); Blastocatellales; Blastocatellaceae; Blastocatella; ASV_306	TACGTAGGGACCAAGCGTTGTTCGGATTTACTGGGCGTAAAGGGCGCGTAGGCGGCGTGTTAAGTCAGCTGTGAAATCTCCAAGCTTAACTTGGAACGGTCAGCTGATACTGATGTGCTAGAGTGCAGAAAGGGCAATCGGAATTCTTGGTGTAGCGGTGAAATGCGTAGATATCAAGAGGAACACCTGAGGCGAAGGCGGGTTGCTAGGCTGACACTGACGCTGAGGCGCGAAAGCTAGGGTAGCAAACGGG
ASV_308	0	0	0	0	0	0	0	0	0.0215941	0	0	0	0	0	0	0	0	0	0	0	0	0	0	0	0	0	0	Bacteria; Firmicutes; Bacilli; Bacillales; Bacillaceae; NA; ASV_308	TACGTAGGGGGCAAGCGCTGTCCGGAATTATTGGGCGTAAAGCGCGCGCAGGCGGCTTCTTAAGTCTGATGTGAAAGCCCACGGCTCAACCGTGGAGGGTCATTGGAAACTGGGAGGCTTGAGTACAGAAGAGGAGAGTGGAATTCCACGTGTAGCGGTGAAATGCGTAGAGATGTGGAGGAACACCAGTGGCGAAGGCGACTCTCTGGTCTGTAACTGACGCTGAGGCGCGAAAGCGTGGGGAGCAAACAGG
ASV_309	0	0	0	0	0	0	0	0	0	0	0	0.00120801	0	0	0	0	0	0	0	0	0	0	0	0.00244585	0	0.00872056	0	Archaea; Thaumarchaeota; Nitrososphaeria; Nitrosotaleales; Nitrosotaleaceae; Candidatus_Nitrosotalea; ASV_309	TACCAGCACCTCGAGTGGTCAGGACGTTTATTGGGCCTAAAGCATCCGTAGCCGGCTCTGCAAGTCTTCGGTTAAATCCACCTGCTCAACAGATGGGCCGCTGGAGATACTACAGAGCTAGGGAGTGGGAGAGGCAGACGGTATTCAGTGGGTAGGGGTAAAATCCTCTGATCCATTGAGGACCACCAGTGGCGAAGGCGGTCTGCCAGAACACGTTCGACGGTGAGGGATGAAAGCTGGGGGAGCAAACCGG
ASV_310	0	0	0	0	0	0	0	0	0	0	0	0	0	0	0	0.0087657	0	0	0	0	0.00218911	0	0	0	0	0	0	Bacteria; Bacteroidetes; Bacteroidia; Flavobacteriales; Flavobacteriaceae; Flavobacterium; ASV_310	TACGGAGGATCCAAGCGTTATCCGGAATCATTGGGTTTAAAGGGTCCGTAGGCGGCCTTATAAGTCAGCGGTGAAAGTTTTTGGCTTAACCAAAAAATTGCCATTGATACTGTAGGGCTTGAATTATTGTGAAGTAACTAGAATATGTAGTGTAGCGGTGAAATGCTTAGATATTACATGGAATACCAATTGCGAAGGCAGGTTACTAACAATATATTGACGCTGATGGACGAAAGCGTGGGTAGCGAACAGG
ASV_311	0	0	0	0	0	0.00222189	0	0	0	0	0	0.00110205	0	0	0.000685968	0.00426222	0	0	0	0	0.00290123	0	0	0	0	0	0	Bacteria; Actinobacteria; Actinobacteria; Propionibacteriales; Nocardioidaceae; Marmoricola; ASV_311	TACGTAGGGTGCGAGCGTTGTCCGGAATTATTGGGCGTAAAGGGCTCGTAGGCGGTCTGTCGCGTCGGGAGTGAAAACTCAGGGCTTAACCCTGAGCCTGCTTCCGATACGGGCAGACTAGAGGTATGCAGGGGAGAACGGAATTCCTGGTGTAGCGGTGAAATGCGCAGATATCAGGAGGAACACCGGTGGCGAAGGCGGTTCTCTGGGCATTACCTGACGCTGAGGAGCGAAAGTGTGGGGAGCGAACAGG
ASV_312	0	0	0	0	0	0	0	0	0	0	0	0	0	0	0	0	0	0	0	0	0.0107082	0	0	0	0	0	0	Bacteria; Proteobacteria; Gammaproteobacteria; Betaproteobacteriales; Burkholderiaceae; Noviherbaspirillum; ASV_312	TACGTAGGGTGCGAGCGTTAATCGGAATTACTGGGCGTAAAGCGTGCGCAGGCGGTTGTGCAAGACCGATGTGAAATCCCCGGGCTCAACCTGGGAACTGCATTGGTGACTGCACGGCTAGAGTGTGTCAGAGGGGGGTAGAATTCCACGTGTAGCAGTGAAATGCGTAGAGATGTGGAGGAATACCGATGGCGAAGGCAGCCCCCTGGGATAACACTGACGCTCATGCACGAAAGCGTGGGGAGCAAACAGG
ASV_315	0	0	0	0	0	0	0	0	0	0	0	0	0	0.014488	0	0	0	0	0	0	0	0	0	0	0	0	0	Bacteria; Firmicutes; Bacilli; Bacillales; Bacillaceae; NA; ASV_315	TACGTAGGTGGCAAGCGTTGTCCGGAATTATTGGGCGTAAAGCGCGCGCAGGCGGTCTTTTAAGTCTGATGTGAAATCTTGCGGCTCAACCGCAAGCGGTCATTGGAAACTGGGAGACTTGAGTGCAGAAGAGAAGAGCGGAATTCCACGTGTAGCGGTGAAATGCGTAGAGATGTGGAGGAACACCAGTGGCGAAGGCGGCTCTTTGGTCTGTAACTGACGCTGAGGCGCGAAAGCGTGGGGAGCGAACAGG
ASV_316	0.000398944	0	0	0.0037664	0	0	0.00162109	0	0	0.00172601	0.00284447	0	0	0	0	0	0.000285264	0	0	0	0	0	0	0	0	0	0.00232011	Bacteria; Cyanobacteria; Oxyphotobacteria; Synechococcales; Cyanobiaceae; Prochlorococcus_MIT9313; ASV_316	TACGGGAGTGGCAAGCGTTATCCGGAATTATTGGGCGTAAAGCGTCCGCAGGCGGCTTTTCAAGTCTGCTGTTAAAGCGTGGAGCTTAACTCCATCATGGCAGTGGAAACTGAAAGGCTTGAGTATGGTAGGGGCAGAGGGAATTCCCGGTGTAGCGGTGAAATGCGTAGATATCGGGAAGAACACCAGTGGCGAAGGCGCTCTGCTGGGCCATTACTGACGCTCATGGACGAAAGCCAGGGGAGCGAAAGGG
ASV_317	0.00253176	0	0	0.00238106	0	0	0.0044422	0	0	0.000675397	0	0	0	0	0	0	0.000285264	0	7.22739e-05	0.00243855	0	0	0	0	0	0	0.000881643	Bacteria; Zixibacteria; NA; NA; NA; NA; ASV_317	TACGGGGGGGACAAACGTTGTTCGGATTTACTGGGCGTAAAGGGCGTGTAGGCGGGCCTTTAAGTCGGGTGTGAAATCCCGGGGCTTAACCCCGGGTCTGCACTCGATACTATTGGTCTTGAGTACGAGAGAGGAAAGCGGAATTCCAGGTGTAGCGGTGGAATGCGTAGATATCTGGAAGAACACCAGTAGCGAAGGCGGCTTTCTGGCTCGATACTGACGCTGAGGCGCGAAGGCCGGGGGAGCAAACAGG
ASV_318	0	0	0	0	0	0	0	0	0	0	0	0	0	0	0	0.000884612	0	0	0	0	0	0	0	0	0	0.0092149	0	Bacteria; Bacteroidetes; Bacteroidia; Chitinophagales; Chitinophagaceae; NA; ASV_318	TACGGAGGGTGCAAGCGTTATCCGGATTCACTGGGTTTAAAGGGTGCGTAGGAGGGTTGGTAAGTCCGTGGTGAAATCTCTGAGCTTAACTCAGAAACTGCCGTGGATACTACCGGTCTTGAATATCGTGGAGGTGAGCGGAATATGTCATGTAGCGGTGAAATGCTTAGAGATGACATAGAACACCCATTGCGAAGGCAGCTCACTACCCGAAGATTGACTCTGAGGCACGAAAGCGTGGGGATCAAACAGG
ASV_321	0	0	0	0	0	0.000518057	0	0	0	0	0	0	0	0	0	0.00721093	0	0	0	0	0.00270342	0	0	0	0	0	0	Bacteria; Proteobacteria; Gammaproteobacteria; Betaproteobacteriales; Burkholderiaceae; NA; ASV_321	TACGTAGGGTGCAAGCGTTAATCGGAATTACTGGGCGTAAAGCGTGCGCAGGCGGTCTTGTAAGACAGATGTGAAATCCCCGGGCTCAACCTGGGAATTGCATTTGTGACTGCAAGGCTGGAGTACGGCAGAGGGGGATGGAATTCCGCGTGTAGCAGTGAAATGCGTAGATATGCGGAGGAACACCGATGGCGAAGGCAGTCCCCTGGGCCTGTACTGACGCTCATGCACGAAAGCGTGGGGAGCAAACAGG
ASV_323	0	0	0	0	0	0	0	0	0	0	0	0	0	0	0	0.0105081	0	0	0	0	0	0	0	0	0	0	0	Bacteria; Proteobacteria; Gammaproteobacteria; Pseudomonadales; Moraxellaceae; Alkanindiges; ASV_323	TACAGAGGGTGCGAGCGTTAATCGGAATTACTGGGCGTAAAGCGCGCGTAGGCGGTTTGTTAAGTCGGATGTGAAAGCCCTGGGCTCAACCTGGGAATTGCATTCGATACTGGCTGACTTGAGTATGGGAGAGGAAGGTAGAATTCCAGGTGTAGCGGTGAAATGCGTAGAGATCTGGAGGAATACCGATGGCGAAGGCAGCCTTCTGGCCTAATACTGACGCTGAGGTGCGAAAGCATGGGGAGCAAACAGG
ASV_325	0.000491008	0	0	0.00284284	0	0	0	0	0	0.000787963	0.00203979	0	0	0	0	0	0	0	0	0	0	0	0	0	0	0	0.00620244	Bacteria; Bacteroidetes; Bacteroidia; Flavobacteriales; Crocinitomicaceae; Fluviicola; ASV_325	TACGGAGGGTGCAAGCGTTATCCGGAATCATTGGGTTTAAAGGGTCCGCAGGCGGATGTATAAGTCAGTGGTGAAATCCCATCGCTTAACGATGGAACTGCCATTGATACTGTACGTCTTGAATTCGGTCGAAGTAGGCGGAATATGACATGTAGCGGTGAAATGCTTAGATATGTCATAGAACACCGATAGCGAAGGCAGCTTACTAGGCCTGGATTGACGCTCATGGACGAAAGCGTGGGGAGCGAACAGG
ASV_326	0.00533972	0	0	0.000418489	0	0	0.00435799	0	0	0	0	0	0	0	0	0	0.000453066	0	0.000614328	0.00143857	0	0	0	0	0	0	0.000804306	Bacteria; Bacteroidetes; Bacteroidia; Chitinophagales; Saprospiraceae; NA; ASV_326	TACGGAGGGTGCAAGCGTTATCCGGAATCACTGGGTTTAAAGGGTGCGTAGGCGGCGTTATAAGTCCGAGGTGAAAGCTTGCAGCTTAACTGTAAAATTGCCTCGGATACTGTAGTGCTTGAATCAGGTTGAGGTCAGCGGAATGTGGCATGTAGCGGTGAAATGCTTAGATATGCCATAGAACACCAATTGCGAAGGCAGCTGACTGGGCCTGTATTGACGCTGAGGCACGAAAGCGTGGGGAGCGAACAGG
ASV_328	0	0	0	0	0	0	0	0	0	0	0	0	0	0	0	0	0	0	0	0	0	0	0	0	0	0.00981063	0	Bacteria; Chloroflexi; Chloroflexia; Kallotenuales; AKIW781; NA; ASV_328	TACAGGGGGGGCAAGCGTTGTCCGGAATTACTGGGCGTACAGCGCGCGCAGGCGGTCCATGACGTGCCGTGTGACAGGCGTCGGCTCAACCGACGCAGGCCAGGGTACACGAATGGACTGGAGGCAGAGAGAGGGATGTGGAATACCCGGTGGAGCGGTGAAATGCGTAGAGATCGGGTGGAACACCAGGGGCGAAGGCGGCATCCTGGCTCTGTTCTGACGCTGAGGCGCGAGAGCGTGGGGAGCAAACCGG
ASV_329	0	0	0	0	0	0	0	0	0	0	0	0	0.0250334	0	0	0	0	0	0	0	0	0	0	0	0	0	0	Bacteria; Proteobacteria; Gammaproteobacteria; Betaproteobacteriales; Burkholderiaceae; NA; ASV_329	TACGTAGGGTGCGAGCGTTAATCGGAATTACTGGGCGTAAAGCGTGCGCAGGCGGCTTTGCAAGACAGATGTGAAATCCCCGGGCTCAACCTGGGAACTGCATTTGTGACTGCAAGGCTTGAGTGCGGCAGAGGGGGATGGAATTCCGCGTGTAGCAGTGAAATGCGTAGATATGCGGAGGAACACCGATGGCGAAGGCAATCCCCTGGGCCTGCACTGACGCTCATGCACGAAAGCGTGGGGAGCAAACAGG
ASV_330	0	0	0	0	0	0.000690743	0	0	0	0	0	0	0	0	0	0	0	0	0	0	0.00702888	0	0	0	0	0.00220549	0	Bacteria; Proteobacteria; Alphaproteobacteria; Rhizobiales; Beijerinckiaceae; Microvirga; ASV_330	TACGAAGGGGGCTAGCGTTGTTCGGAATCACTGGGCGTAAAGGGCGCGTAGGCGGCTTTGTAAGTCGGGGGTGAAAGCCTGTGGCTCAACCACAGAATTGCCTTCGATACTGCATGGCTTGAGACCGGAAGAGGTTAGTGGAACTGCGAGTGTAGAGGTGAAATTCGTAGATATTCGCAAGAACACCAGTGGCGAAGGCGGCTGACTGGTCCGGATCTGACGCTGAGGCGCGAAAGCGTGGGGAGCAAACAGG
ASV_331	0	0	0	0	0	0	0	0	0	0	0	0	0	0	0	0	0	0	0	0	0	0	0	0	0	0	0.000340283	Bacteria; Deinococcus-Thermus; Deinococci; Deinococcales; Trueperaceae; Truepera; ASV_331	TACGGAGGGTGCAAGCGTTATCCGGAATCACTGGGCGTAAAGGGCGTGTAGGCGGTCTGTTAAGTCCGATGTTAAAGACCGGGGCTCAACCCCGGCACGGCGTTGGATACTGGCAGGCTAGACGGCTGGAGAGGAAAGTGGAATTACCAGTGTAGCGGTGGAATGCGTAGATACTGGTAGGAACACCTATTGCGAAGGCAGCTTTCTGGACAGCTCGTGACGCTGAGGCGCGAAAGTGTGGGGAGCAAACCGG
ASV_333	0	0	0	0	0	0	0	0	0	0	0	0.0153862	0	0	0	0	0	0	0	0	0	0	0	0.000321823	0	0.000240829	0	Bacteria; Firmicutes; Bacilli; Bacillales; Paenibacillaceae; NA; ASV_333	TACGTAGGGGGCAAGCGTTGTCCGGAATTATTGGGCGTAAAGCGCGCGCAGGCGGCAGCTTAAGTCTTCTGTTTAAGCCCCGGGCTCAACCCGGGTACGCAGAGGAAACTGGGCTGCTTGAGTGTAGGAGAGGAAAGTGGAATTCCACGTGTAGCGGTGAAATGCGTAGAGATGTGGAGGAACACCAGTGGCGAAGGCGACTTTCTGGCCTATAACTGACGCTGAGGCGCGAAAGCGTGGGGAGCAAACAGG
ASV_335	0	0	0	0	0	0	0	0	0	0	0	0	0	0.00975504	0	0.00285488	0	0	0	0	0	0	0	0	0	0	0	Bacteria; Actinobacteria; Actinobacteria; Corynebacteriales; Dietziaceae; Dietzia; ASV_335	TACGTAGGGTGCGAGCGTTGTCCGGAATTACTGGGCGTAAAGAGCTCGTAGGCGGTTTGTCACGTCGTCTGTGAAATCCTCCAGCTTAACTGGGGGCGTGCAGGCGATACGGGCAGACTTGAGTACTACAGGGGAGACTGGAATTCCTGGTGTAGCGGTGAAATGCGCAGATATCAGGAGGAACACCGGTGGCGAAGGCGGGTCTCTGGGTAGTAACTGACGCTGAGGAGCGAAAGCATGGGTAGCGAACAGG
ASV_336	0.000613761	0	0	0.00148636	0	0	0.000463168	0	0	0.000506548	0.000654977	0	0	0	0	0	0.00302044	0	0.000523986	0	0	0	0	0	0	0	0.0047485	Bacteria; Planctomycetes; Planctomycetacia; Pirellulales; Pirellulaceae; Rhodopirellula; ASV_336	TACGTACCGGACAAACGTTATTCGGAATCACTGGGCTTAAAGAGTACGTAGGCTGTCCTGTAGGTGAGATGTGAAATCCCACGGCCTAACCGTGGAACTGCGTTTCAAACCACAGGACTTGAGGGAGACAGGGGTGAGCGGAACTCACAGTGGAGCGGTGAAATGCGTTGATATTGTGAGGAACACCGGTGGCGAAGGCGGCTCACTGGGTCTCTTCTGACGCTGAGGTACGAAAGCCAGGGTAGCGAACGGG
ASV_339	0	0	0	0	0	0.00833496	0	0	0	0	0	0	0	0	0	0.000201048	0	0	0	0	0	0	0	0	0	0	0	Archaea; Thaumarchaeota; Nitrososphaeria; Nitrososphaerales; Nitrososphaeraceae; Candidatus_Nitrocosmicus; ASV_339	TACCAGCACCCCGAGTGGTCGGGACGTTTATTGGGCCTAAAGCATCCGTAGCCGGTTCTACAAGTCTTCCGTTAAATCCAACTGCTTAACAGGTGGGCTGCGGAAGATACTATAGAGCTAGGAGGCGGGAGAGGCAAGCGGTACTCGATGGGTAGGGGTAAAATCCGTTGATCCATTGAAGACCACCAGTGGCGAAGGCGGCTTGCCAGAACGCGCTCGACGGTGAGGGATGAAAGCTGGGGGAGCAAACCGG
ASV_340	0	0	0	0	0	0	0	0	0	0	0	0	0	0	0	0	0	0	0	0	0	0	0	0	0	0.00899942	0	Bacteria; Proteobacteria; Gammaproteobacteria; Acidiferrobacterales; Acidiferrobacteraceae; Sulfurifustis; ASV_340	TACAGAGGGTGCAAGCGTTAATCGGAATTACTGGGCGTAAAGCGTGCGTAGGTGGTTTGTTAAGTCAGGTGTGAAATCCTGGGGCTCAACCTCAGAATTGCGCTTGATACTGGCGAACTCGAGTGTGGTAGAGGATAGTGGAATTCCCGGTGTAGCGGTGAAATGCGTAGATATCGGGAGGAACATCAGTGGCGAAGGCGGCTATCTGGACCAACACTGACACTGAGGTACGAAAGCGTGGGTAGCAAACAGG
ASV_341	0.00148837	0	0	0.00109673	0	0	0.00147372	0	0	0.00459645	0.00149709	0	0	0	0	0	0	0	0.000126479	0.00029824	0	0	0	0	0	0	0.00221184	Bacteria; Bacteroidetes; Bacteroidia; Chitinophagales; Saprospiraceae; NA; ASV_341	TACGGAGGGTGCAAGCGTTATCCGGAATCACTGGGTTTAAAGGGTGCGTAGGCGGCCAGATAAGTCAGAGGTGAAAGTTTGCAGCTTAACTGTAAAATTGCCTTTGATACTGTTTGGCTTGAATTAGGTTGAGGTTAGCGGAATGTGACATGTAGCGGTGAAATGCATAGATATGTCATAGAACACCAATTGCGAAGGCAGCTGACTAGACCTTGATTGACGCTGAGGCACGAAAGCGTGGGGAGCGAACAGG
ASV_343	0.00119683	0	0	0.000144306	0	0	0.00155793	0	0	0.00350831	0	0	0	0	0	0	0	0	0.00357756	0.00192979	0	0	0	0	0	0	0.00100538	Bacteria; Proteobacteria; Alphaproteobacteria; Sphingomonadales; Sphingomonadaceae; Sphingomicrobium; ASV_343	TACGGAGGGAGCTAGCGTTGTTCGGAATTACTGGGCGTAAAGCGCGCGTAGGCGGCTTTGTAAGTCAGAGGTGAAATCCCGGGGCTCAACCCCGGAACTGCCTTTGAAACTACATCGCTAGAATCTTGGAGAGGTGAGTGGAATTCCGAGTGTAGAGGTGAAATTCGTAGATATTCGGAAGAACACCAGTGGCGAAGGCGACTCACTGGACAAGTATTGACGCTGAGGTGCGAAAGCGTGGGGAGCAAACAGG
ASV_344	0	0	0	0	0	0	0	0.0053947	0	0	0	0	0.00921254	0	0	0	0	0	0	0	0.00129236	0	0	0	0	0	0	Bacteria; Chloroflexi; Anaerolineae; Caldilineales; Caldilineaceae; NA; ASV_344	TACGTAGGTGTCAAGCGTTATCCGGAATTACTGGGCGTAAAGGGCACGCAGGCGGCCATATGGGTCCAGTGTGAAAGCTCCCGGCTTAACCGGGAGAGGTCGCTGGAAACTGTATGGCTTGAGACAGGGAGAGGAAAGCGGAATTCCCGGTGTAGTGGTGGAATGCGTAGATATCGGGAAGAACACCAGTGGCGAAAGCGGCTTTCTGGCCCTTGTCTGACGCTGAGGTGCGAAAGCGTGGGGAGCGAACGGG
ASV_345	0.00561591	0	0	0	0	0	0.000210531	0	0	0.000562831	0	0	0	0	0	0	0	0	0.00399313	0.00054385	0	0	0	0	0	0	0.00095898	Bacteria; Bacteroidetes; Bacteroidia; Cytophagales; Cyclobacteriaceae; NA; ASV_345	TACGTAGGGTGCAAGCGTTGTCCGGATTTATTGGGTTTAAAGGGTGCGTAGGCGGATTGGTAAGTCAGAGGTGAAAGCCCACAGCTCAACTGTGGAACTGCCTTTGATACTGCCGGTCTTGAGTGTACTAGAGGTAGGCGGAATGGATGGTGTAGCGGTGAAATGCATAGATATCATCCAGAACACCGATAGCGTAGGCAGCTTACTGGAGTACAACTGACGCTGAGGCACGAAAGCGTGGGGAGCGAACAGG
ASV_346	0.00196403	0	0	0.000173168	0	0	0.000610539	0	0	0.00112566	0.000561409	0	0	0	0	0	0.001527	0	0.000271027	0.0021754	0	0	0	0	0	0	0.00354204	Bacteria; Proteobacteria; Gammaproteobacteria; NA; NA; NA; ASV_346	TACGGAGGGTGCAAGCGTTAATCGGAATTACTGGGCGTAAAGCGCTCGTAGGCGGTTTGTTGAGTCGGATGTGAAAGCCCCGGGCTTAACCTGGGAACTGCATTCGATACTGACGAACTAGAGTATGGTAGAGGCAAGCGGAATTCCGGGTGTAGCGGTGAAATGCGTAGATATCCGGAGGAACATCAGTGGCGAAGGCGGCTTGCTGGACCAATACTGACGCTGAGGAGCGAAAGCGTGGGGAGCAAACGGG
ASV_347	0	0	0	0	0	0.00820833	0	0	0	0	0	0	0	0	0	0	0	0	0	0	0	0	0	0	0	0	0	Bacteria; Acidobacteria; Acidobacteriia; Acidobacteriales; Acidobacteriaceae_(Subgroup_1); Edaphobacter; ASV_347	TACGAGGGGGGCAAGCGTTGTTCGGAATTATTGGGCGTAAAGGGCGCGTAGGCGGTTTGACAAGTCTGATGTGAAATCTCTGGGCTCAACCCAGAGTCTGCATTAGAAACTGTCGGGCTTGAGTATGGGAGAGGTGAGTGGAATTTCCGGTGTAGCGGTGAAATGCGTAGATATCGGAAGGAACACCTGTGGCGAAAGCGGCTCACTGGACCATAACTGACGCTGAGGCGCGAAAGCTAGGGGAGCAAACAGG
ASV_349	0	0	0	0	0	0.00808169	0	0	0	0	0	0	0	0	0	0	0	0	0	0	0	0	0	0	0	0	0	Bacteria; Deinococcus-Thermus; Deinococci; Deinococcales; Deinococcaceae; Deinococcus; ASV_349	TACGGAGGGTGCAAGCGTTACCCGGAATCACTGGGCGTAAAGGGCGTGTAGGCGGACCCCTCAGTCTGACTTTAAAGACCGCCGCTCAACGGCGGAAGTGGGTTGGATACTGGGGGTCTGGACCTCTGGAGAGAGAACTGGAATTCCTGGTGTAGCGGTGGAATGCGTAGATACCAGGAGGAACACCGATGGCGAAGGCAGGTTCTTGGACAGAAGGTGACGCTGAGGCGCGAAAGTGTGGGGAGCGAACCGG
ASV_350	0	0	0	0	0	0.00807018	0	0	0	0	0	0	0	0	0	0	0	0	0	0	0	0	0	0	0	0	0	Bacteria; Actinobacteria; Thermoleophilia; Solirubrobacterales; 67-14; NA; ASV_350	TACGTAGGGAGCAAGCGTTGTCCGGAATCATTGGGCGTAAAGCGCGCGTAGGTGGCCTCGTAAGTCCGCTGTGAAAGTCCAAGGCTCAACCTTGGAAAGCCGGTGGATACTGTGGGGCTAGAGTACGGAAGAGGCGAGTGGAATTCCTGGTGTAGCGGTGGAATGCGCAGATATCAGGAGGAACACCAATAGCGAAGGCAGCTCGCTGGGACGTTACTGACACTGAGGCGCGAAAGCGTGGGGAGCGAACAGG
ASV_353	0	0.00401409	0	0	0	0	0	0	0	0	0	0.0121013	0	0	0.000756931	0	0	0	0	0	0	0	0	0	0	0.000545035	0	Bacteria; Actinobacteria; Actinobacteria; Micrococcales; Micrococcaceae; Sinomonas; ASV_353	TACGTAGGGCGCGAGCGTTATCCGGAATTATTGGGCGTAAAGAGCTCGTAGGCGGTTTGTCGCGTCTGCTGTGAAAGCCCGGGGCTCAACCCCGGGTCTGCAGTGGGTACGGGCAGGCTGGAGTGCAGTAGGGGAGACTGGAATTCCTGGTGTAGCGGTGAAATGCGCAGATATCAGGAGGAACACCGATGGCGAAGGCAGGTCTCTGGGCTGTAACTGACGCTGAGGAGCGAAAGCATGGGGAGCGAACAGG
ASV_354	0	0	0	0	0	0	0.0145687	0	0	0	0	0	0	0	0	0	0	0	0	0	0	0	0	0	0	0	0	Bacteria; Bacteroidetes; Bacteroidia; Flavobacteriales; Flavobacteriaceae; Arenibacter; ASV_354	TACGGAGGATCCGAGCGTTATCCGGAATCATTGGGTTTAAAGGGTCCGTAGGCGGGCCATTAAGTCAGGGGTGAAAGTCTGCGGCTCAACCGTAGAATTGCCCTTGATACTGGTGGTCTTGAGTTATGGTGAAGTGGCCGGAATATGTAGTGTAGCGGTGAAATGCATAGATATTACATAGAACACCGATTGCGAAGGCAGGTCACTAACCATATACTGACGCTGATGGACGAAAGCGTGGGGAGCGAACAGG
ASV_356	0.00113546	0	0	0.00105344	0	0	0.00164214	0	0	0.00397734	0.00185265	0	0	0	0	0	0.00201363	0	0	0	0	0	0	0	0	0	0.00054136	Bacteria; Bacteroidetes; Bacteroidia; Chitinophagales; Saprospiraceae; NA; ASV_356	TACGGAGGGTGCAAGCGTTATCCGGAATCACTGGGTTTAAAGGGTGCGTAGGCGGAGTCGTCAGTCAGAAGTGAAATACCTGGGCTTAACCGAGGAACTGCTTTTGATACTGCGGCTCTTGAATAAGGTTGAGGTTGGCGGAATGTGACATGTAGCGGTGAAATGCATAGATATGTCATAGAACACCAATTGCGAAGGCAGCTGGCTAGACCTTAATTGACGCTGAGGCACGAAAGCGTGGGGAGCGAACAGG
ASV_357	0	0	0	0	0	0.00043747	0	0	0	0	0	0	0	0.00299877	0	0.00135372	0	0	0	0	0.00316497	0	0	0	0	0.00176186	0	Bacteria; Actinobacteria; Actinobacteria; Corynebacteriales; Nocardiaceae; Rhodococcus; ASV_357	TACGTAGGGTGCGAGCGTTGTCCGGAATTACTGGGCGTAAAGAGCTCGTAGGCGGTTTGTCGCGTCGTCCGTGAAAACTTGGGGCTCAACCCCAAGCTTGCGGGCGATACGGGCAGACTTGAGTACTGCAGGGGAGACTGGAATTCCTGGTGTAGCGGTGAAATGCGCAGATATCAGGAGGAACACCGGTGGCGAAGGCGGGTCTCTGGGCAGTAACTGACGCTGAGGAGCGAAAGCGTGGGTAGCGAACAGG
ASV_358	0	0	0	0	0	0	0	0	0	0	0	0	0	0	0	0	0	0	0	0	0	0	0	0	0	0.00865719	0	Bacteria; BRC1; NA; NA; NA; NA; ASV_358	GACGGAGGGGGCAAGCGTTGTTCGGAATTATTGGGCGTAAAGGGCTCGTAGGCGGATCGGTAAGTCTGATGTGAAATCTCCACTGCTCAACAGGGAGAGGTCATTGGATACTGCCAATCTGGAGTACGGTAGAGGACCATGGAATTCCAGGTGTAGCGGTGGAATGCGTAGATATCTGGAAGAACACCGGTGGCGAAGGCGGTGGTCTGGACCGTGACTGACGCTGAGGAGCGAAAGCCAGGGGAGCGAACGGG
ASV_359	0	0	0	0	0	0	0	0	0	0	0	0.00343329	0	0	0.00156117	0	0	0.000873717	0	0	0	0	0	0	0	0.00504474	0	Bacteria; Bacteroidetes; Bacteroidia; Chitinophagales; Chitinophagaceae; Flavisolibacter; ASV_359	TACGGAGGGTGCAAGCGTTATCCGGATTCACTGGGTTTAAAGGGTGCGTAGGAGGGCAGGGAAGTCAGTGGTGAAATCTCCGGGCTTAACTCGGAAACTGCCGTTGATACTCTCTGTCTTGAATCCCGTGGAGGTGAGCGGAATATGTCATGTAGCGGTGAAATGCTTAGATATGACATAGAACACCAATTGCGAAGGCAGCTCGCTACACGAAGATTGACTCTGAGGCACGAAAGCGTGGGGATCAAACAGG
ASV_361	0.00154975	0	0	0.00220789	0	0	0.000631592	0	0	0.000525309	0.00138481	0	0	0	0	0	0.00129208	0	0	0.00207014	0	0	0	0	0	0	0.00153128	Bacteria; Actinobacteria; Acidimicrobiia; Actinomarinales; NA; NA; ASV_361	TACGTAGGGGGCGAGCGTTGTCCGGATTTATTGGGCGTAAAGGGCTCGTAGGCGGCTTGACAAGTCGATCGTGAAAACTCAGGGCTCAACCCTGAGACGCCGGTCGATACTGTCATGGCTAGGGTCCGGTAGAGGAGAATGGAATTCCCGGTGTAGCGGTGAAATGCGCAGATATCGGGAGGAACACCAGTAGCGAAGGCGGTTCTCTGGGCCGGTACCGACGCTGAGGAGCGAAAGCGTGGGGAGCAAACAGG
ASV_362	0	0	0	0	0	0	0	0	0	0	0	0	0	0	0	0	0	0	0	0	0	0.00360326	0	0.0152866	0	0	0	Bacteria; Actinobacteria; Thermoleophilia; Solirubrobacterales; Solirubrobacteraceae; Conexibacter; ASV_362	TACGTAGGGGGCAAGCGTTGTCCGGAATCATTGGGCGTAAAGAGCGTGTAGGCGGCTTGGTAAGTCCGCTGTGAAAGTCCAGGGCTCAACCCTGGAAAGCCAGTGGAAACTGTCAGGCTAGAGTCCGGAAGAGGCGAGTGGAATTCCTGGTGTAGCGGTGAAATGCGCAGATATCAGGAGGAACACCAACGGCGAAGGCAGCTCGCTGGGACGGTACTGACGCTGAGACGCGAAAGCGTGGGGAGCAAACAGG
ASV_363	0.00118149	0	0	0	0	0	0.00246321	0	0	0	0	0	0	0	0	0	0.00243313	0	0.00187912	0.0018947	0	0	0	0	0	0	0.00196436	Bacteria; Planctomycetes; Planctomycetacia; Planctomycetales; Rubinisphaeraceae; NA; ASV_363	CACGTACTGTGCGAACGTTATTCGGAATCACTGGGCTTAAAGGGTGCGTAGGCGGTTTATCAAGTCAGATGTGAAATGCCTGAGCTCAACTGAGGCACTGCGTTTGAAACTGATAGACTTGAGTATTCCAGGGGTATGCGGAACTGCCAGTGGAGCGGTGAAATGCGTTGATATTGGCAGGAACACCGGTGGCGAAGGCGGCATACTGGGGGATAACTGACGCTGAGGCACGAAAGCCAGGGTAGCGAACGGG
ASV_364	0	0	0	0	0	0.00727583	0	0	0	0	0	0	0	0	0	0.000549532	0	0	0	0	0	0	0	0	0	0	0	Bacteria; Planctomycetes; Planctomycetacia; Isosphaerales; Isosphaeraceae; Singulisphaera; ASV_364	GACGAACCGTGCGAACGTTATTCGGAATCACTGGGCTTAAAGCGCGTGTAGGCGGGTCGGCACGTCCGTGGCTGAAAGCCCCCGGCTCAACCGGGGAAGTGGCGCGGATACGGCCGATCTGGAGGGGGGTAGGGGGACCTGGAACTTCCGGTGGAGCGGTGAAATGCGTTGAGATCGGAAGGAACGCCCGTGGCGAAAGCGAGGTCCTGGACCCTTTCTGACGCTGAGACGCGAAAGCCAGGGGAGCGAACGGG
ASV_366	0	0	0	0	0	0	0	0	0	0	0	0.0122285	0	0	0	0	0	0	0	0	0	0	0.00174012	0	0	0	0	Bacteria; Firmicutes; Bacilli; Bacillales; Bacillaceae; NA; ASV_366	TACGTAGGTGGCAAGCGTTGTCCGGAATTATTGGGCGTAAAGCGCGCGCAGGCGGTCCTTTAAGTCTGATGTGAAATCTTGCGGCTCAACCGCAAGCGGCCATTGGAAACTGGGGGACTTGAGTGCAGAAGAGGAAAGCGGAATTCCACGTGTAGCGGTGAAATGCGTAGAGATGTGGAGGAACACCAGTGGCGAAGGCGGCTTTCTGGTCTGTAACTGACGCTGAGGCGCGAAAGCGTGGGGAGCAAACAGG
ASV_332	0	0	0	0	0	0	0	0	0	0	0	0	0	0.00681046	0	0.00201048	0	0	0	0	0.00185942	0	0	0	0	0	0	Bacteria; Actinobacteria; Actinobacteria; Micrococcales; Micrococcaceae; Glutamicibacter; ASV_332	TACGTAGGGCGCAAGCGTTATCCGGATTTATTGGGCGTAAAGAGCTCGTAGGCGGTTTGTCGCGTCTATCGTGAAAGTCCGAGGCTCAACCTCGGATCTGCGGTGGGTACGGGCAGACTAGAGTGATGTAGGGGAGACTGGAATTCCTGGTGTAGCGGTGAAATGCGCAGATATCAGGAGGAACACCGATGGCGAAGGCAGGTCTCTGGGCATTTACTGACGCTGAGGAGCGAAAGCATGGGGAGCGAACAGG
ASV_367	0	0	0	0	0	0	0	0	0	0	0	0	0	0	0.00165579	0	0	0	0	0	0.0078465	0	0	0	0	0	0	Bacteria; Proteobacteria; Alphaproteobacteria; Sphingomonadales; Sphingomonadaceae; Ellin6055; ASV_367	TACGGAGGGAGCTAGCGTTGTTCGGAATTACTGGGCGTAAAGCGCGCGTAGGCGGCTTTGTAAGTTAGGGGTGAAAGCCCGGTGCTCAACACCGGAATTGCCTTTAAGACTGCATCGCTTGAATCCAGGAGAGGTGAGTGGAATTCCGAGTGTAGAGGTGAAATTCGTAGATATTCGGAAGAACACCAGTGGCGAAGGCGGCTCACTGGACTGGTATTGACGCTGAGGTGCGAAAGCGTGGGGAGCAAACAGG
ASV_368	0	0	0	0	0	0	0	0	0	0	0	0	0	0	0	0	0	0	0	0	0	0	0	0	0	0.00842903	0	Bacteria; Bacteroidetes; Bacteroidia; Chitinophagales; Chitinophagaceae; Flavisolibacter; ASV_368	TACGGAGGGTGCAAGCGTTATCCGGATTCACTGGGTTTAAAGGGTGCGTAGGAGGGCAGGTAAGTCAGTGGTGAAATCTCCAAGCTTAACTTGGAAACTGCCGTTGATACTATCTGTCTTGAATACCGTGGAGATGAGCGGAATATGTCATGTAGCGGTGAAATGCTTAGATATGACATAGAACACCAATTGCGAAGGCAGCTCGTTACACGAATATTGACTCTGAGGCACGAAAGCGTGGGGATCAAACAGG
ASV_370	0	0	0	0.00137091	0	0	0	0	0	0	0	0	0	0	0	0	0	0	0	0	0	0	0	0	0	0	0	Bacteria; Proteobacteria; Alphaproteobacteria; Kordiimonadales; Kordiimonadaceae; Kordiimonas; ASV_370	TACGGAGGGAGCTAGCGTTGTTCGGAATTACTGGGCGTAAAGCGTGCGTAGGCGGATTGGTAAGTTGGGGGTGAAATCCCGGGGCTTAACCCCGGAACTGCCCTCAAAACTACCGATCTAGAGACCGGGAGAGGTAAGCGGAATTCCTAGTGTAGAGGTGAAATTCGTAGATATTAGGAAGAACACCAGTGGCGAAGGCGGCTTACTGGACCGGTACTGACGCTGAGGTACGAAAGCGTGGGGAGCGAACAGG
ASV_371	0	0	0	0	0	0	0	0	0	0	0	0	0	0	0.00562967	0	0	0.00596	0	0	0	0	0	0	0	0.000519685	0	Bacteria; Actinobacteria; Thermoleophilia; Solirubrobacterales; Solirubrobacteraceae; Conexibacter; ASV_371	TACGTAGGGGGCAAGCGTTGTCCGGAATCATTGGGCGTAAAGCGCGTGTAGGCGGCTCGGTAAGTCCGCTCTGAAAGCCCGGGGCTCAACCCCGGGAGGCGGGTGGATACTGCCGAGCTCGAGTCCGGAAGAGGCGAGTGGAATTCCTGGTGTAGCGGTGAAATGCGCAGATATCAGGAGGAACACCGATGGCGAAGGCAGCTCGCTGGGACGGTACTGACGCTGAGACGCGAAAGCGTGGGGAGCAAACAGG
ASV_375	0	0	0	0	0	0	0	0	0	0	0	0	0	0	0	0	0	0	0	0	0	0	0	0.0209185	0.000277039	0	0	Bacteria; Chloroflexi; AD3; NA; NA; NA; ASV_375	TACGTAGGGGGCGAGCGTTACCCGGATTCACTGGGCGTAAAGCGCGTGTAGGCGGCTGATCAAGCGTGGTGTGAAATCTCCGGGCTCAACCCGGAAACTGCATTGCGAACTGGTCTGGCTAGAGTGCAGGAGAGGGCAGCAGAATTCCTGGTGTAGCGGTGAAATGCGTAGATATCAGGAGGAATACCAGTGGCGAAGGCGGCTGCCTGGCCTGTAACTGACGCTGAGACGCGAAAGCGTGGGGAGCGAACCGG
ASV_376	0	0	0	0	0	0	0	0	0	0	0	0	0.0212572	0	0	0	0	0	0	0	0	0	0	0	0	0	0	Bacteria; Actinobacteria; Nitriliruptoria; Nitriliruptorales; Nitriliruptoraceae; NA; ASV_376	TACGTAGGGGGCGAGCGTTGTCCGGAATTATTGGGCGTAAAGCGCGTGTAGGCGGCCCGTTAAGTCGGCTGTGAAATCCTGGGGCTCAACCCCAGAACTGCAGTTGATACTGGCGGGCTTGAGGTAGGTAGAGGAGAGTGGAATTCCCGGTGTAGCGGTGGAATGCGCAGATATCGGGAGGAACACCAATGGCGAAGGCAGCTCTCTGGGCCTTACCTGACGCTGAGACGCGAAAGCATGGGTAGCAAACAGG
ASV_378	0.00144234	0	0	0.000331905	0	0	0	0	0	0	0.00119767	0	0	0	0	0	0.00275195	0	0.00117445	0.00249118	0	0	0	0	0	0	0.00151581	Bacteria; Acidobacteria; Subgroup_9; NA; NA; NA; ASV_378	TACGGGGGGGGCAAGCGTTGTTCGGAATTACTGGGCGTAAAGGGCGCGCAGGCGGGCGGGAAAGTCTCTCGTGAAAGCCCACGGCTCAACCGTGGAATTGCGGGAGATACTACTCGTCTTGAGTCCGGGAGAGGAGTGTGGAATTCCCAGTGTAGCGGTGAAATGCGTAGATATTGGGAGGAACACCGGTGGCGAAGGCGGCACTCTGGACCGGTACTGACGCTGAGGCGCGAAAGCCAGGGGAGCAAACGGG
ASV_380	0.000552384	0	0	0.00342006	0	0	0.000863176	0	0	0.00183858	0.00321874	0	0	0	0	0	0	0	0	0	0	0	0	0	0	0	0.00095898	Bacteria; Proteobacteria; Gammaproteobacteria; Steroidobacterales; Woeseiaceae; Woeseia; ASV_380	TACGGAGGGTGCAAGCGTTAATCGGAATTACTGGGCGTAAAGCGCGCGTAGGCGGTTTTGTAAGTCGGTTGTGAAATCCCCGGGCTTAACCTGGGAACTGCATTCGATACTGCATAACTAGAGTATGGTAGAGGGAAGTGGAATTTCCGGTGTAGCGGTGAAATGCGTAGATATCGGAAGGAACACCAGTGGCGAAGGCGACTTCCTGGGCCAATACTGACGCTGAGGTGCGAAAGCGTGGGGAGCAAACAGG
ASV_381	0	0	0	0	0	0	0	0	0	0	0	0	0	0	0	0	0	0	0	0	0	0	0	0	0	0.00817553	0	Bacteria; Gemmatimonadetes; Gemmatimonadetes; Gemmatimonadales; Gemmatimonadaceae; NA; ASV_381	TACAGAGGGTGCTAGCGTTGTCCGGAATCACTGGGCGTAAAGGGCGCGTAGGCGGCCTGGTAAGTAGGGGGTGAAATTCTGCGGCTCAACCGCAGAACTGCCTTCTAAACTGTCAGGCTGGAGCACAGTAGAGGCAGGTGGAATTCCCGGTGTAGCGGTGGAATGCGTAGAGATCGGGAAGAACATCGGTGGCGAAGGCGGCCTGCTGGGCTGTTGCTGACGCTGAGGCGCGAAAGCGTGGGGAGCAAACAGG
ASV_382	0	0	0	0.00213573	0	0	0	0	0	0.00215752	0.00434156	0	0	0	0	0	0	0	0	0	0	0	0	0	0	0	0.00230465	Archaea; Thaumarchaeota; Nitrososphaeria; Nitrosopumilales; Nitrosopumilaceae; NA; ASV_382	AACCAGCACCTCAAGTGGTCAGGAGGATTATTGGGCCTAAAGCATCCGTAGCCGGCTCTGTAAGTTTTCGGTTAAATCTATATGCTCAACATATAGGCTGCCGGGAATACTGCAGAGCTAGGGAGTGGGAGAGGTAGACGGTACTCGGTAGGAAGGGGTAAAATCCTTTGATCTATTGATGACCACCTGTGGCGAAGGCGGTCTACTAGAACACGTCCGACGGTGAGGGATGAAAGCTGGGGGAGCAAACCGG
ASV_384	0	0	0	0	0	0	0	0	0	0	0	0	0	0.00480526	0	0.0049994	0	0	0	0	0	0	0	0	0	0	0	Bacteria; Bacteroidetes; Bacteroidia; Flavobacteriales; Flavobacteriaceae; NA; ASV_384	TACGGAGGATCCGAGCGTTATCCGGAATCATTGGGTTTAAAGGGTCCGTAGGTGGACGATTAAGTCAGGGGTGAAATCCTGCAGCTCAACTGTAGAATTGCCCTTGATACTGGTCGTCTTGAATCATTGTGAAGTGGTTAGAATATGTGGTGTAGCGGTGAAATGCATAGATATCACATAGAATACCGATTGCGAAGGCAGATCACTAACAATGCATTGACACTGATGGACGAAAGCGTGGGGAGCGAACAGG
ASV_386	0	0	0	0	0.0293127	0	0	0	0	0	0	0	0	0	0	0	0	0	0	0	0	0	0	0	0	0	0	Archaea; Thaumarchaeota; Nitrososphaeria; Nitrosotaleales; Nitrosotaleaceae; NA; ASV_386	TACCAGCACCTCGAGTGATCAGGACGTTTATTGGGCCTAAAGCATCCGTAGCTGGCTTTGCAAGTCTCCGGTTAAATCAACCTGCTTAACAGATTGGCCGCTGGAGATACTACAAAGCTAGGGAGTGGGAGAGGCAGACGGTATTCGGGGGGTAGGGGTAAAATCCTCTGATCCTCTGAGGACCACCAGTGGCGAAGGCGGTCTGCCAGAACACGTTCGACAGTGAGGGATGAAAGCTGGGGGAGCAAACCGG
ASV_387	0	0	0	0	0	0	0	0	0	0	0	0	0	0	0	0.00849763	0	0	0	0	0	0	0	0	0	0	0	Bacteria; Proteobacteria; Gammaproteobacteria; Xanthomonadales; Xanthomonadaceae; Lysobacter; ASV_387	TACGAAGGGTGCAAGCGTTACTCGGAATTACTGGGCGTAAAGCGTGCGTAGGTGGTTCGTTAAGTCTGATGTGAAAGCCCTGGGCTCAACCTGGGAACGGCATTGGATACTGGCGATCTGGAGTGCGGTAGAGGGGTGTGGAATTCCCGGTGTAGCAGTGAAATGCGTAGATATCGGGAGGAACACCAGTGGCGAAGGCGACACCCTGGACCAGCACTGACACTGAGGCACGAAAGCGTGGGGAGCAAACAGG
ASV_388	0	0	0	0	0	0	0	0	0	0	0	0	0	0	0	0	0	0.00957968	0	0	0	0	0	0	0	0.000253505	0	Bacteria; Gemmatimonadetes; Longimicrobia; Longimicrobiales; Longimicrobiaceae; NA; ASV_388	TACGGAGGGTGCGAGCGTTGTCCGGAATTATTGGGCGTAAAGCGCACGTAGGCGGTCTTTTAAGTCCGCGGGTGAAAGGCCGGGGCTCAACCCCGAGCTGGCCCGGGATACTGGGAGACTGGAGAGAGGCAGAGGCCAGCGGAATTCCGGGTGTAGCGGTGGAATGCGTAGAGATCCGGAAGAACACCGGAGGCGAAGGCGGCTGGCTGGGCCTGATCTGACGCTGAGGTGCGAAAGCGTGGGGAGCGAACAGG
ASV_389	0	0	0	0	0	0	0	0	0	0	0	0.0107661	0	0	0	0	0	0.00188785	0	0	0	0	0	0	0	0	0	Bacteria; Proteobacteria; Gammaproteobacteria; Betaproteobacteriales; Burkholderiaceae; Noviherbaspirillum; ASV_389	TACGTAGGGTGCAAGCGTTAATCGGAATTACTGGGCGTAAAGCGTGCGCAGGCGGTTGCACAAGACAGAGGTGAAATCCCCGGGCTTAACCTGGGAACTGCCTTTGTGACTGTGCGGCTAGAGTGTGTCAGAGGGGGGTAGAATTCCACGTGTAGCAGTGAAATGCGTAGATATGTGGAGGAATACCGATGGCGAAGGCAGCCCCCTGGGATAACACTGACGCTCATGCACGAAAGCGTGGGGAGCAAACAGG
ASV_385	0	0.013353	0	0	0.00452384	0	0	0	0	0	0	0.00171665	0	0	0	0	0	0	0	0	0	0	0	0.00836739	0	0	0	Bacteria; Bacteroidetes; Bacteroidia; Chitinophagales; Chitinophagaceae; NA; ASV_385	TACGGAGGGTGCAAGCGTTATCCGGATTCACTGGGTTTAAAGGGTGCGTAGGCGGACAGGTAAGTCTATGGTGAAATCCCCGAGCTTAACTCGGGAACTGCCGTGGATACTATTTGTCTTGAATCTTGTGGAGGTGAGCGGAATATGGCATGTAGCGGTGAAATGCTTAGATATGCCATAGAACACCGATTGCGAAGGCAGCTCGCTACACAATCATTGACGCTGAGGCACGAAAGCGTGGGGATCAAACAGG
ASV_390	0.000859265	0	0	0	0	0	0.000842123	0	0	0	0	0	0	0	0	0	0.000218143	0	0	0.00199996	0	0	0	0	0	0	0	Bacteria; Deinococcus-Thermus; Deinococci; Deinococcales; Trueperaceae; Truepera; ASV_390	TACGGAGGGTGCAAGCGTTATCCGGAATCACTGGGCGTAAAGGGCGTGTAGGCGGCCTGTTAAGTCCGATGTTAAAGACCGGGGCTCAACCCCGGCACGGCGTTGGATACTGGCAGGCTAGACGGCTGGAGAGGAAAGTGGAATTACCAGTGTAGCGGTGGAATGCGTAGATACTGGTAGGAACACCCATTGCGAAGGCAGCTTTCTGGACAGCCCGTGACGCTGAGGCGCGAAAGTGTGGGGAGCAAACCGG
ASV_391	0	0	0	0	0	0	0	0	0.0163926	0	0	0	0	0	0	0	0	0	0	0	0	0	0	0	0	0	0	Bacteria; Actinobacteria; MB-A2-108; NA; NA; NA; ASV_391	GACGTAGGGGGCAAGCGTTGCCCGGATTTACTGGGCGTAAAGCGCGTGTAGGCGGTCTGTTAAGTCGGATGTGAAATCTCCGGGCTCAACCCGGAAACTGCATCCGATACTGGCAGACTTGAGGACGGTAGAGGTCGGTGGAATTCCCGGTGTACCGGTGAAATGGATAGATATCGGGAGGAACACCAGTGGCGAAGGCGGCCGACTGGGCCGATCCTGACGCTGAGACGCGAAAGCTAGGGGAGCGAACCGG
ASV_392	0	0	0	0	0	0	0	0	0	0	0	0.000699375	0	0.0101886	0	0	0	0	0	0	0.00030331	0	0	0	0	0	0	Bacteria; Firmicutes; Bacilli; Bacillales; Paenibacillaceae; Paenibacillus; ASV_392	TACGTAGGGGGCAAGCGTTGTCCGGAATTATTGGGCGTAAAGCGCGCGCAGGCGGTTCTTTAAGTCTGGTGTTTAAACCATGGGCTCAACCTATGGTCGCACTGGAAACTGGGGGACTTGAGTGCAGAAGAGGAGAGTGGAATTCCACGTGTAGCGGTGAAATGCGTAGATATGTGGAGGAACACCAGTGGCGAAGGCGACTCTCTGGGCTGTAACTGACGCTGAGGCGCGAAAGCGTGGGGAGCAAACAGG
ASV_395	0.00266986	0	0	0	0	0	0	0	0	0	0.00273219	0	0	0	0	0	0	0	0.00168037	0	0	0	0	0	0	0	0.00165501	Bacteria; Firmicutes; Bacilli; Bacillales; NA; NA; ASV_395	TACGTAGGTGGCAAGCGTTGTCCGGAATTATTGGGCGTAAAGCGCGCGCAGGCGGTCTCTTAAGTCTGATGTGAAAGCCCACGGCTCAACCGTGGAGGGTCATTGGAAACTGGGGGACTTGAGTGCAGAAGAGGAAAGTGGAATTCCACGTGTAGCGGTGAAATGCGTAGATATGTGGAGGAACACCAGTGGCGAAGGCGACTTTCTGGTCTGTAACTGACGCTGAGGCGCGAAAGCGTGGGGAGCAAACAGG
ASV_396	0	0	0	0	0	0.00708011	0	0	0	0	0	0	0	0	0	0	0	0	0	0	0	0	0	0	0	0	0	Bacteria; Bacteroidetes; Bacteroidia; Chitinophagales; Chitinophagaceae; Flavisolibacter; ASV_396	TACGGAGGGTGCAAGCGTTATCCGGATTCACTGGGTTTAAAGGGTGCGTAGGAGGGCAGGTAAGTCAGTGGTGAAATCTCCAAGCTTAACTTGGAAACTGCCGTTGATACTATCTGTCTTGAATACCGTGGAGGTGAGCGGAATATGTCATGTAGCGGTGAAATGCTTAGATATGACATAGAACACCAATTGCGAAGGCAGCTCGCTACACGAATATTGACTCTGAGGCACGAAAGCGTGGGGATCAAACAGG
ASV_397	0	0	0	0	0	0	0	0	0	0	0	0	0	0	0	0	0	0	0	0	0	0.00224984	0.00505012	0	0.0120235	0	0	Bacteria; Firmicutes; Bacilli; Bacillales; Alicyclobacillaceae; Tumebacillus; ASV_397	TACGTAGGGGGCAAGCGTTGTCCGGATTCACTGGGCGTAAAGCGCGCGCAGGCGGTGATGTAAGTCTGGGGTGAAAACCTGGAGCTCAACTCCAGGACGGCCTTGGATACTGTGTCACTTGAGGACAGGAGAGGCAAGGGGAATTCCACGTGTAGCGGTGAAATGCGTAGAGATGTGGAGGAACACCTGTGGCGAAGGCGCCTTGCTGGCCTGTTTCTGACGCTGAGGCGCGAAAGCGTGGGGAGCAAACAGG
ASV_398	0	0.0499713	0	0	0	0	0	0	0	0	0	0	0	0	0	0	0	0	0	0	0	0	0	0	0	0	0	Bacteria; Proteobacteria; Gammaproteobacteria; Acidiferrobacterales; Acidiferrobacteraceae; Sulfurifustis; ASV_398	TACAGAGGGTGCAAGCGTTAATCGGAATTACTGGGCGTAAAGCGTGCGTAGGTGGTTGGCTTAGTCAGGTGTGAAATCCCCAGGCTCAACCTGGGAACTGCATCTGATGCTGGCCAGCTAGAGTTTGGTAGAGGGAAGTGGAATTCCACGTGTAGCGGTGAAATGCGTAGATATGTGGAGGAACACCAGTGGCGAAGGCGGCTTCCTGGACTAAAACTGACACTGAGGCACGAAAGCGTGGGTAGCAAACAGG
ASV_399	0	0	0	0	0	0.00699953	0	0	0	0	0	0	0	0	0	0	0	0	0	0	0	0	0	0	0	0	0	Bacteria; Acidobacteria; Acidobacteriia; Acidobacteriales; Acidobacteriaceae_(Subgroup_1); Edaphobacter; ASV_399	TACGAGGGGGGCAAGCGTTGTTCGGAATTATTGGGCGTAAAGGGCGCGTAGGCGGTTTGACAAGTCTGATGTGAAATCTATGGGCTCAACCCATAGCCTGCATTAGAAACTGTCGGGCTTGAGTATGGGAGAGGTGAGTGGAATTTCCGGTGTAGCGGTGAAATGCGTAGATATCGGAAGGAACACCTGTGGCGAAAGCGGCTCACTGGACCATAACTGACGCTGAGGCGCGAAAGCTAGGGGAGCAAACAGG
ASV_400	0.000966673	0	0	0.00129876	0	0	0.00223163	0	0	0.00223256	0.00147838	0	0	0	0	0	0	0	0	0.00078946	0	0	0	0	0	0	0.00159314	Bacteria; Proteobacteria; Alphaproteobacteria; Rhodobacterales; Rhodobacteraceae; NA; ASV_400	TACGGAGGGGGTTAGCGTTGTTCGGAATTACTGGGCGTAAAGCGCGCGTAGGCGGATTAGTCAGTCAGAGGTGAAATCCCAGGGCTCAACCCTGGAACTGCCTTTGATACTGCTAGTCTTGAGTTCGAGAGAGGTGAGTGGAATTCCGAGTGTAGAGGTGAAATTCGTAGATATTCGGAGGAACACCAGTGGCGAAGGCGGCTCACTGGCTCGATACTGACGCTGAGGTGCGAAAGTGTGGGGAGCAAACAGG
ASV_401	0	0	0	0	0	0	0	0	0.0114538	0	0	0	0	0	0.000331157	0	0	0.00170063	0	0	0.00060662	0	0	0	0	0	0	Bacteria; Proteobacteria; Deltaproteobacteria; Myxococcales; Haliangiaceae; Haliangium; ASV_401	TACGAAGGGTGCAAACGTTGCTCGGAATTATTGGGCGTAAAGCGCACGTAGGCGGCATTGCAAGTCGGATGTGAAATCCCTCGGCTTAACCAAGGAAGTGCATCCGAAACTGCAGTGCTTGAGTACTTAAGAGGATCGCGGAATTCCCGGTGTAGAGGTGAAATTCGTAGATATCGGGAGGAACACCAGTGGCGAAGGCGGCGATCTGGGAAGATACTGACGCTGAGGTGCGAAAGCGTGGGGAGCAAACAGG
ASV_402	0.00842386	0	0	0	0	0	0.00115792	0	0	0	0	0	0	0	0	0	0	0	0	0	0	0	0	0	0	0	0	Bacteria; Firmicutes; Bacilli; Bacillales; Bacillaceae; NA; ASV_402	TACGTAGGTGGCAAGCGTTGTCCGGAATTATTGGGCGTAAAGCGCGCGCAGGCGGTCTTTTAAGTCTGATGTGAAAGCCCACGGCTCAACCGTGGAGGGTCATTGGAAACTGGAGGACTTGAGTGCAGAAGAGGAGAGTGGAATTCCACGTGTAGCGGTGAAATGCGTAGAGATGTGGAGGAACACCAGTGGCGAAGGCGACTCTCTGGTCTGTAACTGACGCTGAGGCGCGAAAGCGTGGGGAGCGAACAGG
ASV_403	0.00105874	0	0	0	0	0	0.00303164	0	0	0.000562831	0.00389243	0	0	0	0	0	0	0	0	0	0	0	0	0	0	0	0.00236652	Archaea; Thaumarchaeota; Nitrososphaeria; Nitrosopumilales; Nitrosopumilaceae; Candidatus_Nitrosopumilus; ASV_403	AACCAGCACCTCAAGTGGTCAGGATGATTATTGGGCCTAAAGCATCCGTAGCCGGCTCTGTAAGTTTTCGGTTAAATCTGTATGCTCAACATACAGGCTGCCGGGAATACTGCAGAGCTAGGGAGTGGGAGAGGTAGACGGTACTCGGTAGGAAGGGGTAAAATCCTTTGATCTATTGATGACCACCTGTGGCGAAGGCGGTCTACCAGAACACGTCCGACGGTGAGGGATGAAAGCTGGGGGAGCAAACCGG
ASV_404	0	0	0	0	0	0	0	0	0	0	0	0	0	0	0	0.00796151	0	0	0	0	0.000131874	0	0	0	0	0	0	Bacteria; Bacteroidetes; Bacteroidia; Cytophagales; Hymenobacteraceae; Hymenobacter; ASV_404	TACGGAGGGTGCGAGCGTTGTCCGGATTTATTGGGTTTAAAGGGTGCGTAGGTGGCCTGTTAAGTCCGGGGTGAAAGCCCACAGCTCAACTGTGGAACTGCCCTGGATACTGGCAGGCTTGAGTCCAGACGAGGTTGGCGGAATAGATGCTGTAGCGGTGAAATGCATAGATAGCATCTAGAACCCCGATTGCGAAGGCAGCTGACTAGGCTGGCACTGACACTGAGGCACGAAAGCGTGGGGAGCGAACAGG
ASV_405	0	0	0	0	0	0	0	0	0	0	0	0	0	0	0	0	0	0.00940806	0	0	0	0	0	0	0	0	0	Bacteria; Proteobacteria; Alphaproteobacteria; Rhizobiales; Rhizobiales_Incertae_Sedis; Alsobacter; ASV_405	TACGAAGGGGGCTAGCGTTGCTCGGAATCACTGGGCGTAAAGCGCACGTAGGCGGATCTTTAAGTCAGGGGTGAAATCCCAAGGCTCAACCTTGGAACTGCCTTTGATACTGGGGATCTCGAGTCCGGAAGAGGTTGGTGGAACTGCGAGTGTAGAGGTGAAATTCGTAGATATTCGCAAGAACACCAGTGGCGAAGGCGGCCAACTGGTCCGGTACTGACGCTGAGGTGCGAAAGCGTGGGGAGCAAACAGG
ASV_406	0	0	0	0	0	0	0	0	0	0	0	0	0	0	0	0	0	0	0	0	0	0	0	0	0	0.00764317	0	Bacteria; Planctomycetes; Planctomycetacia; Pirellulales; Pirellulaceae; NA; ASV_406	GACGAACCGTACGAACGTTATTCGGAATTACTGGGCTTAAAGGGTGCGTAGGCTGCGCGGAAAGTTGGGTGTGAAATCCCTCGGCTCAACCGAGGAACTGCGCCCAAAACTACCGTGCTCGAGGGAGACAGAGGTGAGCGGAACTTAGGGTGGAGCGGTGAAATGCGTTGATATCCTAAGGAACACCCGTGGCGAAAGCGGCTCACTGGGTCTCTTCTGACGCTGAGGCACGAAAGCTAGGGTAGCGAACGGG
ASV_407	0	0	0	0	0	0	0	0	0	0	0	0	0	0.00081292	0	0.00741197	0	0	0	0	0	0	0	0	0	0	0	Bacteria; Proteobacteria; Gammaproteobacteria; Pseudomonadales; Moraxellaceae; Psychrobacter; ASV_407	TACAGAGGGTGCGAGCGTTAATCGGAATTACTGGGCGTAAAGCGAGCGTAGGTGGCTTGATAAGTCAGATGTGAAAGCCCCGGGCTTAACCTGGGAACGGCATCTGAAACTGTCAGGCTAGAGTAGGTGAGAGGAAGGTAGAATTCCAGGTGTAGCGGTGAAATGCGTAGAGATCTGGAGGAATACCGATGGCGAAGGCAGCCTTCTGGCATCATACTGACACTGAGGTTCGAAAGCGTGGGTAGCAAACAGG
ASV_410	0	0	0	0	0	0	0	0.000445434	0	0	0	0	0.0176438	0	0	0	0	0	0	0	0.000448371	0	0	0	0	0	0	Bacteria; Proteobacteria; Alphaproteobacteria; Sphingomonadales; Sphingomonadaceae; Ellin6055; ASV_410	TACGGAGGGAGCTAGCGTTGTTCGGAATTACTGGGCGTAAAGCGCGCGTAGGCGGCTTTGTAAGTTAGAGGTGAAAGCCCGGGGCTCAACCCCGGAATTGCCTTTAAGACTGCATCGCTAGAATCCGGGAGAGGTAAGTGGAATTCCGAGTGTAGAGGTGAAATTCGTAGATATTCGGAAGAACACCAGTGGCGAAGGCGACTTACTGGACCGGCATTGACGCTGAGGTGCGAAAGCGTGGGGAGCAAACAGG
ASV_411	0	0	0	0	0	0	0	0.0131651	0	0	0	0	0	0	0.000946163	0	0	0	0	0	0.000237373	0	0	0	0	0	0	Bacteria; Actinobacteria; Thermoleophilia; Gaiellales; Gaiellaceae; Gaiella; ASV_411	TACGTAGGGGGCAAGCGTTGTCCGGATTTATTGGGCGTAAAGAGCGTGTAGGCGGCCAGACAAGTCCGTTGTGAAAACTGGAGGCTTAACCTTCAGACGTCGATGGAAACTGTCTGGCTAGAGTCCGGAAGAGGAGAATGGAATTCCTGGTGTAGCGGTGAAATGCGCAGATATCAGGAAGAACACCCGTGGCTAAGGCGGTTCTCTAGTACGGTACTGACGCTGAGACGCGAAAGCGTGGGGAGCGAACAGG
ASV_413	0	0	0	0	0	0	0	0	0	0	0	0.0119741	0	0	0	0	0	0	0	0	0	0	0	0	0	0.000304206	0	Bacteria; Bacteroidetes; Bacteroidia; Chitinophagales; Chitinophagaceae; Parasegetibacter; ASV_413	TACGGAGGGTGCAAGCGTTATCCGGATTCACTGGGTTTAAAGGGTGCGTAGGCGGGCAGGTAAGTCAGTGGTGAAATCCCCGAGCTTAACTTGGGAACTGCCGTTGATACTATCTGTCTTGAATATCGTGGAGGTAAGCGGAATATGTCATGTAGCGGTGAAATGCTTAGATATGACATAGAACACCGATTGCGAAGGCAGCTTACTACACGATCATTGACGCTGAGGCACGAAAGCGTGGGGAGCAAACAGG
ASV_414	0.000260848	0	0	0	0	0	0.000526327	0	0	0.00181982	0	0	0.00468765	0	0	0	0	0	0.00370404	0	0	0	0	0	0	0	0.00150034	Bacteria; Bacteroidetes; Rhodothermia; Rhodothermales; Rhodothermaceae; Rubrivirga; ASV_414	TACGGAGGGTCCAAGCGTTGTCCGGAATCACTGGGTGTAAAGGGTGCGCAGGCGGGCGTGTAAGTCAGGGGTGAAAGCCACCGGCCTAACCGGTGAATTGCCCTTGATACTGCACGTCTTGAGTCCCGGAGAGGCTATCGGAATTCGTGGTGTAGCGGTGAAATGCGTAAATATCACGAGGAACACCTGATGCGTAGGCGGATAGCTGGACGGGTACTGACGCTCAGGCACGAAAGCGCGGGGAGCGAACAGG
ASV_415	0	0	0	0	0.0183262	0	0	0	0	0	0	0	0	0	0	0	0	0	0	0	0	0.00124796	0	0.00373314	0	0	0	Bacteria; Chloroflexi; Ktedonobacteria; Ktedonobacterales; Ktedonobacteraceae; NA; ASV_415	TACGTAGGGGGCGAGCGTTGTCCGGAGTTACTGGGCGTAAAGCGCACGTAGGCGGTCCTGTGCGTTCGCGGTGACAGCTCCCGGCTTCACTGGGAGAGAGCTGCGAAGACGGCAGGACTTGAGGACTCAAGAGGGAACGGGAACTCCTGGTGGAGCGGTGAAATGCGTAGAGATCAGGAAGAACACCAAAGGCGAAGGCACGTTCCTGGGGAGTTACTGACGCTGAGGTGCGAGAGCTAGGGGAGCAAACGGG
ASV_416	0	0	0	0	0	0.00668869	0	0	0	0	0	0	0	0	0	0	0	0	0	0	0	0	0	0	0	0	0	Bacteria; Bacteroidetes; Bacteroidia; Chitinophagales; Chitinophagaceae; Parafilimonas; ASV_416	TACGGAGGGTGCAAGCGTTATCCGGATTTACTGGGTTTAAAGGGTGCGCAGGCGGATATGTAAGTCAGTGGTGAAATCTCCGGGCTTAACCCGGAAATTGCCATTGATACTATATATCTTGAATGCTGTGGAGGTAAGCGGAATATGTCATGTAGCGGTGAAATGCTTAGATATGACATAGAACACCTATTGCGAAGGCAGCTTACTACGCAGATATTGACGCTCATGCACGAAAGCGTGGGGATCAAACAGG
ASV_417	0	0	0	0	0	0	0	0	0	0	0	0	0	0	0	0	0	0	0	0	0	0	0	0	0	0.00736431	0	Bacteria; Chloroflexi; NA; NA; NA; NA; ASV_417	GACGTAGGAGGCGAGCGTTGTCCGGAGTTACTGGGCGTAAAGCGCGCGCAGGCGGTCACGCAGGTCATCTGTGAAAGCACTCGGCTCAACCGGGATGTTGCGGGTGAAACCGCGTGACTTGAGGGTGGGAGAGGTCGGTGGAATTCCCGGTGTAGTGGTGAAATGCGTAGAGATCGGGAGGAACACCCGTAGCGAAGGCGGCCGACTGGACCATTCCTGACGCTGAGGCGCGAAGGCCAGGGGAGCGAACGGG
ASV_418	0.0003836	0	0	0.00103901	0	0	0.000505274	0	0	0	0	0	0	0	0	0	0.00134242	0	0.00267413	0.00101753	0	0	0	0	0	0	0.00267586	Bacteria; Planctomycetes; Planctomycetacia; Planctomycetales; Rubinisphaeraceae; NA; ASV_418	CACGTACTGTGCAAACGTTATTCGGAATCACTGGGCTTAAAGGGTGCGTAGGCGGCTAATCAAGTCGGGTGTGAAATCCCACGGCTCAACCGTGGAACTGCGCCCGAAACTGATTGGCTTGAGTGTCCTAAGGGTGAGCGGAACTGCCAGTGGAGCGGTGAAATGTGTTGATATTGGCAGGAACACCGGTGGCGAAAGCGGCTCACTGGGGGATTACTGACGCTGAGGCACGAAAGCCAGGGGAGCGAACGGG
ASV_419	0	0	0	0	0	0	0	0	0	0	0	0	0	0	0	0	0	0.00904921	0	0	0	0	0	0	0	0	0	Bacteria; Proteobacteria; Alphaproteobacteria; Sphingomonadales; Sphingomonadaceae; Sphingomonas; ASV_419	TACGGAGGGAGCTAGCGTTGTTCGGAATTACTGGGCGTAAAGCGCACGTAGGCGGCTTTGTAAGTTAGAGGTGAAAGCCTGGAGCTCAACTCCAGAATTGCCTTTAAGACTGCATCGCTTGAATCATGGAGAGGCGGGTGGAATTCCGAGTGTAGAGGTGAAATTCGTAGATATTCGGAAGAACACCAGTGGCGAAGGCGGCCCGCTGGACATGTATTGACGCTGAGGTGCGAAAGCGTGGGGAGCAAACAGG
ASV_420	0	0	0	0	0	0.00119729	0	0	0	0	0	0	0	0	0	0	0	0	0	0	0.00626401	0	0	0	0	0	0	Bacteria; Proteobacteria; Gammaproteobacteria; Betaproteobacteriales; Burkholderiaceae; Massilia; ASV_420	TACGTAGGGTGCAAGCGTTAATCGGAATTACTGGGCGTAAAGCGTGCGCAGGCGGTTTTGTAAGTCTGTCGTGAAAGCCCCGGGCTCAACCTGGGAATTGCGATGGAGACTGCAAGGCTTGAATCTGGCAGAGGGGGGTAGAATTCCACGTGTAGCAGTGAAATGCGTAGAGATGTGGAGGAACACCGATGGCGAAGGCAGCCCCCTGGGTCAAGATTGACGCTCATGCACGAAAGCGTGGGGAGCAAACAGG
ASV_421	0	0	0	0	0	0.00665416	0	0	0	0	0	0	0	0	0	0	0	0	0	0	0	0	0	0	0	0	0	Bacteria; Bacteroidetes; Bacteroidia; Cytophagales; Spirosomaceae; Spirosoma; ASV_421	TACGGAGGGTGCAAGCGTTGTCCGGATTTATTGGGTTTAAAGGGTGCGTAGGTGGTTTCTTAAGTCTGGTTTGAAAGTCGGCGGCTTAACCGTTGGATGTGGCTGGAAACTGGGGAACTTGAATGGGTTGGCGGCTGCCGGAACGGGTCATGTAGCGGTGAAATGCATAGATATGACCCAGAACACCGATTGCGAAGGCAGGCAGCTACGACTCGATTGACACTGAGGCACGAGAGCATGGGGAGCCAACAGG
ASV_422	0	0	0	0	0	0	0	0	0	0	0	0	0	0	0.00312234	0	0	0.00561675	0	0	0.00113412	0	0	0	0	0	0	Bacteria; Actinobacteria; Actinobacteria; Frankiales; NA; NA; ASV_422	TACGTAGGGTGCAAGCGTTGTCCGGAATTATTGGGCGTAAAGAGCTCGTAGGCGGTTTGTCGCGTCGGCTGTGAAAACTCGGGGCTCAACTCCGAGCCTGCAGTCGATACGGGCAGACTTGAGTGCTGTAGGGGAGACTGGAATTCCTGGTGTAGCGGTGAAATGCGCAGATATCAGGAGGAACACCGGTGGCGAAGGCGGGTCTCTGGGCAGTAACTGACGCTGAGGAGCGAAAGCGTGGGGAGCGAACAGG
ASV_423	0	0	0	0	0	0.00664264	0	0	0	0	0	0	0	0	0	0	0	0	0	0	0	0	0	0	0	0	0	Bacteria; Bacteroidetes; Bacteroidia; Chitinophagales; Chitinophagaceae; Flavisolibacter; ASV_423	TACGGAGGGTGCAAGCGTTATCCGGATTCACTGGGTTTAAAGGGTGCGTAGGAGGGCAGGTAAGTCAGTGGTGAAATCTCCGGGCTTAACTCGGAAACTGCCGTTGATACTATCTGTCTTGAATACCGTGGAGGTGAGCGGAATATGTCATGTAGCGGTGAAATGCTTAGATATGACATAGAACACCAATTGCGAAGGCAGCTCGCTACACGAATATTGACTCTGAGGCACGAAAGCGTGGGGATCAAACAGG
ASV_424	0	0	0	0	0	0.00663113	0	0	0	0	0	0	0	0	0	0	0	0	0	0	0	0	0	0	0	0	0	Bacteria; Proteobacteria; Alphaproteobacteria; Sphingomonadales; Sphingomonadaceae; Sphingomonas; ASV_424	TACGGAGGGGGCTAGCGTTGTTCGGAATTACTGGGCGTAAAGCGCACGTAGGCGGCTTTGCAAGTTAGAGGTGAAAGCCCGGGGCTCAACTCCGGAATTGCCTTTAAAACTGCATCGCTAGAATTGTGGAGAGGTAAGTGGAATTCCGAGTGTAGAGGTGAAATTCGTAGATATTCGGAAGAACACCAGTGGCGAAGGCGACTTACTGGACACATATTGACGCTGAGGTGCGAAAGCGTGGGGAGCAAACAGG
ASV_425	0	0	0	0	0	0.00659659	0	0	0	0	0	0	0	0	0	0	0	0	0	0	0	0	0	0	0	0	0	Bacteria; Proteobacteria; Alphaproteobacteria; Sphingomonadales; Sphingomonadaceae; Sphingomonas; ASV_425	TACGGAGGGGGCTAGCGTTGTTCGGAATTACTGGGCGTAAAGCGCACGTAGGCGGCTTTGCAAGTTAGAGGTGAAAGCCCGGAGCTCAACTCCGGAATTGCCTTTAAAACTGCATCGCTAGAATTGTGGAGAGGTAAGTGGAATTCCGAGTGTAGAGGTGAAATTCGTAGATATTCGGAAGAACACCAGTGGCGAAGGCGACTTACTGGACACATATTGACGCTGAGGTGCGAAAGCGTGGGGAGCAAACAGG
ASV_426	0.0049868	0	0	0.000519503	0	0	0.00193688	0	0	0	0	0	0	0	0	0	0	0	0	0.00208768	0	0	0	0	0	0	0	Bacteria; Bacteroidetes; Bacteroidia; Cytophagales; Cyclobacteriaceae; NA; ASV_426	TACGGAGGGTGCAAGCGTTGTCCGGATTTATTGGGTTTAAAGGGTGCGTAGGCGGTGTAATAAGTCAGTGGTGAAATCCGGCCGCTCAACGGTCGAGGGTCCATTGATACTGTTATGCTTGAGTACAGTCGAGGTAGGCGGAATTTATGATGTAGCGGTGAAATGCATAGATATCATAAAGAACACCGATAGCGAAGGCAGCTTACTAGGCTGTAACTGACGCTGAGGCACGAAAGCGTGGGGAGCGAACAGG
ASV_428	0	0	0	0	0	0	0	0	0	0	0	0	0	0	0	0.00765323	0	0	0	0	0	0	0	0	0	0	0	Bacteria; Bacteroidetes; Bacteroidia; Cytophagales; Hymenobacteraceae; Hymenobacter; ASV_428	TACGGAGGGTGCAAGCGTTGTCCGGATTTATTGGGTTTAAAGGGTGCGTAGGTGGCTTGTTAAGTCCGGGGTGAAAGCCCACAGCTCAACTGTGGAACTGCCCTGGATACTGGCAGGCTTGAGTCCAGACGAGGTTGGCGGAATGGAAGGTGTAGCGGTGAAATGCATAGATACCTTCCAGAACCCCGATTGCGTAGGCAGCTGACTAGGCTGGTACTGACACTGAGGCACGAAAGCGTGGGGAGCGAACAGG
ASV_429	0	0	0	0	0	0	0	0	0	0	0	0	0	0	0	0	0	0	0	0	0	0	0	0	0	0.00723756	0	Bacteria; Actinobacteria; Thermoleophilia; Solirubrobacterales; Solirubrobacteraceae; Parviterribacter; ASV_429	TACGTAGGGGGCAAGCGTTGTCCGGAATCATTGGGCGTAAAGCGCGTGTAGGCGGCCTTGTAAGTCCGTTCTGAAAGCCCGGGGCTCAACCCCGGGAGGCGGATGGATACTGCAGGGCTCGAGTACGGAAGAGGCGAGTGGAATTCCCGGTGTAGCGGTGAAATGCGCAGATATCGGGAGGAACACCAATGGCGAAGGCAGCTCGCTGGGACGTTACTGACGCTGAGACGCGAAAGCGTGGGGAGCAAACAGG
ASV_431	0.00164181	0	0	0	0	0	0	0	0	0.00240141	0	0	0	0	0	0	0.0012753	0	0.00222242	0.00233329	0	0	0	0	0	0	0	Bacteria; Proteobacteria; Alphaproteobacteria; Rhodobacterales; Rhodobacteraceae; Actibacterium; ASV_431	TACGGAGGGGACTAGCGTTGTTCGGAATTACTGGGCGTAAAGCGCGCGTAGGCGGATTAGTCAGTCAGAGGTGAAATCCCGGGGCTCAACCCCGGAACTGCCTTTGATACTGCTAGTCTTGAGTTCGAGAGAGGTGAGTGGAATTCCGAGTGTAGAGGTGAAATTCGTAGATATTCGGAGGAACACCAGTGGCGAAGGCGGCTCACTGGCTCGATACTGACGCTGAGGTGCGAAAGCGTGGGGAGCAAACAGG
ASV_435	0	0	0.00382691	0	0.000877072	0	0	0	0	0	0	0.000720568	0	0	0.00115905	0	0	0	0	0	0	0.00094915	0.00261018	0.00102983	0.00437722	0	0	Bacteria; Firmicutes; Bacilli; Bacillales; Alicyclobacillaceae; Tumebacillus; ASV_435	TACGTAGGGGGCAAGCGTTGTCCGGATTCACTGGGCGTAAAGCGCGCGCAGGCGGTGATGTAAGTCTGAGGTGAAAACCCGAAGCTCAACTTCGGGACTGCCTTGGATACTGCGTCACTTGAGGATAGGAGAGGCAAGGGGAATTCCACGTGTAGCGGTGAAATGCGTAGAGATGTGGAGGAACACCTGTGGCGAAGGCGCCTTGCTGGCCTATTTCTGACGCTGAGGCGCGAAAGCGTGGGGAGCAAACAGG
ASV_436	0.00130424	0	0	0.00275625	0	0	0	0	0	0	0.00132867	0	0	0	0	0	0.00182904	0	0.000271027	0	0	0	0	0	0	0	0.00125286	Archaea; Thaumarchaeota; Nitrososphaeria; Nitrosopumilales; Nitrosopumilaceae; NA; ASV_436	AACCAGCACCTCAAGTGGTCAGGATGATTATTGGGCCTAAAGCATCCGTAGCCTGTTCTATAAGTTTCCGGTTAAATCCATTAGCTCAACTAATGGGCTGCCGAAAATACTGTAGAACTAGGGAGTGGGAGAGGTAGACGGTACTCGGTAGGAAGGGGTAAAATCCTTTGATCTATTGATGACCACCTGTGGCGAAGGCGGTCTACCAGAACACGTTCGACGGTGAGGGATGAAAGCTGGGGGAGCAAACCGG
ASV_437	0	0	0	0	0	0	0	0	0	0	0	0.000445057	0	0	0	0	0	0	0	0	0	0.00340991	0.00166446	0.00801339	0	0	0	Bacteria; Proteobacteria; Gammaproteobacteria; Betaproteobacteriales; Neisseriaceae; NA; ASV_437	TACGTAGGGTGCGAGCGTTAATCGGAATTACTGGGCGTAAAGGGTGCGCAGGCGGCAATATAAGTTAGATGTGAAATACCTGAGCTTAACTTGGGAACAGCATTTAAGACTGTATAGCTAGAGTTTGTAAGAGGGGGGTAGAATTCCAAGTGTAGCAGTGAAATGCGTAGAGATTTGGAGGAATACCGATGGCGAAGGCAGCCCCCTGGTATAAAACTGACGCTCAAGCACGAAAGCGTGGGTAGCAAACAGG
ASV_438	0	0	0	0	0	0	0	0	0	0	0	0	0	0	0	0	0	0	0	0.00107016	0	0	0	0	0	0	0	Archaea; Euryarchaeota; Halobacteria; Halobacteriales; Halobacteriaceae; NA; ASV_438	TACCGGCAGCTCAAGTGATGACCGCTATTATTGGGCCTAAAGCGTCCGTAGCTGGCCGCACAGGTCCGTTGGGAAATCTGCTCGCTTAACGAGCAGGCGTCCAACGGAAACCGTGCGGCTTGGGACCGGGAGGTCTGGAGGGTACGTCCGGGGTAGGAGTGAAATCCTGTAATCCTAGACGGACCACCGATGGCGAAAGCACTCCAGAAGAACGGATCCGACAGTGAGGGACGAAAGCTAGGGTCTCGAACCGG
ASV_432	4.6032e-05	0	0	0	0	0	0	0	0	0	0	0	0	0.00809307	0	0.000268064	0	0	0	0	0	0	0	0	0	0	0	Bacteria; Proteobacteria; Gammaproteobacteria; Pseudomonadales; Pseudomonadaceae; Pseudomonas; ASV_432	TACAGAGGGTGCAAGCGTTAATCGGAATTACTGGGCGTAAAGCGCGCGTAGGTGGTTTGTTAAGTTGGATGTGAAAGCCCCGGGCTCAACCTGGGAACTGCATCCAAAACTGGCAAGCTAGAGTACGGTAGAGGGTGGTGGAATTTCCTGTGTAGCGGTGAAATGCGTAGATATAGGAAGGAACACCAGTGGCGAAGGCGACCACCTGGACTGATACTGACACTGAGGTGCGAAAGCGTGGGGAGCAAACAGG
ASV_441	0	0	0	0	0	0	0	0	0	0	0	0	0	0	0	0	0	0	0	0	0	0	0	0.0134522	0.0070922	0	0	Bacteria; Planctomycetes; Planctomycetacia; Pirellulales; Pirellulaceae; NA; ASV_441	GACGAACCGTACGAACGTTATTCGGAATCACTGGGCTTAAAGGGTGCGTAGGCTGCGCGGAAAGTTGGGTGTGAAATCCCTCGGCTCAACCGAGGAACTGCGCCCAAAACTACCGTGCTCGAGGGAGACAGAGGTGAGCGGAACTTAGGGTGGAGCGGTGAAATGCGTTGATATCCTAAGGAACACCGGTGGCGAAAGCGGCTCACTGGGTCTCTTCTGACGCTGAGGCACGAAAGCTAGGGTAGCGAACGGG
ASV_443	0	0	0	0	0	0	0	0	0	0	0	0.0115079	0	0	0	0	0	0	0	0	0	0	0	0	0	0	0	Bacteria; Proteobacteria; Gammaproteobacteria; Betaproteobacteriales; Burkholderiaceae; NA; ASV_443	TACGTAGGGTGCAAGCGTTAATCGGAATTACTGGGCGTAAAGCGTGCGCAGGCGGTTTGTCAAGACAGAGGTGAAATCCCCGGGCTCAACCTGGGAATGGCCTTTGTGACTGGCAGGCTAGAGTGTGTCAGAGGGGGGTAGAATTCCACGTGTAGCAGTGAAATGCGTAGAGATGTGGAGGAATACCGATGGCGAAGGCAGCCCCCTGGGATAACACTGACGCTCATGCACGAAAGCGTGGGGAGCAAACAGG
ASV_444	0	0	0	0	0	0	0	0	0	0	0	0	0	0	0	0.00282808	0	0	0	0	0.00437821	0	0	0	0	0	0	Bacteria; Bacteroidetes; Bacteroidia; Flavobacteriales; Weeksellaceae; Chryseobacterium; ASV_444	TACGGAGGGTGCAAGCGTTATCCGGATTTATTGGGTTTAAAGGGTCCGTAGGCGGATCTGTAAGTCAGTGGTGAAATCTCACAGCTTAACTGTGAAACTGCCATTGATACTGCAGGTCTTGAGTGAGGTAGAAGTAGCTGGAATAAGTAGTGTAGCGGTGAAATGCATAGATATTACTTAGAACACCAATTGCGAAGGCAGGTTACTATGTCTTAACTGACGCTGATGGACGAAAGCGTGGGGAGCGAACAGG
ASV_445	0	0	0	0	0	0	0	0	0	0	0	0	0	0.0087976	0	0.000737176	0	0	0	0	0	0	0	0	0	0	0	Bacteria; Proteobacteria; Alphaproteobacteria; Rhodobacterales; Rhodobacteraceae; NA; ASV_445	TACGGAGGGGGCTAGCGTTGTTCGGAATTACTGGGCGTAAAGCGCACGTAGGCGGATCAGCAAGTTAGGGGTGAAATCCCGGGGCTCAACCCCGGAACTGCCCTTAAAACTGTTGGTCTTGAGTTCGAGAGAGGTGAGTGGAATTCCGAGTGTAGAGGTGAAATTCGTAGATATTCGGAGGAACACCAGTGGCGAAGGCGGCTCACTGGCTCGATACTGACGCTGAGGTGCGAAAGCGTGGGGAGCAAACAGG
ASV_446	0.00828577	0	0	0	0	0	0	0	0	0	0	0	0	0	0	0	0	0	0	0	0	0	0	0	0	0	0	Bacteria; Firmicutes; Bacilli; Bacillales; Bacillaceae; Anoxybacillus; ASV_446	TACGTAGGTGGCAAGCGTTGTCCGGAATTATTGGGCGTAAAGCGCGCGCAGGCGGTCCTTTAAGTCTGATGTGAAAGCCCACGGCTCAACCGTGGAGGGTCATTGGAAACTGGGGGACTTGAGTACAGAAGAGGAGAGCGGAATTCCACGTGTAGCGGTGAAATGCGTAGAGATGTGGAGGAACACCAGTGGCGAAGGCGGCTCTCTGGTCTGTAACTGACGCTGAGGCGCGAAAGCGTGGGGAGCAAACAGG
ASV_448	0	0	0	0	0	0.00621669	0	0	0	0	0	0	0	0	0	0	0	0	0	0	0	0	0	0	0	0	0	Bacteria; Proteobacteria; Gammaproteobacteria; Betaproteobacteriales; Chitinibacteraceae; Silvimonas; ASV_448	TACGTAGGGTGCAAGCGTTAATCGGAATTACTGGGCGTAAAGCGTGCGCAGGTGGCTTGTTAAGATCGATGTGAAAGCCCCGGGCTCAACCTGGGAACTGCATTGATGACTGGCTCGCTAGAGTACGGCAGAGGGGGGTGGAATTCCACGTGTAGCAGTGAAATGCGTAGAGATGTGGAGGAACACCGATGGCGAAGGCAACCCCCTGGGCTGATACTGACACTCATGCACGAAAGCGTGGGGAGCAAACAGG
ASV_449	0	0	0	0	0	0.00124334	0	0	0	0	0	0	0	0	0	0	0	0	0	0	0	0	0	0	0	0.00546303	0	Bacteria; Acidobacteria; Subgroup_6; NA; NA; NA; ASV_449	TACGGGGGGGGCAAGCGTTGTTCGGAATTACTGGGCGTAAAGGGCTCGTAGGCGGCCAACTAAGTCATACGTGAAATCCCTCGGCTTAACCGGGGAACTGCGTCTGATACTGGATGGCTTGAGTTCGGGAGAGGGATGCGGAATTCCAGGTGTAGCGGTGAAATGCGTAGATATCTGGAGGAACACCGGTGGCGAAGGCGGCATCCTGGACCGATACTGACGCTGAGGAGCGAAAGCCAGGGGAGCAAACGGG
ASV_450	0	0	0	0	0	0	0	0	0	0	0	0	0	0	0	0	0	0.0059912	0	0	0	0	0	0	0	0.00196466	0	Bacteria; Armatimonadetes; Chthonomonadetes; Chthonomonadales; NA; NA; ASV_450	TACGGAGGTGGCGAGCGTTGTCCGAAGTTACTGGGCGTAAAGAGCGCGTAGGCGGGGGATTAAGTGAGAAGTGAAAGGCTGGGGCTCAACCCCATGCAGTGCTTCTCATACTGGTCTTCTTGAGGGGGGTAGAGAGAAGTGGAATGGCTGGTGTAGCGGTGAAATGCGTAGATATCAGTCGGAACACCGGTGGCGAAGGCGGCTTCTTGGGCCCTACCTGACGCTGAGGCGCGAAAGCTGGGGGAGCGAACGGG
ASV_451	0	0	0.00125063	0	0.00978627	0	0	0	0	0	0	0	0	0	0	0	0	0	0	0	0	0	0	0.00878576	0	0	0	Bacteria; Proteobacteria; Alphaproteobacteria; Acetobacterales; Acetobacteraceae; NA; ASV_451	TACGAAGGGGGCAAGCGTTGCTCGGAATGACTGGGCGTAAAGGGCGCGTAGGCGGCTCTGTTTGTCAGGCGTGAAAGTCCTGGGCTTAACCTGGGGACGGCGCTTGGGACGGCGGGGCTTGAGTGGGGAAGAGGGTCGTGGAATTCCCAGTGTAGAGGTGAAATTCGTAGATATTGGGAAGAACACCGGTGGCGAAGGCGGCGACCTGGTCCTTTTACTGACGCTGAGGCGCGAGAGCGTGGGGAGCAAACAGG
ASV_453	0	0	0	0	0	0	0	0.00319228	0	0	0	0	0	0	0.00366638	0	0	0	0	0	0.00329685	0	0	0	0	0	0	Bacteria; Firmicutes; Bacilli; Bacillales; Planococcaceae; Bhargavaea; ASV_453	TACGTAGGTGGCAAGCGTTGTCCGGAATTATTGGGCGTAAAGCGCGCGCAGGCGGTTTCTTAAGTCTGATGTGAAAGCCCACGGCTCAACCGTGGAGGGTCATTGGAAACTGGGAGACTTGAGTGCAGAAGAGGAAAGCGGAATTCCACGTGTAGCGGTGAAATGCGTAGAGATGTGGAGGAACACCAGTGGCGAAGGCGGCTTTCTGGTCTGTAACTGACGCTGAGGCGCGAAAGCGTGGGGAGCAAACAGG
ASV_455	0	0	0	0	0	0	0	0	0	0	0	0	0	0	0	0	0	0	0	0	0	0	0	0	0	0.00674323	0	Bacteria; Chloroflexi; NA; NA; NA; NA; ASV_455	GACGTAGGAGGCGAGCGTTGTCCGGAGTTACTGGGCGTAAAGCGCGCGCAGGCGGCCCTGTACGCTGCCGGTGAAAGCTCCCGGCTTACCTGGGAGAGGTTCGGCAGTACGGCAGGGCTGGAGGGTGGGAGAGGTCGGTGGAATTCCCGGTGTAGTGGTGAAATGCGTAGAGATCGGGAGGAACACCCGCGGCGAAGGCGGCCGACTGGACCATTCCTGACGCTGAGGCGCGAAGGCCAGGGGAGCGAACGGG
ASV_456	0.00262383	0	0	0	0	0	0.000673698	0	0	0.00054407	0.000336845	0	0	0	0	0	0.00412793	0	0	0	0	0	0	0	0	0	0.00054136	Bacteria; Planctomycetes; Planctomycetacia; Planctomycetales; Rubinisphaeraceae; NA; ASV_456	CACGTACTGTGCGAACGTTATTCGGAATCACTGGGCTTAAAGGGTCCGTAGGCGGCGTAGCAAGTCAGGTGTGAAAGTCCACGGCTCAACCGCGGAATTGCGCTTGAAACTGCTATGCTTGAGTATCCCAGGGGTGTGCGGAACTGCCAGTGGAGCGGTGAAATGTGTTGATATTGGCAGGAACACCGGTGGCGAAAGCGGCACACTGGGGGATAACTGACGCTGAGGGACGAAAGCCAGGGGAGCGAACGGG
ASV_457	0	0	0	0	0	0.00515755	0	0	0	0	0	0	0	0	0	0.00107226	0	0	0	0	0	0	0	0	0	0	0	Bacteria; Proteobacteria; Alphaproteobacteria; Sphingomonadales; Sphingomonadaceae; Sphingomonas; ASV_457	TACGGAGGGGGCTAGCGTTGTTCGGAATTACTGGGCGTAAAGCGCACGTAGGCGGCTTTGTAAGTCAGGGGTGAAAGCCTGGAGCTCAACTCCAGAACTGCCTTTGAGACTGCATCGCTTGAATCCGGGAGAGGTGAGTGGAATTCCGAGTGTAGAGGTGAAATTCGTAGATATTCGGAAGAACACCAGTGGCGAAGGCGGCTCACTGGACCGGTATTGACGCTGAGGTGCGAAAGCGTGGGGAGCAAACAGG
ASV_458	0	0	0	0	0	0	0	0	0	0	0.00574508	0	0	0	0.00111174	0	0	0	0	0	0	0	0	0	0	0	0	Bacteria; Firmicutes; Bacilli; Bacillales; Bacillaceae; NA; ASV_458	TACGTAGGTGGCAAGCGTTGTCCGGAATTATTGGGCGTAAAGCGCGCGCAGGCGGTCTCTTAAGTCTGATGTGAAAGCCCACGGCTCAACCGTGGAGGGTCATTGGAAACTGGGGGACTTGAGTACAGAAGAGGAGAGTGGAATTCCACGTGTAGCGGTGAAATGCGTAGAGATGTGGAGGAACACCAGTGGCGAAGGCGGCTCTCTGGTCTGTAACTGACGCTGAGGCGCGAAAGCGTGGGGAGCAAACAGG
ASV_460	0	0	0	0	0	0.000932503	0	0	0	0	0	0	0	0	0	0.00513343	0	0	0	0	0	0	0	0	0	0.000785865	0	Bacteria; Actinobacteria; Actinobacteria; Micrococcales; Micrococcaceae; Kocuria; ASV_460	TACGTAGGGCGCAAGCGTTGTCCGGAATTATTGGGCGTAAAGAGCTCGTAGGCGGTTTGTCGCGTCTGCTGTGAAAGCCCGGGGCTTAACCCCGTGGTGTGCAGTGGGTACGGGCAGACTAGAGTGCAGTAGGGGAGACTGGAACTCCTGGTGTAGCGGTGAAATGCGCAGATATCAGGAAGAACACCGATGGCGAAGGCAGGTCTCTGGGCTGTTACTGACGCTGAGGAGCGAAAGCATGGGGAGCGAACAGG
ASV_461	0	0	0.0018009	0	0	0	0	0	0	0	0	0	0	0	0	0	0	0	0	0	0	0.00184557	0	0.00514916	0.0104167	0	0	Bacteria; Chloroflexi; Ktedonobacteria; Ktedonobacterales; Ktedonobacteraceae; NA; ASV_461	TACGTAGGGGGCGAGCGTTGTCCGGAGTTACTGGGCGTAAAGCGCACGTAGGCGGTCCTGTGCGTTCGCGGTGACAGCTCCCGGCTTCACTGGGAGAGAGCTGCGAAGACGGCAGGACTTGAGGACTCAAGAGGGAACGGGAACTCCTGGTGGAGCGGTGAAATGCGTAGAGATCAGGAAGAACACCAAAGGCGAAGGCACGTTCCTGGGGAGTCGCTGACGCTGAGGTGCGAGAGCTAGGGGAGCAAACGGG
ASV_463	0	0	0	0	0	0	0	0	0	0	0	0	0	0	0	0.00700988	0	0	0	0	0	0	0	0	0	0	0	Bacteria; Proteobacteria; Gammaproteobacteria; Betaproteobacteriales; Burkholderiaceae; Massilia; ASV_463	TACGTAGGGTGCAAGCGTTAATCGGAATTACTGGGCGTAAAGCGTGCGCAGGCGGTTTTGTAAGTCTGATGTGAAATCCCCGGGCTCAACCTGGGAATTGCATTGGAGACTGCAAGGCTGGAGTCTGGCAGAGGGGGGTAGAATTCCACGTGTAGCAGTGAAATGCGTAGAGATGTGGAGGAACACCGATGGCGAAGGCAGCCCCCTGGGTCAAGACTGACGCTCATGCACGAAAGCGTGGGGAGCAAACAGG
ASV_464	0	0.00827394	0.000550275	0	0	0	0	0	0	0	0	0	0	0	0	0	0	0	0	0	0	0.00532579	0.000226972	0.00270331	0	0	0	Bacteria; Actinobacteria; Thermoleophilia; Solirubrobacterales; Solirubrobacteraceae; Conexibacter; ASV_464	TACGTAGGGGGCTAGCGTTGTCCGGAATCATTGGGCGTAAAGAGCGTGTAGGCGGCCCGATAAGTCCGCTGTGAAAGTCCAGGGCTCAACCCTGGAAAGCCAGTGGAAACTGTCAGGCTAGAGTCCGGAAGAGGCGAGTGGAATTCCTGGTGTAGCGGTGAAATGCGCAGATATCAGGAGGAACACCGATGGCGAAGGCAGCTCGCTGGGACGGTACTGACGCTGAGACGCGAAAGCGTGGGGAGCAAACAGG
ASV_465	0	0	0	0	0.0158334	0.00206072	0	0	0	0	0	0	0	0	0	0	0	0	0	0	0	0	0	0	0	0	0	Bacteria; Proteobacteria; Alphaproteobacteria; Rhizobiales; Xanthobacteraceae; Bradyrhizobium; ASV_465	TACGAAGGGGGCTAGCGTTGCTCGGAATCACTGGGCGTAAAGGGTGCGTAGGCGGGTCTTTAAGTCAGGGGTGAAATCCTGGAGCTCAACTCCAGAACTGCCTTTGATACTGAAGATCTTGAGTTCGGGAGAGGTGAGTGGAACTGCGAGTGTAGAGGTGAAATTCGTAGATATTCGCAAGAACACCAGTGGCGAAGGCGGCTCACTGGCCCGATACTGACGCTGAGGCACGAAAGCGTGGGGAGCAAACAGG
ASV_466	0	0	0	0	0	0	0	0	0	0	0	0	0	0	0	0	0	0.00196586	0	0	0	0	0	0	0	0.00500672	0	Bacteria; Bacteroidetes; Bacteroidia; Chitinophagales; Chitinophagaceae; NA; ASV_466	TACGGAGGGTGCAAGCGTTATCCGGATTCACTGGGTTTAAAGGGTGCGTAGGCGGGCAGGTAAGTCAGGGGTGAAATCTTCGAGCTTAACTCGGAAACTGCCTTTGATACTATCTGTCTTGAATATGGTGGAGGTAAGCGGAATATGTCATGTAGCGGTGAAATGCTTAGATATGACATAGAACACCTATTGCGAAGGCAGCTTACTACGCCTATATTGACGCTGAGGCACGAAAGCGTGGGGATCAAACAGG
ASV_467	0	0	0	0	0	0	0	0	0	0	0	0	0	0.00399234	0	0.00312295	0	0	0	0	0.000870368	0	0	0	0	0	0	Bacteria; Verrucomicrobia; Verrucomicrobiae; Chthoniobacterales; Chthoniobacteraceae; Candidatus_Udaeobacter; ASV_467	TACAGAGGTCTCAAGCGTTGTTCGGATTCATTGGGCGTAAAGGGTGCGTAGGTGGCGCCGTAAGTCAGGTGTGAAATTTCGGAGCTCAACTCCGAAACTGCATTCGATACTGCGGTGCTTGAGGACTGGAGAGGAGACTGGAATTCACGGTGTAGCAGTGAAATGCGTAGATATCGTGAGGAAGACCAGTGGCGAAGGCGGGTCTCTGGACAGTTCCTGACACTGAGGCACGAAGGCCAGGGGAGCAAACGGG
ASV_468	0	0	0	0	0	0	0	0	0	0	0	0	0.0115889	0	0.00170309	0	0	0	0	0	0.00116049	0	0	0	0	0	0	Bacteria; Actinobacteria; Acidimicrobiia; Microtrichales; NA; NA; ASV_468	GACGTAGGGGGCGAGCGTTGTCCGGAATCATTGGGCGTAAAGGGCTCCTAGGTGGTTCAGTAAGTCGACTGTGAAAATCCAAGGCTCAACCTTGGGACGCCAGTCGATACTGCTGTGACTCGAGTTCGGTAGAGGAGTGTGGAATTCCTGGTGTAGCGGTGAAATGCGCAGATATCAGGAGGAACACCAACGGCGAAGGCAGCACTCTGGGCCGACACTGACACTGAAGAGCGAAAGCATGGGGAGCAAACAGG
ASV_469	0	0	0	0	0	0	0	0	0	0	0	0	0	0	0	0.00691606	0	0	0	0	0	0	0	0	0	0	0	Bacteria; Bacteroidetes; Rhodothermia; Rhodothermales; Rhodothermaceae; Rubrivirga; ASV_469	TACGGAGGGTCCAAGCGTTGTCCGGAATCACTGGGTGTAAAGGGTGCGCAGGCGGGCGTGTAAGTCAGAGGTGAAAGCCACCGGCCTAACCGGTGAACTGCCTTTGATACTGCACGTCTTGAGTCCCGGAGAGGCTATCGGAATTCGTGGTGTAGCGGTGAAATGCGTAAATATCACGAGGAACACCGGATGCGTAAGCGGATAGCTGGACGGGTACTGACGCTCAGGCACGAAAGCGCGGGGAGCGAACAGG
ASV_470	0	0	0	0.00139977	0	0	0	0	0	0.0018761	0.000767259	0	0	0	0	0	0	0	0.00124673	0.00264908	0	0	0	0	0	0	0.000881643	Bacteria; Proteobacteria; Alphaproteobacteria; Rhodobacterales; Rhodobacteraceae; NA; ASV_470	TACGGAGGGGGTTAGCGTTGTTCGGAATTACTGGGCGTAAAGCGCGCGTAGGCGGATCGGAAAGTTGGGGGTGAAATCCCGGGGCTCAACCCCGGAACGGCCTCCAAAACTATCGGTCTAGAGGTCGAGAGAGGTGAGTGGAATTCCGAGTGTAGAGGTGAAATTCGTAGATATTCGGAGGAACACCAGTGGCGAAGGCGGCTCACTGGCTCGATACTGACGCTGAGGTGCGAAAGCGTGGGGAGCAAACAGG
ASV_472	0.000644449	0	0	0.00151522	0	0	0.00109476	0	0	0.00135079	0	0	0	0	0	0	0.000486626	0	0.000686602	0.00196488	0	0	0	0	0	0	0.00095898	Bacteria; Actinobacteria; Acidimicrobiia; Microtrichales; Microtrichaceae; Sva0996_marine_group; ASV_472	CACGTAGGGACCGAGCGTTGTCCGGATTCATTGGGCGTAAAGAGCTCGTAGGCGGTTTCGTAAGTCGGGTGTGAAAACTCAGGGCTCAACTCTGAGACGCCACTCGATACTGCGATGACTCGAGTCCGGTAGAGGAGCATGGAATTCCTGGTGTAGCGGTGAAATGCGCAGATATCAGGAGGAACACCAGTAGCGAAGGCGGTGCTCTGGGCCGGTACTGACGCTGAGGAGCGAAAGCGTGGGGAGCAAACAGG
ASV_474	0	0	0	0	0	0	0	0	0	0	0	0	0	0	0	0	0	0	0	0.00180699	0	0	0	0	0	0	0	Bacteria; Proteobacteria; Gammaproteobacteria; Alteromonadales; Marinobacteraceae; Marinobacter; ASV_474	TACGGAGGGTGCAAGCGTTAATCGGAATTACTGGGCGTAAAGCGCGCGTAGGTGGTTTGATAAGCGAGATGTGAAAGCCCCGGGCTTAACCTGGGAACGGCATTTCGAACTGTCAGGCTAGAGTGTGGTAGAGGGTAGTGGAATTTCCTGTGTAGCGGTGAAATGCGTAGATATAGGAAGGAACACCAGTGGCGAAGGCGGCTACCTGGACCAACACTGACACTGATGTGCGAAAGCGTGGGGAGCAAACAGG
ASV_475	0	0	0	0	0	0	0	0	0.0133978	0	0	0	0	0	0	0	0	0	0	0	0	0	0	0	0	0	0	Bacteria; Cyanobacteria; Melainabacteria; Obscuribacterales; NA; NA; ASV_475	GACGTAGGATGCAAGCGTTGTCCGGATTTATTGGGCGTAAAGAGTTCGTAGGTGGTTCGTTAAGTCTGATGTTAAAGACTGGGGCTCAACCCTGGAAGTGCATTGGATACTGGCGGACTTGAGTGTGGTAGAGGCAATCGGAATTCCAGGTGTAGCGGTGAAATGCGTAGATATCTGGAAGAACACCGGTGGCGCAAGCGGATTGCTGGGCCATAACTGACACTGAGGAACGAAAGCTAGGGGAGCGAATGGG
ASV_476	0	0	0	0	0	0	0	0	0	0	0	0	0	0	0	0.00682223	0	0	0	0	0	0	0	0	0	0	0	Bacteria; FBP; NA; NA; NA; NA; ASV_476	TACGTAGGTGGCAAGCGTTGTCCGGATTTACTGGGCGTAAAGAGTATGTAGGCGGATGTTTAAGTAGGAAGTGAAAGGTTGGAGCTTAACTCTAACACTGCTTCCTATACTGGGCATCTTGAGTGCCGGAGAGGAAAGCGGAACGACACGTGTAGCGGTGAAATGCGTTGATATGTGTCGGAACACCAATGGCGAAGGCAGCTTTCTGGACGGAGCCGCAAGGCTTAAAACTGACGCTGAGATACGAAAGCGTGGGTAGCGAACAGG
ASV_477	0	0	0	0	0	0	0	0	0.000656754	0	0	0.00464131	0	0	0.000733277	0	0	0.00308921	0	0	0	0	0	0	0	0.000443633	0	Bacteria; Cyanobacteria; Sericytochromatia; NA; NA; NA; ASV_477	TACGTAGGATGCGAGCGTTGTCCGGATTTATTGGGCGTAAAGCGAACGTAGGTGGCTTTTTAAGTTTGGTCTTAAAGACTGGGGCTCAACCCCAGGAGTGGACTGAATACTGGGAAGCTCGAGGATGTTAGAGGAAAGTGGAATTCCAAGTGTAGCGGTGAAATGCGTAGATATTTGGAGGAACACCAGTGGCGAAAGCGACTTTCTGGGACATTCCTGACACTGAGGTTCGAAAGCTCGGGGAGCAAACAGG
ASV_478	0	0	0	0	0	0	0	0	0	0	0	0	0	0	0	0	0	0	0	0	0	0	0	0	0.0281472	0	0	Bacteria; Planctomycetes; BD7-11; NA; NA; NA; ASV_478	GACGAAGGTGGCGAGCGTTGTTCGGAATCACTGGGCATAAAGCGCACGTAGGCGGTGTCGTAAGTCGGGTGTGAAATCCCTCGGCCTAACCGAGGAACTGCGCCCGATACTGCGATGCTTGAGGACCAGAGGGGTGCATGGAGTTTCCGGTGGAGCGGTGAAATGCGTTGATATCGGAAGGAACTCCGGCGGCGAAAGCGATGCACTGGCTGGTTTCTGACGCTGAGGTGCGAAAGCCAGGGGAGCAAACGGG
ASV_480	0.000260848	0	0	0.00298714	0	0	0.000294743	0	0	0.00300176	0.000224564	0	0	0	0	0	0	0	0.000523986	0.00117542	0	0	0	0	0	0	0	Bacteria; Acidobacteria; Thermoanaerobaculia; Thermoanaerobaculales; Thermoanaerobaculaceae; Subgroup_10; ASV_480	TACGGAGGGGGCAAGCGTTATTCGGAATCATTGGGCGTAAAGGGCGCGTAGGCGGCTTGACAAGTCAGGGGTGAAATCCCTCGGCTCAACCGAGGAACTGCCTCTGAAACTATCAAGCTTGAGGCCGGGAGAGGGTAGTGGAATTCCCAGTGTAGCGGTGAAATGCGTAGATATTGGGAGGAACACCAGTGGCGAAGGCGGCTACCTGGACCGGTTCTGACGCTGATGCGCGAAAGCGTGGGGAGCAAACAGG
ASV_481	0	0	0	0	0	0	0	0	0	0	0	0	0	0	0	0.00676862	0	0	0	0	0	0	0	0	0	0	0	Bacteria; FBP; NA; NA; NA; NA; ASV_481	TACGTAGGTGGCAAGCGTTGTCCGGATTTACTGGGCGTAAAGGGCAAGCAGGCGGACTGTTAAGTAGGAAGTGAAAGGTCGGAGCTCAACTCCAACATTGCTCCCTATACTGGCAGTCTTGAGTCCCGGAGAGGAAAGCGGAACGATACGTGTAGCGGTGAAATGCGTTGATATGTATCGGAACACCAATGGCGAAGGCAGCTTTCTGGACGGGAACTGACGCTCAGTTGCGAAAGCCGAGGTAGCGAACAGG
ASV_482	0	0	0	0	0	0	0	0	0	0	0	0.00970647	0	0	0	0	0	0	0	0	0	0	0.000151315	0	0	0.000481659	0	Bacteria; Firmicutes; Clostridia; Clostridiales; Family_XVIII; NA; ASV_482	TACGTAGGGGGCGAGCGTTGTCCGGATTTATTGGGCGTAAAGGGCGTGTAGGCGGCTTGGTAAGTCGGGGGTGAAAACCCGGAGCTCAACTCCGGGAGTGCCTCCGATACTGCTGAGCTTGAGTGCTCTAGAGGGCAGTGGAATTCCCGGTGTAGCAGTGAAATGCGTAGAGATCGGGAGGAACACCAGTGGCGAAGGCGACTGCCTGGGGAGTAACTGACGCTGAGGCGCGAAAGCTGGGGGAGCAAACGGG
ASV_483	0	0	0	0	0	0.00579073	0	0	0	0	0	0	0	0	0	0	0	0	0	0	0	0	0	0	0	0	0	Bacteria; Bacteroidetes; Bacteroidia; Sphingobacteriales; KD3-93; NA; ASV_483	TACGGAGGATCCAAGCGTTATCCGGATTCATTGGGTTTAAAGGGTGCGTAGGCGGAAGGGTAAGTCAGTGGTGAAAGCCTGCAGCTTAACTGCAGAACTGCCATTGATACTGCTCATCTTGAGTACGTTTGATGTGGGCGGAATGTGTCATGTAGCGGTGAAATGCTTAGATATGACACAGAACACCGATTGCGAAGGCAGCTCACAAAGCCGTAACTGACGCTGAGGCACGAAAGCGTGGGGATCGAACAGG
ASV_484	0	0	0	0	0	0.00579073	0	0	0	0	0	0	0	0	0	0	0	0	0	0	0	0	0	0	0	0	0	Bacteria; Chloroflexi; Ktedonobacteria; C0119; NA; NA; ASV_484	TACGTAGGGGGCGAGCGTTGTCCGGATTTACTGGGCGTAAAGCGCGTGTAGGTGGCTGGGTAAGTCTGCTGTGAAAGCTCCTCGCTTAACGGGGAGAGGTCAGTGGAAACTACTCGGCTTGAGGACGGTAGAGGAGAGTGGAATTCCCGGTGTAGTGGTGAAATGCGTAGATATCGGGAGGAACACCAGTGGCGAAGGCGGCTCTCTGGGCCGCTCCTGACGCTGAGACGCGAAGGCCAGGGTAGCGAACGGG
ASV_485	0	0	0	0	0	0	0	0	0	0	0	0	0	0	0	0	0	0	0	0	0.00663326	0	0	0	0	0	0	Bacteria; Proteobacteria; Alphaproteobacteria; Sphingomonadales; Sphingomonadaceae; Ellin6055; ASV_485	TACGGAGGGAGCTAGCGTTGTTCGGAATTACTGGGCGTAAAGCGCGCGTAGGCGGCTTTGTAAGTTAGGGGTGAAAGCCCGGTGCTCAACACCGGAATTGCCTTTAAGACTGCATCGCTTGAATCCGGGAGAGGTGAGTGGAATTCCGAGTGTAGAGGTGAAATTCGTAGATATTCGGAAGAACACCAGTGGCGAAGGCGGCTCACTGGACCGGCATTGACGCTGAGGTGCGAAAGCGTGGGGAGCAAACAGG
ASV_447	0	0.0326862	0	0	0	0	0	0	0	0	0	0	0	0	0	0	0	0	0	0	0	0	0	0	0	0	0	Bacteria; Firmicutes; Clostridia; NA; NA; NA; ASV_447	CACGTAGGGGGCGAGCGTTGTCCGGAATTACTGGGCGTAAAGGGCGTCTAGGCGGCCCGATACGTCGGCAGTGAAAGGCGTCGGCTCAACCGGCGCATGTCTGCCGAAACGGCCGGGCTTGAGGGCAGGAGAGGGAAGCGGAATTCCCGGTGTAGCGGTGAAATGCGTAGAGATCGGGAGGAACACCAGTGGCGAAGGCGGCTTCCTGGACTGCCCCTGACGCTGAAGCGCGAAAGCGTGGGGAGCGAACGGG
ASV_486	0	0	0	0	0	0	0	0	0	0	0	0	0	0	0	0	0	0	0	0	0	0	0	0	0	0.00635029	0	Bacteria; Gemmatimonadetes; Gemmatimonadetes; Gemmatimonadales; Gemmatimonadaceae; Gemmatimonas; ASV_486	TACGGAGGGTGCGAGCGTTGTCCGGAATCATTGGGCGTAAAGGGCGCGTAGGCGGCCACTTCAAGCGTGCGGTGAAAGTCGGGGGCTCAACCCCTGATCGGCCGTGCGAACTGGGGGGCTGGAGCACTGTAGAGGCAGGCGGAATTCCGGGTGTAGCGGTGGAATGCGTAGAGATCCGGAAGAACACCGGTGGCGAAGGCGGCCTGCTGGGCAGTTGGCTGACGCTGAGGCGCGACAGCGTGGGGAGCAAACAGG
ASV_488	0	0	0	0	0	0	0	0	0	0	0	0	0	0.000415492	0.00468351	0	0	0.00435298	0	0	0	0	0	0	0	0	0	Bacteria; Proteobacteria; Gammaproteobacteria; Betaproteobacteriales; Burkholderiaceae; NA; ASV_488	TACGTAGGGTGCGAGCGTTAATCGGAATTACTGGGCGTAAAGCGTGCGCAGGCGGTCTTGTAAGACAGGTGTGAAATCCCCGGGCTTAACCTGGGAATTGCATTTGTGACTGCAAGGCTGGAGTGCGGCAGAGGGGGATGGAATTCCGCGTGTAGCAGTGAAATGCGTAGATATGCGGAGGAACACCGATGGCGAAGGCAATCCCCTGGGCCTGCACTGACGCTCATGCACGAAAGCGTGGGGAGCAAACAGG
ASV_489	0	0	0	0	0	0	0	0	0	0	0	0	0	0	0	0	0	0	0	0	0.00656732	0	0	0	0	0	0	Bacteria; Planctomycetes; Planctomycetacia; Planctomycetales; Rubinisphaeraceae; NA; ASV_489	TACGTACTGCGCGAACGTTATTCGGAATCACTGGGCTTAAAGGGTGCGTAGGCGGTTTTTCAAGTCAGGTGTGAAATCTTTCGGCTCAACCGGAAAATGGCGCTTGAAACTGAGAGACTGGAGGATGCTAGGGGTGTGCGGAACTGCCAGTGGAGCGGTGAAATGTGTTGAGATTGGCAGGAACGCCGGTGGCGAAAGCGGCACACTGGGGCATCACTGACGCTGAGGCACGAAAGCCAGGGTAGCGAACGGG
ASV_491	0	0	0	0	0	0	0	0	0	0	0	0	0	0	0	0	0	0.00775424	0	0	0	0	0	0	0	0	0	Bacteria; Deinococcus-Thermus; Deinococci; Deinococcales; Deinococcaceae; Deinococcus; ASV_491	TACGGAGGGTGCGAGCGTTACCCGGAATCACTGGGCGTAAAGGGCGTGTAGGCGGCAGGTTAAGTCTGGTTTTAAAGACAGGGGCTCAACTCCTGGAGTGGACTGGATACTGGCCAGCTTGACGGGTGGAGAGGCAACTGGAATTCCTGGTGTAGCGGTGGAATGCGTAGATACCAGGAGGAACACCAATGGCGAAGGCAGGTTGCTGGACACTTAGTGACGCTGAGGCGCGAAAGTGTGGGGAGCGAACCGG
ASV_492	0	0	0	0	0	0	0	0	0	0	0	0	0	0	0.0117088	0	0	0	0	0	0	0	0	0	0	0	0	Bacteria; Actinobacteria; Thermoleophilia; Solirubrobacterales; Solirubrobacteraceae; Conexibacter; ASV_492	TACGTAGGGGGCAAGCGTTGTCCGGAATCATTGGGCGTAAAGCGCGTGTAGGCGGCTGAGTAAGTCCGCTCTGAAAGCCCGGGGCTCAACCCCGGGAGGCGGGTGGATACTGCTCAGCTCGAGTCCGGAAGAGGAGTGTGGAATTCCTGGTGTAGCGGTGAAATGCGCAGATATCAGGAGGAACACCAATGGCGAAGGCAGCACTCTGGGACGGTACTGACGCTGAGACGCGAAAGCGTGGGGAGCAAACAGG
ASV_493	0.000859265	0	0	0.000548364	0	0	0	0	0	0	0	0	0	0	0	0	0.000889351	0	0.00122866	0.00247364	0	0	0	0	0	0	0.00191796	Bacteria; Actinobacteria; Acidimicrobiia; Actinomarinales; NA; NA; ASV_493	CACGTAGGGGGCGAGCGTTGTCCGGAATCATTGGGCGTAAAGGGCTCGTAGGCGGCTTAGTAAGTCGGCCGTGAAAACCCAGGGCTCAACCCTGGGACGCCGGTCGATACTGCTATGGCTAGGGTCCGGTAGAGGAGAGTGGAATTCCCGGTGTAGCGGTGAAATGCGCAGATATCGGGAGGAACACCAGTAGCGAAGGCGGCTCTCTGGGCCGGTACCGACGCTGAGGAGCGAAAGCGTGGGGAGCAAACAGG
ASV_494	0.0003836	0	0	0.00115445	0	0	0	0	0	0.00315185	0.00153452	0	0	0	0	0	0.000503406	0	0	0	0	0	0	0	0	0	0.00167048	Bacteria; Actinobacteria; Acidimicrobiia; Actinomarinales; NA; NA; ASV_494	CACGTAGGGGGCGAGCGTTGTCCGGATTTATTGGGCGTAAAGAGCTCGTAGGCGGTTCAACAAGTCGATCGTGAAAGCCCGAGGCTCAACCTCGGGACGCCGGTCGAAACTGTTGTGACTAGGGTCCGGTAGAGGAGAGTGGAATTCTCGGTGTAGCGGTGAAATGCGCAGATATCGAGAGGAACACCAGTAGCGAAGGCGGCTCTCTGGGCCGGTACCGACGCTGAGGAGCGAAAGCGTGGGGAGCAAACAGG
ASV_497	0	0	0	0	0	0	0	0	0	0	0	0.0103847	0	0	0	0	0	0	0	0	0	0	0	0	0	0	0	Bacteria; Proteobacteria; Gammaproteobacteria; Betaproteobacteriales; Burkholderiaceae; Pandoraea; ASV_497	TACGTAGGGTGCAAGCGTTAATCGGAATTACTGGGCGTAAAGCGTGCGCAGGCGGTTTTGTAAGACGGATGTGAAATCCCCGGGCTTAACCTGGGAACTGCATTCGTGACTGCAAGGCTAGAGTATGGCAGAGGGGGGTAGAATTCCACGTGTAGCAGTGAAATGCGTAGAGATGTGGAGGAATACCGATGGCGAAGGCAGCCCCCTGGGCCAATACTGACGCTCATGCACGAAAGCGTGGGGAGCAAACAGG
ASV_498	0	0	0	0	0	0	0	0.00502351	0	0	0	0	0.00605488	0	0	0	0	0	0	0	0.00131874	0	0	0	0	0	0	Bacteria; Deinococcus-Thermus; Deinococci; Deinococcales; Trueperaceae; Truepera; ASV_498	TACGGAGGGTGCGAGCGTTATCCGGAATCACTGGGCGTAAAGGGCGCGTAGGCGGTTTGTTAAGTCCGATGTTAAAGACCGGGGCTCAACCCCGACACGGCGTTGGATACTGGCAAGCTTGACGGCTGGAGAGGAAAGTGGAATTACCAGTGTAGCGGTGAAATGCGTAGATACTGGTAGGAACACCCATTGCGAAGGCAGCTTTCTGGACAGTTTGTGACGCTGAGGCGCGAAAGTGTGGGGAGCAAACCGG
ASV_499	0	0	0	0	0	0	0	0	0	0	0	0	0	0.0087976	0	0	0	0	0	0	0	0	0	0	0	0	0	Bacteria; Firmicutes; Bacilli; Bacillales; Staphylococcaceae; Staphylococcus; ASV_499	TACGTAGGTGGCAAGCGTTATCCGGAATTATTGGGCGTAAAGCGCGCGTAGGCGGTTTCTTAAGTCTGATGTGAAAGCCCACGGCTCAACCGTGGAGGGTCATTGGAAACTGGGAAACTTGAGTGCAGAAGAGGAGAGTGGAATTCCATGTGTAGCGGTGAAATGCGCAGAGATATGGAGGAACACCAGTGGCGAAGGCGGCTCTCTGGTCTGTAACTGACGCTGATGTGCGAAAGCGTGGGGATCAAACAGG
ASV_500	0	0	0	0	0	0	0	0	0	0	0	0	0	0	0	0	0	0.00759822	0	0	0	0	0	0	0	0	0	Bacteria; Planctomycetes; Planctomycetacia; Isosphaerales; Isosphaeraceae; NA; ASV_500	GACGAACCGTGCGAACGTTATTCGGAATCACTGGGCTTAAAGCGCGTGTAGGCGGCCCGGCACGTCCGTCGCTGAAATCCCCCGGCTCAACCGGGGAAGGGGCGCGGATACGACCGGGCTGGAGGCCGGTAGGGGGCGCCGGAACTCACGGTGGAGCGGTGAAATGCGTTGAGATCGTGAGGAACGCCCGTGGCGAAAGCGGGCGCCTGGACCGGGCCTGACGCTGAGACGCGAAAGCCAGGGGAGCGAACGGG
ASV_501	0	0	0.0121311	0	0	0	0	0	0	0	0	0	0	0	0	0	0	0	0	0	0	0	0	0	0	0	0	Bacteria; Proteobacteria; NA; NA; NA; NA; ASV_501	TACGGGAGGTGCTAGTTTATTACGTACGGATTAGGTATTAGCAAGTGAATACGATAAGGTTTAAAAGAGATTAGGTTTATTTTGTGTGTAACAGTCAAATGTTTAAAAATACAAAAGACAGCCCTTGGTTAAAACTCCTTTACATTTAAACATTTGTAATAACTTGGAACTCCGAGTAGCAAAACGG
ASV_502	0.000552384	0	0	0	0	0	0.00690541	0	0	0	0	0	0	0	0	0	0	0	0	0.00208768	0	0	0	0	0	0	0	Bacteria; Bacteroidetes; Bacteroidia; Cytophagales; Flammeovirgaceae; Luteivirga; ASV_502	TACGGAGGGTGCAAGCGTTGTCCGGAATTATTGGGTTTAAAGGGTGCGTAGGCGGCCCGTTAAGTCAGTGGTGAAAGTCTGTGGCTCAACCATAGAAGTGCCATTGATACTGACGGGCTTGAGTATACCATAGGTAGGCGGAATTTATGATGTAGCGGTGAAATGCATAGATATCATAAAGAACACCGATAGCGAAGGCAGCTTACTTGAGTATAACTGACGCTGAGGCACGAAAGCGTGGGGAGCGAACAGG
ASV_503	0	0	0	0	0	0.00553746	0	0	0	0	0	0	0	0	0	0	0	0	0	0	0	0	0	0	0	0	0	Bacteria; Gemmatimonadetes; Longimicrobia; Longimicrobiales; Longimicrobiaceae; NA; ASV_503	TACAGAGGGTGCGAGCGTTGTTCGGAATTACTGGGCGTAAAGCGCGCGTAGGTGGTGTGTTAAGTCTGCCGGTCAAATGCCGAGGCTCAACCTCGTGCCCGCCGGGGATACTGGCACGCTAGAGACACGTAGAGGCAAGCGGAATTCCGGGTGTAGCGGTGGAATGCGTAGAGATCCGGAAGAACACCGGAGGCGAAGGCGGCTTGCTGGGCGTGATCTGACGCTGAGGCGCGAAAGCGTGGGGAGCGAACAGG
ASV_504	0	0	0	0	0	0.000161173	0	0	0	0	0	0	0	0	0	0.00596443	0	0	0	0	0.000290123	0	0	0	0	0	0	Bacteria; Acidobacteria; Blastocatellia_(Subgroup_4); Blastocatellales; Blastocatellaceae; Blastocatella; ASV_504	TACGTAGGGACCAAGCGTTGTTCGGATTTACTGGGCGTAAAGGGAGCGTAGGCGGCGCGTCAAGTCAGCTGTGAAATCTTAAGGCTTAACCTTAAGCGGTCAGCTGATACTGTCGTGCTAGAGTACAGAAGGGGCAATCGGAATTCTTGGTGTAGCGGTGAAATGCGTAGATATCAAGAGGAACACCTGAGGCGAAGGCGGATTGCTGGGCTGATACTGACGCTGAGGCTCGAAAGCTAGGGTAGCAAACGGG
ASV_506	0.00147303	0	0	0	0	0	0.000842123	0	0	0.00161345	0	0	0	0	0	0	0.000302044	0	0	0.00112279	0	0	0	0	0	0	0.00262946	Bacteria; Proteobacteria; Gammaproteobacteria; Betaproteobacteriales; Nitrosomonadaceae; NA; ASV_506	TACGTAGGGTGCGAGCGTTAATCGGAATTACTGGGCGTAAAGCGTGCGCAGGCGGCTCTTTAAGACAGGTGTGAAATCCCCGGGCTTAACCTGGGAATTGCGCTTGTGACTGGGGGGCTTGAGTGCGGCAGAGGGGGATGGAATTCCTGGTGTAGCAGTGAAATGCGTAGATATCAGGAGGAACACCGATGGCGAAGGCAGTCCCCTGGGTCGACACTGACGCTCAGGCACGAAAGCGTGGGGAGCAAACAGG
ASV_507	0.000767201	0	0	0.000793685	0	0	0	0	0	0.00073168	0	0	0	0	0	0	0	0	0	0.000315784	0	0	0	0	0	0	0	Bacteria; Proteobacteria; Alphaproteobacteria; Rhodobacterales; Rhodobacteraceae; Nioella; ASV_507	TACGGAGGGGGTTAGCGTTGTTCGGAATTACTGGGCGTAAAGCGCGCGTAGGCGGACTATTAAGTCAGGGGTGAAATCCCGGGGCTCAACCCCGGAACTGCCCTTGATACTGGTAGTCTTGAGTTCGAGAGAGGTGAGTGGAATTCCGAGTGTAGAGGTGAAATTCGTAGATATTCGGAGGAACACCAGTGGCGAAGGCGGCTCACTGGCTCGATACTGACGCTGAGGTGCGAAAGCGTGGGGAGCAAACAGG
ASV_508	0	0	0	0	0	5.75619e-05	0	0	0	0	0	0	0	0	0	0	0	0.00627204	0	0	0	0	0	0	0	0.000785865	0	Bacteria; Actinobacteria; Actinobacteria; Micrococcales; Microbacteriaceae; Yonghaparkia; ASV_508	TACGTAGGGTGCAAGCGTTGTCCGGAATTATTGGGCGTAAAGAGCTCGTAGGCGGTTTGTCGCGTCTGCTGTGAAAACGCGAGGCTCAACCTCGCGCCTGCAGTGGGTACGGGCAGACTAGAGTGCGGTAGGGGAGATTGGAATTCCTGGTGTAGCGGTGGAATGCGCAGATATCAGGAGGAACACCGATGGCGAAGGCAGATCTCTGGGCCGTAACTGACGCTGAGGAGCGAAAGCGTGGGGAGCGAACAGG
ASV_509	0	0	0	0	0	0	0	0	0	0	0	0	0.0112634	0	0	0	0	0	0	0	0.0015693	0	0	0	0	0	0	Bacteria; Acidobacteria; Subgroup_6; Unknown_Order; Unknown_Family; Luteitalea; ASV_509	TACAGAGGGGGCAAGCGTTGTTCGGAATTACTGGGCGTAAAGGGCGCGTAGGCGGCCTATTAAGTCAGACGTGAAATCCCTCGGCTCAACCGAGGAACTGCGTCTGATACTGGTGGGCTTGAGTTCGGGAGAGGAATGTGGAATTCCAGGTGTAGCGGTGAAATGCGTAGATATCTGGAGGAACACCGGTGGCGAAGGCGGCATTCTGGACCGACACTGACGCTGAGGCGCGAAAGCCAGGGGAGCAAACGGG
ASV_511	0.00151906	0	0	0.00258308	0	0	0.00178951	0	0	0.00174478	0	0	0	0	0	0	0	0	0	0	0	0	0	0	0	0	0	Bacteria; Bacteroidetes; Bacteroidia; Cytophagales; Cyclobacteriaceae; NA; ASV_511	TACGGAGGGTGCAAGCGTTGTCCGGATTTATTGGGTTTAAAGGGTGCGCAGGCGGGTCTTTAAGTCAGTGGTGAAATTCCACCGCTCAACGGTGGGGGGTCCATTGATACTGGGGATCTTGAGGACAGACGAGGTAAGCGGAATTTATGGTGTAGCGGTGAAATGCATAGATACCATAAAGAACACCGATAGCGAAGGCAGCTTACTAGGCTGGATCTGACGCTGAGGCACGAAAGCGTGGGGAGCGAACAGG
ASV_490	0	0.0117146	0	0	0	0	0	0	0	0	0	0	0	0	0	0	0	0	0	0	0	0	0	0	0	0	0	Bacteria; Proteobacteria; Gammaproteobacteria; Ectothiorhodospirales; Acidihalobacteraceae; Acidihalobacter; ASV_490	TACGGAGGGTGCGAGCGTTAATCGGAATTACTGGGCGTAAAGCGTGCGTAGGTGGTTGGGTAAGTCAGATGTGAAAGCCCTGGGCTTAACCTGGGAACTGCATCTGATACTGCTCGGCTAGAGTCTGGTAGAGGGTAGCGGAATTCCCGGTGTAGCGGTGAAATGCATAGATATCGGGAGGAACATCAGTGGCGAAGGCGGCTACCTGGCCCAAGACTGACGCTGAGGCACGAAAGCGTGGGGAGCAAACAGG
ASV_513	0.000567728	0	0	0.00111116	0	0	0	0	0	0.00195115	0.0004117	0	0	0	0	0	0.00125852	0	0	0	0	0	0	0	0	0	0.00214997	Bacteria; Acidobacteria; Subgroup_9; NA; NA; NA; ASV_513	TACGGGGGGGGCAAGCGTTGTTCGGAATTACTGGGCGTAAAGGGCGCGCAGGCGGGCGGGAAAGTCTTTCGTGAAAGCCCACGGCTCAACCGTGGAACTGCGGGAGATACTACTCGTCTTGAGTCCGGGAGAGGAGTGTGGAATTCCCAGTGTAGCGGTGAAATGCGTAGATATTGGGAGGAACACCGGTGGCGAAGGCGGCACTCTGGACCGGTACTGACGCTGAGGCGCGAAAGCCAGGGGAGCAAACGGG
ASV_514	0	0	0	0	0	0	0	0	0	0	0	0	0	0	0	0.000616548	0	0	0	0	0	0	0	0	0	0.00513347	0	Bacteria; Bacteroidetes; Bacteroidia; Sphingobacteriales; Sphingobacteriaceae; Pedobacter; ASV_514	TACGGAGGATCCAAGCGTTATCCGGATTTATTGGGTTTAAAGGGTGCGCAGGCGGCCTGTTAAGTCAGGGGTGAAAGACGGTGGCTCAACCATCGCAGTGCCTTTGATACTGACGGGCTTGATTACACATGAGGCAGGCGGAATGTGACAAGTAGCGGTGAAATGCATAGATATGTCACAGAACCCCGATTGCGAAGGCAGCTTACTAAAGTGTAAATGACGCTGAGGCACGAAAGCGTGGGGATCAAACAGG
ASV_515	0.000598416	0	0	0.000173168	0	0	0.000610539	0	0	0.000431504	0	0	0	0	0	0	0.00506762	0	0	0	0	0	0	0	0	0	0.000680567	Bacteria; Planctomycetes; Planctomycetacia; Pirellulales; Pirellulaceae; Pir4_lineage; ASV_515	CACGAACCGGACAAACGTTATTCGGAATTATTGGGCTTAAAGGGTGCGTAGGCGGTGCTGTAAGTCGGGTGTGAAATCCCACGGCTCAACCGTGGAACTGCGCCCGATACTGCAGTGCTAGAGGGAGACAGAGGTAAGCGGAACTGATGGTGGAGCGGTGAAATGCGTTGATATCATCAGGAACACCAGTGGCGAAAGCGGCTTACTGGGTCTCTTCTGACGCTGAGGCACGAAAGCTAGGGTAGCGAACGGG
ASV_518	0.000598416	0	0	0.00362209	0	0	0.000610539	0	0	0	0.00198364	0	0	0	0	0	0	0	0	0.000403502	0	0	0	0	0	0	0	Bacteria; Verrucomicrobia; Verrucomicrobiae; Verrucomicrobiales; DEV007; NA; ASV_518	TACGAAGGTCCCAAGCGTTGTTCGGAATCACTGGGCGTAAAGGGAGCGTAGGCTGCGTGGTAAGTCAGATGTGAAATTCCGGGGCTCAACCTCGGGACTGCATCCGATACTGCCATGCTAGAGTGGTGGAGGGGCATCTGGAATTCACGGTGTAGCAGTGAAATGCGTGGATATCGTGAGGAACACTAGTGGCGAAGGCGAGATGCTGGACACCAACTGACGCTGAGGCTCGAAGGCCAGGGTAGCGAAAGGG
ASV_519	0	0	0	0	0	0	0	0	0	0	0	0	0	0	0	0	0	0	0	0	0	0	0	0	0	0	0.000201077	Bacteria; Proteobacteria; Alphaproteobacteria; Rhodobacterales; Rhodobacteraceae; NA; ASV_519	TACGGAGGGGGTTAGCGTTGTTCGGAATTACTGGGCGTAAAGCGCACGTAGGCGGATTGGAAAGTTGGGGGTGAAATCCCAGGGCTCAACCCTGGAACTGCCTCCAAAACTAACAGTCTAGAGTTCGAGAGAGGTGAGTGGAATTCCGAGTGTAGAGGTGAAATTCGTAGATATTCGGAGGAACACCAGTGGCGAAGGCGGCTCACTGGCTCGATACTGACGCTGAGGTGCGAAAGTGTGGGGAGCAAACAGG
ASV_520	0.000828577	0	0	0.00106787	0	0	0	0	0	0.00378973	0.000860827	0	0	0	0	0	0	0	0	0	0	0	0	0	0	0	0.00108272	Bacteria; Proteobacteria; Gammaproteobacteria; Steroidobacterales; Woeseiaceae; Woeseia; ASV_520	TACGGAGGGTGCAAGCGTTAATCGGAATTACTGGGCGTAAAGCGCGCGTAGGCGGTTTTGTAAGTCGGATGTGAAAGCCCTGGGCTTAACCTGGGAATTGCATTCGATACTGCTTAACTAGAGTACGGTAGAGGGAAGTGGAATTTCCGGTGTAGCGGTGAAATGCGTAGATATCGGAAGGAACACCAGTGGCGAAGGCGACTTCCTGGGCCAGTACTGACGCTGAGGTGCGAAAGCGTGGGGAGCAAACAGG
ASV_522	0.000644449	0	0	0.00151522	0	0	0	0	0	0.00120071	0.00276962	0	0	0	0	0	0.000604088	0	0.000903424	0	0	0	0	0	0	0	0	Bacteria; Planctomycetes; Planctomycetacia; Planctomycetales; Gimesiaceae; NA; ASV_522	CACGTACTGTGCGAACGTTATTCGGAATCACTGGGCTTAAAGGGTGCGTAGGCGGCTATGTAAGTAGGGTGTGAAAGCTCTCGGCTCAACCGAGGAATTGCGCTCTAAACTGCATAGCTTGAGTGAGATAGGGGTGTGTGGAACTTCCGGTGGAGCGGTGAAATGTGTTGATATCGGAAGGAACACCAGTAGCGAAAGCGGCACACTGGGTCTCAACTGACGCTGAGGCACGAAAGCCAGGGGAGCGAACGGG
ASV_524	0	0	0	0	0	0	0	0	0	0	0	0	0	0	0	0	0	0	0	0	0	0	0	0	0	0.0056278	0	Bacteria; Actinobacteria; Acidimicrobiia; NA; NA; NA; ASV_524	TACGTAGGGGGCGAGCGTTGTCCGGATTCATTGGGCGTAAAGAGCTCGTAGGCGGCTCAGTAAGTCGAGTGTGAAAACTCCAGGCTCAACCTGGAGCCTGCACTCGATACTGCTGTGGCTAGAGTCCGGTAGGGGGCCACGGAATTCCTGGTGTAGCGGTGAAATGCGCAGATATCAGGAGGAACACCGGTGGCGAAGGCGGTGGCCTGGGCCGGTACTGACGCTGAGGAGCGAAAGCGTGGGGAGCAAACAGG
ASV_527	0	0	0	0	0	0	0	0	0	0	0	0	0	0.00798468	0	0	0	0	0	0	0	0	0	0	0	0	0	Bacteria; Firmicutes; Bacilli; Bacillales; Bacillaceae; Bacillus; ASV_527	TACGTAGGTGGCAAGCGTTGTCCGGAATTATTGGGCGTAAAGCGCGCGCAGGCGGTCTCTTAAGTCTGATGTGAAATCTTGCGGCTCAACCGCAAGCGGTCATTGGAAACTGGGAGACTTGAGTGCAGAAGAGAAGAGCGGAATTCCACGTGTAGCGGTGAAATGCGTAGAGATGTGGAGGAACACCAGTGGCGAAGGCGGCTCTTTGGTCTGTAACTGACGCTGAGGCGCGAAAGCGTGGGGAGCGAACAGG
ASV_528	0	0	0	0	0	0	0	0	0	0	0	0	0	0	0	0	0	0.00689612	0	0	0	0	0	0	0	0	0	Bacteria; Gemmatimonadetes; Gemmatimonadetes; Gemmatimonadales; Gemmatimonadaceae; NA; ASV_528	TACGGGGGGTGCAAGCGTTGTCCGGAATCACTGGGCGTAAAGGGCGCGTAGGTGGTCCTGTAAGTCTGTGGTGAAAGCCCGGGGCTCAACCCCGGGTCTGCCGTGGATACTGCGGGACTTGAGTACTGTAGAGGCAGGTAGAATATCGGGTGTAGCGGTGGAATGCGTAGAGATCCGATAGAAGACCGGTGGCGAAGGCGGCCTGCTGGGCAGTAACTGACACTGAGGCGCGACAGCGTGGGGAGCAAACAGG
ASV_529	0	0	0	0	0	0.00358035	0	0	0	0	0	0	0	0	0	0.000790789	0	0	0	0	0	0	0	0	0	0.000899942	0	Bacteria; Planctomycetes; Planctomycetacia; Planctomycetales; NA; NA; ASV_529	TACGAACTGTGCGAACGTTATTCGGAATCACTGGGCTTACAGGGTGCGTAGGCGGCCTACCAGGTCAGGTGTGAAATGCCAGGGCTCAACCTTGGCATGGCGCTTGAAACCGGCAGGCTGGAGTGCGCTAGGGGTGTGCGGAACTTCCGGTGGAGCGGTGAAATGTGTTGAGATCGGAAGGAACGCCGGTGGCGAAAGCGGCACACTGGGGCGTGACTGACGCTGAGGCACGAAAGCCAGGGGAGCGAACGGG
ASV_530	0	0	0	0	0	0.00506545	0	0	0	0	0	0	0	0	0	0	0	0	0	0	0	0	0	0	0	0	0	Bacteria; Chloroflexi; Chloroflexia; Kallotenuales; AKIW781; NA; ASV_530	GACAGAGGGGGCAAGCGTTGTCCGGATTTACTGGGCGTACAGCGCGCGCAGGCGGTCGTGTAGGTACCTGGTGACAGTCTCGGGCTCAACTCGAGGGGGTCTGGGTAGACCGCACGACTGGAGGCAGGGAGAGGGATGTGGAATACCCGGTGGAGCGGTGAAATGCGTAGAGATCGGGTGGAACACCAGTGGCGAAGGCGGCATCCTGGCCCTGACCTGACGCTGAGGCGCGAGAGCGTGGGGAGCAAACGGG
ASV_531	0	0	0	0	0	0	0	0	0	0	0	0	0	0	0	0	0	0	0	0	0	0	0	0	0	0.0055771	0	Bacteria; Cyanobacteria; Sericytochromatia; NA; NA; NA; ASV_531	TACGTAGGATGCAAGCGTTGTCCGGAATTATTGGGCGTAAAGCGAACGTAGGCGGCCTTTTAAGTTTGGTCTTAAAGACCGGGGCTCAACCCCGGGAATGGACTGAATACTGGGAGGCTAGAGGATGTCAGAGGAAAGTGGAATTCCAAGTGTAGCGGTGAAATGCGTAGATATTTGGAGGAACACCAGTGGCGAAAGCGACTTTCTGGGACATTTCTGACGCTGAGGTTCGAAAGCTCGGGGAGCAAACAGG
ASV_532	0	0	0	0	0	0	0	0	0	0	0	0	0	0	0	0	0	0	0	0	0	0.00771624	0	0	0	0	0	Bacteria; Actinobacteria; Thermoleophilia; Gaiellales; NA; NA; ASV_532	TACGTAGGGGGCAAGCGTTGTCCGGATTTATTGGGCGTAAAGAGCGTGTAGGCGGCCTGGCAAGTCCGCTGTGAAAACTCGAGGCTCAACCTCGAGAGGTCGGTGGAAACTGCCTCGCTAGAGTCCGGAAGAGGAGAGTGGAATTCCTGGTGTAGCGGTGAAATGCGCAGATATCAGGAAGAACACCCGTGGCTAAGGCGGCTCTCTAGTACGGTACTGACGCTGAGACGCGAAAGCGTGGGGAGCGAACAGG
ASV_533	0	0	0	0	0	0.00504242	0	0	0	0	0	0	0	0	0	0	0	0	0	0	0	0	0	0	0	0	0	Bacteria; Actinobacteria; Actinobacteria; Micromonosporales; Micromonosporaceae; Actinoplanes; ASV_533	GACGTAGGGCGCGAGCGTTGTCCGGATTTATTGGGCGTAAAGAGCTCGTAGGCGGCTTGTCGCGTCGACCGTGAAAACTTGGGGCTCAACCCCAAGCCTGCGGTCGATACGGGCAGGCTCGAGTTCGGTAGGGGAGACTGGAATTCCTGGTGTAGCGGTGAAATGCGCAGATATCAGGAGGAACACCGGTGGCGAAGGCGGGTCTCTGGGCCGATACTGACGCTGAGGAGCGAAAGCGTGGGGAGCGAACAGG
ASV_536	0	0	0	0	0	0	0	0	0	0	0	0	0	0	0.00518024	0	0	0	0.000487849	0	0	0	0	0	0	0.00243365	0	Archaea; Euryarchaeota; Thermoplasmata; NA; NA; NA; ASV_536	TACCTGCAGCCCGAGTGGTGGCCGTTATTATTGGGCCTAAAACGTCCGTAGCCGGTTTGGTAGATGCCTGTGTAAATCGAACGGCTTAACCGTTCGAACTGCGGGTAGACCGCCAGACTTGGGACCGGGAGAGTCACGAAGTACTCCGGGGGTAGAGGTGAAATTCTGTAATCCTCGGGGGACTACCGGTGGCGAAGGCGTCGTGATAGAACGGCTCCGACGGTGAGGGACGAAGCCCTGGGGCGCAAACCGG
ASV_538	0	0	0	0	0	0	0	0	0	0	0	0	0.0141606	0	0	0	0	0	0	0	0	0	0	0	0	0	0	Bacteria; Proteobacteria; Deltaproteobacteria; Oligoflexales; 0319-6G20; NA; ASV_538	TACGAGGGGTGCAAGCGTTGCTCGGAATTATTGGGCGTAAAGGGTAGGTAGGTGGTCTCATTTGTCAGGGGTGAAAGCCTTGAGCTCAACTCAAGAAGTGCCTCTGAAACGGTGAGACTGGAGTCTTGGAGAGGGTCGCGGAATTCCCGGTGTAGCGGTGAAATGCGTAGAGATCGGGAGGAACACCAGAGGCGAAGGCGGCGGCCTGGACAAGTACTGACACTCAACTACGAAAGCGTGGGGATCAAACAGG
ASV_539	0	0	0	0	0	0	0	0	0	0	0	0	0	0	0	0.0058304	0	0	0	0	0	0	0	0	0	0	0	Bacteria; Deinococcus-Thermus; Deinococci; Deinococcales; Deinococcaceae; Deinococcus; ASV_539	TACGGAGGGTGCAAGCGTTACCCGGAATCACTGGGCGTAAAGGGCGTGTAGGCGGCGTACCAAGTCTGGTTTTAAAGCCCGCCGCTCAACGGCGGAGATGGACTGGAGACTGGTAGGCTAGACCTCTGGAGAGAGAACTGGAATTCCTGGTGTAGCGGTGGAATGCGTAGATACCAGGAGGAACACCGATGGCGAAGGCAGGTTCTTGGACAGAAGGTGACGCTGAGGCGCGAAAGTGTGGGGAGCAAACCGG
ASV_540	0	0	0	0	0	0	0	0	0	0	0	0	0	0	0	0	0	0.00678691	0	0	0	0	0	0	0	0	0	Bacteria; Proteobacteria; Alphaproteobacteria; Rhizobiales; NA; NA; ASV_540	TACGAAGGGGGCTAGCGTTGCTCGGAATCACTGGGCGTAAAGCGCACGTAGGCGGACTTTTAAGTCAGGGGTGAAATCCCGGGGCTCAACCCCGGAACTGCCTTTGATACTGAAGGTCTCGAGTTCGGGAGAGGTGAGTGGAACTGCGAGTGTAGAGGTGAAATTCGTAGATATTCGCAAGAACACCAGTGGCGAAGGCGGCTCACTGGCCCGAAACTGACGCTGAGGTGCGAAAGCGTGGGGAGCAAACAGG
ASV_541	0	0	0	0	0	0	0	0	0	0	0	0	0	0	0	0.00552212	0	0	0	0	0.000290123	0	0	0	0	0	0	Bacteria; Bacteroidetes; Bacteroidia; Chitinophagales; Chitinophagaceae; NA; ASV_541	TACGGAGGGTGCAAGCGTTATCCGGATTTACTGGGTTTAAAGGGTGCGTAGGCGGATAGGTAAGTCCGTGGTGAAATCTCTCGACTTAATCGGGAAACTGCCATGGATACTATTTATCTTGAATGTTGTGGAGGTTAACGGAATATGTCATGTAGCGGTGAAATGCTTAGATATGACATAGAACACCAATTGCGAAGGCAGTTAACTACACAAATATTGACGCTGATGCACGAAAGCGTGGGGATCAAACAGG
ASV_542	0.00234763	0	0	0	0	0	0.00286322	0	0	0	0	0	0	0	0	0	0	0	0	0.00252627	0	0	0	0	0	0	0	Bacteria; Proteobacteria; Gammaproteobacteria; Steroidobacterales; Woeseiaceae; Woeseia; ASV_542	TACGGAGGGTGCAAGCGTTAATCGGAATTACTGGGCGTAAAGCGCGCGTAGGCGGTTTTGTAAGTCGGATGTGAAAGCCCCGGGCTTAACCTGGGAATTGCATTCGATACTGCTTAACTAGAGTACGGTAGAGGGAAGTGGAATTTCCGGTGTAGCGGTGAAATGCGTAGATATCGGAAGGAACACCAGTGGCGAAGGCGACTTCCTGGGCCAGTACTGACGCTGAGGTGCGAAAGCGTGGGGAGCAAACAGG
ASV_543	0.0003836	0	0	0.000620517	0	0	0.00183162	0	0	0.00148212	0.00153452	0	0	0	0	0	0.000620868	0	0	0	0	0	0	0	0	0	0.00123739	Archaea; Thaumarchaeota; Nitrososphaeria; Nitrosopumilales; Nitrosopumilaceae; Candidatus_Nitrosopumilus; ASV_543	AACCAGCACCTCAAGTTGTCAGGATGATTATTGGGCCTAAAGCATCCGTAGCCTGCTCTGTTAGTTTTCGGTTAAATCTGTACGCTTAACGTACAGGCTGCCGGGAATACTGCAGAGCTAGGGAGTGGGAGAGGTAGACGGTACTCGGTAGGAAGGGGTAAAATCCTTTGATCTATTGATGACCACCTGTGGCGAAGGCGGTCTACCAGAACACGTCCGACGGTGAGGGATGAAAGCTGGGGGAGCAAACCGG
ASV_544	0	0	0	0	0	0	0	0	0	0	0	0	0	0	0.000425773	0	0	0.00647487	0	0	0	0	0	0	0	0	0	Bacteria; Proteobacteria; Gammaproteobacteria; Betaproteobacteriales; Burkholderiaceae; Rubrivivax; ASV_544	TACGTAGGGTGCAAGCGTTAATCGGAATTACTGGGCGTAAAGCGTGCGCAGGCGGTTATGCAAGACAGATGTGAAATCCCCGGGCTTAACCTGGGAACTGCATTTGTGACTGCATAGCTAGAGTGCGGCAGAGGGGGATGGAATTCCGCGTGTAGCAGTGAAATGCGTAGATATGCGGAGGAACACCGATGGCGAAGGCAATCCCCTGGGCCTGCACTGACGCTCATGCACGAAAGCGTGGGGAGCAAACAGG
ASV_545	0	0	0	0	0	0	0	0	0	0	0	0	0	0	0	0.00577678	0	0	0	0	0	0	0	0	0	0	0	Bacteria; FBP; NA; NA; NA; NA; ASV_545	TACGTAGGTGGCAAGCGTTGTCCGGATTTACTGGGCGTAAAGAGTATGTAGGCGGATGTTTAAGTAGGAAGTGAAAGGTTGGAGCTTAACTCCGACACTGCTTCCTATACTGGGCATCTTGAGTGCCGGAGAGGAAAGCGGAACGACACGTGTAGCGGTGAAATGCGTTGATATGTGTCGGAACACCAATGGCGAAGGCAGCTTTCTGGACGGAGCCGCAAGGCTTAAAACTGACGCTGAGATACGAAAGCGTGGGTAGCGAACAGG
ASV_548	0	0	0	0	0	0	0	0	0.0110335	0	0	0	0	0	0.000165579	0	0	0	0	0	0	0	0	0	0	0	0	Bacteria; Planctomycetes; Phycisphaerae; Phycisphaerales; Phycisphaeraceae; I-8; ASV_548	TACAGAGGGCCCGAGCGTTGCGCGGAATCACTGGGCTTAAAGGGTGCGTAGGCGGAGACTTAAGTGTCTTGTGAAATCCCACGGCTCAACCGTGGAATGGCAGGGCATACTGGGTTTCTTGAGGCTGGTAGGCGCCGCCGGAACTGTAGGTGTAGCGGTGAAATGCGTAGATATCTACAGGAACGCCGATGGTGAAGACGGGCGGCTTGGCCAGTTCTGACGCTGAGGCACGAAAGCGTGGGGATCAAACAGG
ASV_550	0.00190266	0	0	0	0	0	0.00183162	0	0	0	0	0	0	0	0	0	0.00176192	0	0.000632397	0.00124559	0	0	0	0	0	0	0	Bacteria; Proteobacteria; Gammaproteobacteria; Steroidobacterales; Woeseiaceae; Woeseia; ASV_550	TACGGAGGGTGCAAGCGTTAATCGGAATTACTGGGCGTAAAGCGCGCGTAGGCGGTTTTGTAAGTCGGATGTGAAAGCCCAGGGCTTAACCCTGGAACTGCATTCGATACTGCATAACTAGAGTATGGTAGAGGGAAGTGGAATTTCCGGTGTAGCGGTGAAATGCGTAGATATCGGAAGGAACACCAGTGGCGAAGGCGACTTCCTGGGCCAATACTGACGCTGAGGTGCGAAAGCGTGGGGAGCAAACAGG
ASV_551	0	0	0	0	0	0	0	0	0.0108758	0	0	0	0	0	0	0	0	0.000124817	0	0	0	0	0	0	0	0	0	Bacteria; Planctomycetes; Planctomycetacia; Isosphaerales; Isosphaeraceae; NA; ASV_551	GACGAACCGTGCAAACGTTATTCGGAATCACTGGGCTTAAAGCGCGTGTAGGCGGAGGGCCACGTCGGTTGCTGAAAGCCCCCGGCTCAACCGGGGAAGGGGCACCGATACGGGCTCTCTGGAGGGGCGTAGGGGGACCTGGAACTTCCGGTGGAGCGGTGAAATGCGTTGAGATCGGAAGGAACGCCCGTGGCGAAAGCGAGGTCCTGGACGCCTACTGACGCTGAGACGCGAAAGCCAGGGGAGCGAACGGG
ASV_553	0	0	0	0	0	0	0	0	0	0	0	0	0	0	0.00359542	0	0	0.00326084	0	0	0	0	0	0	0	0.000773189	0	Bacteria; Actinobacteria; Acidimicrobiia; IMCC26256; NA; NA; ASV_553	TACGTATGGGGCGAGCGTTGTCCGGATTCATTGGGCGTAAAGAGCACGTAGGCGGCTTGGTAAGTCGGGTGTGAAAGCTCCGAGCTCAACTCGGAGAGGCCACCCGATACTGCCATGGCTAGAGTCCGGTAGGGGCACACGGAATTCCTGGTGTAGCGGTGAAATGCGCAGATATCAGGAGGAACACCGGTGGCGAAGGCGGTGTGCTGGGCCGGAACTGACGCTGAGGTGCGAAAGCGTGGGGAGCAAACAGG
ASV_557	0	0	0	0	0	0	0	0	0	0	0	0	0	0	0	0.00561594	0	0	0	0	0	0	0	0	0	0	0	Bacteria; Bacteroidetes; Bacteroidia; Chitinophagales; Chitinophagaceae; NA; ASV_557	TACGGAGGGTGCAAGCGTTATCCGGATTTACTGGGTTTAAAGGGTGCGCAGGCGGACTGTTAAGTCAGTGGTGAAATCTCCGGGCTCAACCCGGAAACTGCCGTTGATACTATCAGTCTTGAATACTGTTGAGGTGGGCGGAATAGGTCATGTAGCGGTGAAATGCATAGATATGACCTGGAACCCCAATTGCGAAGGCAGCTCACTAAGCAGATTATTGACGCTCATGCACGAAAGCGTGGGGATCAAACAGG
ASV_562	0	0	0.000350175	0	0	0	0	0	0	0	0	0	0	0	0	0	0	0	0	0	0	0.00449967	0	0.0047308	0	0	0	Bacteria; Actinobacteria; Actinobacteria; Frankiales; NA; NA; ASV_562	TACGTAGGGTGCAAGCGTTGTCCGGAATTATTGGGCGTAAAGAGCTCGTAGGCGGTCTGTCACGTCGGCTGTGAAAACTCGAGGCTCAACCTCGGGCCTGCAGTCGATACGGGCAGACTAGAGTTCGGTAGGGGAGACTGGAATTCCTGGTGTAGCGGTGAAATGCGCAGATATCAGGAGGAACACCGGTGGCGAAGGCGGGTCTCTGGGCCGAAACTGACGCTGAGGAGCGAAAGCGTGGGGAGCGAACAGG
ASV_563	0	0	0	0	0	0	0	0	0	0	0	0	0	0	0	0.00557573	0	0	0	0	0	0	0	0	0	0	0	Bacteria; Actinobacteria; Actinobacteria; Propionibacteriales; Nocardioidaceae; Nocardioides; ASV_563	TACGTAGGGTGCGAGCGTTGTCCGGAATTATTGGGCGTAAAGGGCTCGTAGGCGGTTTGTCGCGTCGGGAGTGAAAACACACAGCTTAACTGTGTGCCTGCTTCCGATACGGGCAGACTAGAGGTATGCAGGGGAGAACGGAATTCCTGGTGTAGCGGTGAAATGCGCAGATATCAGGAGGAACACCGGTGGCGAAGGCGGTTCTCTGGGCATTACCTGACGCTGAGGAGCGAAAGTGTGGGGAGCGAACAGG
ASV_564	0	0	0	0	0	0	0	0	0	0	0	0	0	0	0	0.00556233	0	0	0	0	0	0	0	0	0	0	0	Bacteria; Proteobacteria; Alphaproteobacteria; Sphingomonadales; Sphingomonadaceae; NA; ASV_564	TACGGAGGGAGCTAGCGTTGTTCGGAATTACTGGGCGTAAAGCGCACGTAGGCGGCTTTTCAAGTCAGGGGTGAAATCCCGGGGCTCAACCCCGGAACTGCCCTTGAAACTGGATGGCTAGAATCCTGGAGAGGCGAGTGGAATTCCGAGTGTAGAGGTGAAATTCGTAGATATTCGGAAGAACACCAGTGGCGAAGGCGACTCGCTGGACAGGTATTGACGCTGAGGTGCGAAAGCGTGGGGAGCAAACAGG
ASV_565	0	0	0	0	0	0	0	0	0	0	0	0	0	0	0	0	0	0	0	0	0	0	0	0	0	0.00526022	0	Bacteria; Verrucomicrobia; Verrucomicrobiae; Pedosphaerales; Pedosphaeraceae; NA; ASV_565	TACAGAGGTCCCAAGCGTTGTTCGGATTCACTGGGCGTAAAGGGTGCGCAGGTGGCGCTTCAAGTTTGATGTGAAAGCTTCGGGCTCAACCCGGAAATGGCATTGAATACTGGAGTGCTTGAGGTTTGGAGGGGGGACTGGAATTCTCGGTGTAGCAGTGAAATGCGTAGATATCGAGAGGAACACCAGTGGCGAAGGCGAGTCCCTGGACAACACCTGACACTGAGGCACGAAAGCTAGGGGAGCAAACAGG
ASV_566	0	0	0	0	0	0.00476613	0	0	0	0	0	0	0	0	0	0	0	0	0	0	0	0	0	0	0	0	0	Bacteria; Dependentiae; Babeliae; Babeliales; Vermiphilaceae; NA; ASV_566	TACGAGAGGTGCAAGCGTTATTCGGAATCATTGGGCGTAAAGGGTGCGCAGGCGGCAAAGTAAGTTTGTTGTTAAATATTTTGGCTCAACCAAAAAAGTGCAATGAAAACTATTTTGCTAGAGGATGAGAGAGAGAAGTGGAATTCCAGGAGTTAGCGGTCAAATGCGTAGATCTCTGGAGGAACACCGATGGCGAAGGCAGCTTCTTGGCTCATTCCTGACGCTAATGCACGAAAGCGTGGGGAGCAAACAGG
ASV_568	0	0	0	0	0	0	0	0	0	0	0	0	0	0	0	0	0	0	0	0	0	0	0	0	0	0.00519685	0	Bacteria; Verrucomicrobia; Verrucomicrobiae; Pedosphaerales; Pedosphaeraceae; NA; ASV_568	TACAGAGGTCCCGAGCGTTGTTCGGATTCACTGGGCGTAAAGGGTGCGCAGGTGGGTTGGCAAGTTTGATGTGAAAGCCCCGGGCTTAACCCGGGAATGGCATTGAATACTGCTGATCTGGAGGATCGGAGGGGGGACTGGAATTCTTGGTGTAGCAGTGAAATGCGTAGATATCAAGAGGAACACCAGTGGCGAAGGCGAGTCCCTGGACGGTACCTGACACTGAGGCACGAAAGCCGGGGGAGCAAACAGG
ASV_569	0	0	0	0	0	0.00470856	0	0	0	0	0	0	0	0	0	0	0	0	0	0	0	0	0	0	0	0	0	Bacteria; Planctomycetes; Planctomycetacia; Gemmatales; Gemmataceae; NA; ASV_569	GACGAACCGTGCGAACGTTGTTCGGAATCACTGGGCTTAAAGGGCGCGTAGGCGGCTTTTCAAGTCGGGGGTGAAATCCCACCGCTCAACGGTGGAAGGGCCTTCGATACTGGAGAGCTCGAGGGAGGTAGGGGCAGAGGGAACTTCTGGTGGAGCGGTGAAATGCGTTGATATCAGAAGGAACGCCGGTGGCGAAAGCGCTCTGCTGGATCTCATCTGACGCTGAGGCGCGAAAGCCAGGGGAGCAAACGGG
ASV_570	0	0	0	0	0	0	0	0.0100718	0	0	0	0	0	0	0	0	0	0	0	0	0	0	0	0	0	0	0	Bacteria; Cyanobacteria; Melainabacteria; Vampirovibrionales; NA; NA; ASV_570	GACGTAGGGTGCAAGCGTTGTCCGGAATTATTGGGCGTAAAGAGTTCGTAGGCGGTTGCCTAAGTCTGATGTTAAAGCCCGGAGCTCAACTCCGGCATGGCATTGGAAACTGGGCGGCTAGAGTGTGGTAGAGGTCGCGGGAATTCCAGGTGTAGCGGTGAAATGCGTAGATATCTGGAGGAACACCGGTGGCGAAAGCGCGCGACTGGGCCATAACTGACGCTGAGGAACGAAAGCCAGGGGAGCAAAAGGG
ASV_571	0	0	0	0	0	0	0	0	0	0	0	0	0.0132491	0	0	0	0	0	0	0	0	0	0	0	0	0	0	Bacteria; Planctomycetes; Planctomycetacia; Planctomycetales; Rubinisphaeraceae; SH-PL14; ASV_571	TACGAACTGTGCGAACGTTATTCGGAATCACTGGGCTTACAGGGTGCGTAGGCGGCCTTTCAAGTCAGGTGTGAAATCCCCCGGCTCAACCGGGGAACTGCGCTTGAAACTGGAGGGCTTGAGTCAGCTAGAGGTAGGCGGAACTTCCGGTGGAGCGGTGAAATGTGTTGATATCGGAAGGAACACCAGAGGCGAAAGCGGCCTGCTGGAGCTGGTCTGACGCTGAGGCACGAAAGCCAGGGGAGCGAACGGG
ASV_572	0	0	0	0	0	0	0	0	0	0	0	0	0	0	0	0	0	0	0	0.00714023	0	0	0	0	0	0	0	Archaea; Euryarchaeota; Halobacteria; Halobacteriales; NA; NA; ASV_572	TACCGGCAGCTCAAGTGATGACCGATTTTATTGGGCCTAAAGCGTCCGTAGCCGGCCGCGAAAGTCCATCGGGAAATCCACTCGCTTAACGAGTGGGCGTCCGGTGGAAACTTCGCGGCTTGGGACAGGAAGGCTCGAGGGGTACGTCCGGGGTAGGAGTGAAATCCTGTAATCCTGGACGGACCGCCGATGGCGAAAGCACCTCGAGAGGACTGATCCGACGGTGAGGGACGAAAGCTGGGGTCTCGAACCGG
ASV_573	0.00136562	0	0	0	0	0	0.00397903	0	0	0	0	0	0	0	0	0	0	0	0	0.00224557	0	0	0	0	0	0	0	Bacteria; Bacteroidetes; Bacteroidia; Flavobacteriales; Flavobacteriaceae; Tenacibaculum; ASV_573	TACGGAGGGTGCAAGCGTTATCCGGAATCATTGGGTTTAAAGGGTCCGCAGGCGGTCAATTAAGTCAGAGGTGAAATCCCATAGCTTAACTATGGAACTGCCTTTGATACTGGTTGACTTGAGTTATACGGAAGTAGGTAGAATAAGTAGTGTAGCGGTGAAATGCATAGATATTACTTAGAATACCGATTGCGAAGGCAGCCTACTACGTATATACTGACGCTCATGGACGAAAGCGTGGGGAGCGAACAGG
ASV_574	0	0	0	0	0	0.00227945	0	0	0	0	0	0.00150472	0	0	0	0.00067016	0	0.000577277	0	0	0.00035606	0	0	0	0	0.00029153	0	Bacteria; Actinobacteria; Actinobacteria; Corynebacteriales; Mycobacteriaceae; Mycobacterium; ASV_574	TACGTAGGGTCCGAGCGTTGTCCGGAATTACTGGGCGTAAAGAGCTCGTAGGTGGTTTGTCGCGTTGTTCGTGAAAACTCACAACTCAATTGTGGGCGTGCGGGCGATACGGGCAGACTGGAGTACTGCAGGGGAGACTGGAATTCCTGGTGTAGCGGTGGAATGCGCAGATATCAGGAGGAACACCGGTGGCGAAGGCGGGTCTCTGGGCAGTAACTGACGCTGAGGAGCGAAAGCGTGGGGAGCGAACAGG
ASV_575	0	0	0	0	0	0	0	0	0.00412442	0	0	0	0.00664084	0.000668401	0	0	0	0	0	0	0.000105499	0	0	0	0	0	0	Bacteria; Deinococcus-Thermus; Deinococci; Deinococcales; Trueperaceae; Truepera; ASV_575	TACGGAGGGTGCGAGCGTTATCCGGAATCACTGGGCGTAAAGGGCACGTAGGCGGTCCGCTAAGTCCGATGTTAAAGAGTGGGGCTCAACCCCATCACGGCGTTGGATACTGGCAGGCTTGACGACTGGAGAGGAAAGTAGAATTACCAGTGTAGCGGTGAAATGCGTAGATACTGGTAGGAATACCCATTGCGAAGGCAGCTTTCTGGACAGTTTGTGACGCTGAGGTGCGAAAGTGTGGGGAGCAAACCGG
ASV_576	0	0	0	0	0	0	0	0	0	0	0	0.00351807	0	0	0	0	0	0.00120136	0	0	0	0	0	0	0	0.00206606	0	Bacteria; Proteobacteria; Gammaproteobacteria; Betaproteobacteriales; Burkholderiaceae; NA; ASV_576	TACGTAGGGTGCAAGCGTTAATCGGAATTACTGGGCGTAAAGCGTGCGCAGGCGGTTGTGCAAGACAGATGTGAAATCCCCGGGCTTAACCTGGGAACTGCATTTGTGACTGCACGGCTAGAGTGCGGCAGAGGGGGATGGAATTCCGCGTGTAGCAGTGAAATGCGTAGATATGCGGAGGAACACCGATGGCGAAGGCAATCCCCTGGGCCTGCACTGACGCTCATGCACGAAAGCGTGGGGAGCAAACAGG
ASV_577	0	0	0	0	0	0.00466251	0	0	0	0	0	0	0	0	0	0	0	0	0	0	0	0	0	0	0	0	0	Bacteria; Bacteroidetes; Bacteroidia; Chitinophagales; Chitinophagaceae; Flavitalea; ASV_577	TACGGAGGGTGCAAGCGTTATCCGGATTCACTGGGTTTAAAGGGTGCGTAGGCGGGTTGGTAAGTCCGTGGTGAAATCTCCAAGCTTAACTTGGAAACTGCCGTGGATACTATCAATCTTGAATATCGTGGAGGTAAGCGGAATATGTCATGTAGCGGTGAAATGCTTAGATATGACATAGAACACCAATTGCGTAGGCAGCTTACTACACGATCATTGACGCTGAGGCACGAAAGCGTGGGGAGCAAACAGG
ASV_578	0.00138096	0	0	0.00106787	0	0	0.00252637	0	0	0	0	0	0	0	0	0	0.00104037	0	0	0	0	0	0	0	0	0	0.000866176	Archaea; Thaumarchaeota; Nitrososphaeria; Nitrosopumilales; Nitrosopumilaceae; NA; ASV_578	AACCAGCACCTCAAGTGGTCAGGATGATTATTGGGCCTAAAGCATCCGTAGCCTGTTCTGTAAGTTTCCGGTTAAATCCATTAGCTCAACTAATGGGCTGCCGAAAATACTGCAGAACTAGGGAGTGGGAGAGGTAGACGGTACTCGGTAGGAAGGGGTAAAATCCTTTGATCTATTGATGACCACCTGTGGCGAAGGCGGTCTACCAGAACACGTTCGACGGTGAGGGATGAAAGCTGGGGGAGCAAACCGG
ASV_579	0	0	0	0	0	0	0	0	0	0	0	0	0	0	0	0	0	0	0	0	0	0	0.00760356	0	0	0	0	Bacteria; Bacteroidetes; Bacteroidia; Flavobacteriales; Weeksellaceae; Chryseobacterium; ASV_579	TACGGAGGGTGCAAGCGTTATCCGGATTTATTGGGTTTAAAGGGTCCGTAGGCTGATTTGTAAGTCAGTGGTGAAATCTCACAGCTCAACTGTGAAACTGCCATTGATACTGCAAGTCTTGAGTGTTGTTGAAGTAGCTGGAATAAGTAGTGTAGCGGTGAAATGCATAGATATTACTTAGAACACCAATTGCGAAGGCAGGTTACTAAGCAACAACTGACGCTGATGGACGAAAGCGTGGGGAGCGAACAGG
ASV_580	0	0	0	0	0	0.000621669	0	0	0	0	0	0	0	0	0.00473082	0	0	0.00120136	0	0	0.000923117	0	0	0	0	0	0	Bacteria; Proteobacteria; Gammaproteobacteria; Betaproteobacteriales; Burkholderiaceae; Ramlibacter; ASV_580	TACGTAGGGTGCAAGCGTTAATCGGAATTACTGGGCGTAAAGCGTGCGCAGGCGGTGATGTAAGACAGGTGTGAAATCCCCGGGCTTAACCTGGGAACTGCATTTGTGACTGCATCGCTGGAGTGCGGCAGAGGGGGATGGAATTCCGCGTGTAGCAGTGAAATGCGTAGATATGCGGAGGAACACCGATGGCGAAGGCAATCCCCTGGGCCTGCACTGACGCTCATGCACGAAAGCGTGGGGAGCAAACAGG
ASV_581	0.00194869	0	0	0	0	0	0.00336849	0	0	0.0015384	0.000580122	0	0	0	0	0	0	0	0	0	0	0	0	0	0	0	0	Bacteria; Bacteroidetes; Bacteroidia; Flavobacteriales; Flavobacteriaceae; Gramella; ASV_581	TACGGAGGATCCAAGCGTTATCCGGAATCATTGGGTTTAAAGGGTCCGTAGGCGGGTTTATAAGTCAGTGGTGAAAGTCTGTCGCTTAACGATAGAATTGCCATTGATACTGTAGATCTTGAATTATTATGAAGTGGTTGGAATGAGTAGTGTAGCGGTGAAATGCATAGATATTACTCAGAACACCTATTGCGAAGGCAGATCACTAATAATATATTGACGCTGATGGACGAAAGCGTAGGTAGCGAACAGG
ASV_582	0	0	0	0	0	0	0	0	0	0	0	0	0	0	0	0	0	0	0	0	0	0	0	0	0	0.00507009	0	Bacteria; Acidobacteria; Acidobacteriia; Solibacterales; Solibacteraceae_(Subgroup_3); Bryobacter; ASV_582	TACGTAGGCAGCGAGCGTTGTTCGGAGTTACTGGGCGTAAAGCGTGCGTAGGCGGTGTCTCAAGTTTGTTGTGAAATCTCCCGGCTCAACCGGGAGGGTGCGGCGAATACTGAGATGCTGGAGTGCGGGAGAGGTAAGCGGAATTCCTGGTGTAGCGGTGAAATGCGTAGATATCAGGAGGAACACCTGCGGTGTAGACGGCTTACTGGACCGTAACTGACGCTGAGGCACGAAAGCGTGGGTAGCAAACAGG
ASV_583	0.00197938	0	0	0	0	0	0.00191583	0	0	0.00120071	0	0	0	0	0	0	0	0	0	0.00199996	0	0	0	0	0	0	0	Archaea; Thaumarchaeota; Nitrososphaeria; Nitrosopumilales; Nitrosopumilaceae; NA; ASV_583	AACCAGCACCTCAAGTGGTCAGGAGGATTATTGGGCCTAAAGCATCCGTAGCCTGTTGTATCAGTTTTCGGTTAAATCTATACGCTCAACGTATGGGCTGCCGGGAATACTGTACAGCTAGGGAGTGGGAGAGGTAGACGGTACTCGGTAGGAAGGGGTAAAATCCTTTGATCTATTGATGACCACCTGTGGCGAAGGCGGTCTACCAGAACACGTCCGACGGTGAGGGATGAAAGCTGGGGGAGCAAACCGG
ASV_584	0	0	0	0.00245321	0	0	0	0	0	0.00270159	0.00108539	0	0	0	0	0	0	0	0	0	0	0	0	0	0	0	0.000402153	Bacteria; Verrucomicrobia; Verrucomicrobiae; Verrucomicrobiales; DEV007; NA; ASV_584	TACGAAGGTCCCAAGCGTTGTTCGGATTTACTGGGCGTAAAGAGTCTGTAGGCGGTAAGGTAAGTCAGATGTGAAATCCCGGGGCTCAACCCCGGAACTGCATCCGATACTGCTTTACTAGAGTATTGGAGGGGAATCTGGAATTCTCGGTGTAGCAGTGAAATGCGTAGATATCGAGAGGAACACTAGTGGCGAAGGCGAGATTCTGGACAATCACTGACGCTGAGAGACGAAGGCCAGGGTAGCGAAAAGG
ASV_585	0	0	0	0	0	0	0	0	0	0	0	0	0	0	0	0	0	0.00620963	0	0	0	0	0	0	0	0	0	Bacteria; Actinobacteria; Thermoleophilia; Gaiellales; NA; NA; ASV_585	TACGTAGGGGGCAAGCGTTGTCCGGATTTATTGGGCGTAAAGAGCGTGTAGGCGGTTCGGTAGGTCCGTTGTGAAAACTCGAGGCTCAACCTCGAGACGCCGATGGAAACCCTCGAACTAGAGTCCGGAAGAGGAGAGTGGAATTCCTGGTGTAGCGGTGAAATGCGCAGATATCAGGAAGAACACCCGTGGCTAAGGCGGCTCTCTAGTACGGTACTGACGCTGAGACGCGAAAGCGTGGGGAGCGAACAGG
ASV_587	0	0	0	0	0	0.0045589	0	0	0	0	0	0	0	0	0	0	0	0	0	0	0	0	0	0	0	0	0	Bacteria; Proteobacteria; Alphaproteobacteria; Sphingomonadales; Sphingomonadaceae; Sphingomonas; ASV_587	TACGGAGGGGGCTAGCGTTGTTCGGAATTACTGGGCGTAAAGCGCACGTAGGCGGCTTGGTAAGTTAGAGGTGAAAGCCCGGAGCTCAACTCCGGAATTGCCTTTAAGACTGCCGAGCTAGCAGGTGAGAGAGGTGAGTGGAATTCCGAGTGTAGAGGTGAAATTCGTAGATATTCGGAAGAACACCAGTGGCGAAGGCGGCTCACTGGCTCATACTGGACGCTGAGGTGCGAAAGCGTGGGGAGCAAACAGG
ASV_589	0	0	0	0.00490642	0	0	0	0	0	0	0	0	0	0	0	0	0	0	0	0	0	0	0	0	0	0	0.000835241	Bacteria; Acidobacteria; Subgroup_21; NA; NA; NA; ASV_589	TACGGGGGGGGCGAGCGTTGTTCGGATTTACTGGGCGTAAAGGGCGCGTAGGCGGCCGGGGAAGTTCTGGGTGAAAGCCCTTGGCTCAACCAAGGAAGGGCCTGGAAAACCACCCGGCTGGAGTGCTGGAGAGGCAAGCGGAATTTCTGGTGTAGCGGTGAAATGCGTAGATATCAGAAGGAACACTCGAGGCGAAGGCGGCTTGCTGGACAGACACTGACGCTGAGGCGCGAAAGCCAGGGGAGCAAACGGG
ASV_590	0	0	0	0	0	0.00434017	0	0	0	0	0	0	0	0	0	0	0	0.000265235	0	0	0	0	0	0	0	0	0	Bacteria; Bacteroidetes; Bacteroidia; Sphingobacteriales; Sphingobacteriaceae; Mucilaginibacter; ASV_590	TACGGAGGATCCAAGCGTTATCCGGATTTATTGGGTTTAAAGGGTGCGTAGGCGGCCTGTTAAGTCAGGGGTGAAAGCCGGTAGCTCAACTACCGAAGTGCCTTTGATACTGATGGGCTTGAATGCAGCTGAAGTGGGCGGAATGTGACAAGTAGCGGTGAAATGCATAGAGATGTCACAGAACACCGATTGCGAAGGCAGCTCACTAAAGTGCGATTGACGCTGAGGCACGAAAGCGTGGGGATCAAACAGG
ASV_592	0.00185663	0	0	0.000562795	0	0	0.00141056	0	0	0	0	0	0	0	0	0	0	0	0	0.00208768	0	0	0	0	0	0	0.000696034	Bacteria; Proteobacteria; Gammaproteobacteria; NA; NA; NA; ASV_592	TACGGAGGGTGCGAGCGTTAATCGGAATTACTGGGCGTAAAGCGCGCGTAGGCGGTTTTGTAAGTCGGATGTGAAAGCCCTGGGCTTAACCTGGGAATTGCATTCGATACTGCATAACTAGAGTACGGTAGAGGGAAGTGGAATTCCGGGTGTAGCGGTGAAATGCGTAGATATCCGGAGGAACACCAGTGGCGAAGGCGACTTCCTGGGCCAGTACTGACGCTGAGGTGCGAAAGCGTGGGGAGCAAACAGG
ASV_594	0	0	0	0	0	0	0	0	0	0	0	0.00824415	0	0	0	0	0	0	0	0	0	0	0	0	0	0	0	Bacteria; Firmicutes; Bacilli; Bacillales; Paenibacillaceae; Brevibacillus; ASV_594	TACGTAGGTGGCAAGCGTTGTCCGGAATTATTGGGCGTAAAGCGCGCGCAGGCGGCTATGTAAGTCTGGTGTTAAAGCCCGGGGCTCAACCCCGGTTCGCATCGGAAACTGTGTAGCTTGAGTGCAGAAGAGGAAAGCGGTATTCCACGTGTAGCGGTGAAATGCGTAGAGATGTGGAGGAACACCAGTGGCGAAGGCGGCTTTCTGGTCTGTAACTGACGCTGAGGCGCGAAAGCGTGGGGAGCAAACAGG
ASV_595	0	0	0	0	0	0.0044668	0	0	0	0	0	0	0	0	0	0	0	0	0	0	0	0	0	0	0	0	0	Bacteria; Chloroflexi; Chloroflexia; Chloroflexales; Roseiflexaceae; NA; ASV_595	TACAGAGGGGGCAAGCGTTGTCCGGATTGACTGGGCGTAAAGCGCACGTAGGTGGCGCGCTAAGACTGGTGTGAAATCGCGGGGCTTAACCCCGCGGCGCCACTGGTGACTGGCGTGCTCGAGCCTGGCAGAGGTGGGTGGAATTGCCGGTGTAGTGGTGAAATGCGTAGAGATCGGCAGGAACACCAAGGGCGAAAGCAGCCCACTGGGCCAGTGCTGACACTGAGGTGCGACAGCGTGGGGAGCGAACAGG
ASV_596	0	0	0	0	0	0	0	0.00764662	0	0	0	0	0	0	0.00186867	0	0	0	0	0	0	0	0	0	0	0	0	Bacteria; Proteobacteria; Deltaproteobacteria; Oligoflexales; 0319-6G20; NA; ASV_596	TACGTAGGGTGCTAGCGTTGTTCGGAATCATTGGGCGTAAAGCGCGTGTAGGCGGTTTGTTAAGTCGGATGTGAAATCCCTCGGCTCAACCGAGGAAGTGCATCCGAAACTAACTGGCTAGAAGATGGTAGAGGAAGGTGGAATTCCAAGTGTAGAGGTGAAATTCGTAGATATTTGGAGGAATACCGGCGGCGAAGGCGGCCTTCTGGACCATTCTTGACGCTGAGACGCGAAAGCGTGGGGAGCAAACAGG
ASV_516	0	0	0.00375188	0	0	0	0	0	0	0	0	0	0	0	0	0	0	0	0	0	0	0.000843689	0.00321543	0.000611463	0	0	0	Bacteria; Actinobacteria; Actinobacteria; Frankiales; NA; NA; ASV_516	TACGTAGGGCGCAAGCGTTGTCCGGAATTATTGGGCGTAAAGAGCTCGTAGGCGGCCTGTCACGTCGGCTGTGAAAGCCCGGGGCTCAACCCCGGGTCTGCAGTCGATACGGGCAGGCTAGAGTGCGGTAGGGGAGACTGGAATTCCTGGTGTAGCGGTGAAATGCGCAGATATCAGGAGGAACACCGGTGGCGAAGGCGGGTCTCTGGGCCGTAACTGACGCTGAGGAGCGAAAGCGTGGGGAGCGAACAGG
ASV_599	0	0	0	0	0	0	0	0	0	0	0	0	0	0	0	0.00516024	0	0	0	0	0	0	0	0	0	0	0	Bacteria; Bacteroidetes; Bacteroidia; Chitinophagales; Chitinophagaceae; NA; ASV_599	TACGGAGGGTGCAAGCGTTATCCGGATTTACTGGGTTTAAAGGGTGCGTAGGCGGGCGTGTAAGTCAGTGGTGAAATCTTCGAGCTTAACTCGGAAATTGCCGTTGATACTACATGTCTTGAATATTGCGGAGGTAAGCGGAATATGTCATGTAGCGGTGAAATGCATAGATATGACATGGAACACCAATTGCGAAGGCAGCTTACTACACAATGATTGACGCTGATGCACGAAAGCGTGGGGAGCAAACAGG
ASV_600	0	0	0	0	0	0	0	0	0	0	0	0	0	0	0	0.00516024	0	0	0	0	0	0	0	0	0	0	0	Bacteria; Bacteroidetes; Bacteroidia; Cytophagales; Spirosomaceae; Rhabdobacter; ASV_600	TACGGAGGGTGCAAGCGTTGTCCGGATTTATTGGGTTTAAAGGGTGCGTAGGTGGCCCCTTAAGTCAGTGGTGAAAGACAGCCGCTCAACGGTTGAGGTGCCATTGATACTGAGGGGCTTGAAGCAGACAGAGGCTGCCGGAATGGATGGTGTAGCGGTGAAATGCATAGATATCATCCAGAACACCGATTGCGAAGGCAGGTGGCTATGTCTGACTTGACACTGAGGCACGAAAGCATGGGGAGCAAACAGG
ASV_603	0.0010127	0	0	0.000779255	0	0	0.000842123	0	0	0.00161345	0.000318132	0	0	0	0	0	0.000687989	0	0	0.000175436	0	0	0	0	0	0	0.00106725	Bacteria; Acidobacteria; Thermoanaerobaculia; Thermoanaerobaculales; Thermoanaerobaculaceae; Subgroup_10; ASV_603	TACGGAGGGGGCTAGCGTTATTCGGAATTACTGGGCGTAAAGGGCGCGTAGGCGGCCTGGAAAGTTGAAGGTGAAATCCCTCGGCTCAACCGAGGAACTGCCTTCAAAACTGCCAGGCTAGAGAATGGGAGGGGACAGTGGAATTCCCGGTGTAGCGGTGAAATGCGTAGATATCGGGAGGAACACCAGTGGCGAAGGCGGCTGTCTGGACCATTTCTGACGCTGAGGCGCGAAAGCGTGGGGAGCAAACAGG
ASV_604	0.000966673	0	0	0.00252536	0	0	0.000989495	0	0	0	0	0	0	0	0	0	0	0	0	0.00166664	0	0	0	0	0	0	0	Bacteria; Proteobacteria; Gammaproteobacteria; Steroidobacterales; Woeseiaceae; Woeseia; ASV_604	TACGGAGGGTGCGAGCGTTAATCGGAATTACTGGGCGTAAAGCGCGCGTAGGCGGCTTTGTAAGTCGGATGTGAAATCCCCGGGCTTAACCTGGGAACTGCATTCGATACTGCAGAACTAGAGTATGGTAGAGGGAAGTGGAATTTCCGGTGTAGCGGTGAAATGCGTAGATATCGGAAGGAACACCAGTGGCGAAGGCGACTTCCTGGGCCAATACTGACGCTGAGGTGCGAAAGCGTGGGGAGCAAACAGG
ASV_605	0.00336034	0	0	0	0	0	0.00164214	0	0	0	0	0	0	0	0	0	0.000973252	0	0.000415575	0	0	0	0	0	0	0	0	Bacteria; Verrucomicrobia; Verrucomicrobiae; Verrucomicrobiales; DEV007; NA; ASV_605	TACGAAGGTCCCAAGCGTTGTTCGGATTTACTGGGCGTAAAGAGTCTGTAGGCTGTAGAGTAAGTCAGATGTGAAATCCCGGGGCTCAACCCCGGAACTGCATCCGATACTGCTTTACTTGAGTATTGGAGGGGAATCTGGAATTCTCGGTGTAGCAGTGAAATGCGTAGATATCGAGAGGAACACTAGTGGCGAAGGCGAGATTCTGGACAATCACTGACGCTGAGAGACGAAGGCCAGGGTAGCGAAAAGG
ASV_606	0	0	0	0	0	0	0	0	0	0	0	0	0	0	0.00756931	0	0	0	0	0	0.000514308	0	0	0	0	0	0	Bacteria; Actinobacteria; Actinobacteria; Propionibacteriales; Nocardioidaceae; Nocardioides; ASV_606	TACGTAGGGTGCGAGCGTTGTCCGGAATTATTGGGCGTAAAGGGCTCGTAGGCGGTCTGTCGCGTCGGGAGTGAAAACACCGGGCTTAACTCGGTGCCTGCTTTCGATACGGGCAGACTAGAGGCATGCAGGGGAGAACGGAATTCCTGGTGTAGCGGTGAAATGCGCAGATATCAGGAGGAACACCGGTGGCGAAGGCGGTTCTCTGGGCATGTCCTGACGCTGAGGAGCGAAAGTGTGGGGAGCGAACAGG
ASV_607	0	0	0	0	0	0.00367245	0	0	0	0	0	0	0	0	0	0.000777386	0	0	0	0	0	0	0	0	0	0	0	Bacteria; Planctomycetes; Planctomycetacia; Pirellulales; Pirellulaceae; Rhodopirellula; ASV_607	GACGAACCGTCCGAACGTTATTCGGAATCACTGGGCTTAAAGAGTGCGTAGGCGGCTTATCAGGCGGGGTGTGAAATCCCTCGGCCCAACCGAGGAATAGCGCTCCGAACCGATAGGCTTGAGGAGGATAGAGGTAAGCGGAACAGATGGTGGAGCGGTGAAATGCGTTGATATCATCTGGAACACCTGTGGCGAAAGCGGCTTACTGGGTCCTTTCTGACGCTGAGGCACGAAAGCCAGGGTAGCGAACGGG
ASV_608	0	0	0	0	0	0	0	0	0	0	0	0	0	0.00227618	0	0	0	0	0	0	0	0	0	0	0	0	0	Bacteria; Firmicutes; Bacilli; Bacillales; Planococcaceae; NA; ASV_608	TACGTAGGTGGCAAGCGTTGTCCGGAATTATTGGGCGTAAAGCGCGCGCAGGTGGTTCCTTAAGTCTGATGTGAAAGCCCACGGCTCAACCGTGGAGGGTCATTGGAAACTGGGGAACTTGAGTGCAGAAGAGGAAAGTGGAATTCCAAGTGTAGCGGTGAAATGCGTAGATATTTGGAGGAACACCAGTGGCGAAGGCGACTTTCTGGTCTGTAACTGACACTGAGGCGCGAAAGCGTGGGGAGCAAACAGG
ASV_609	0	0	0	0	0	0	0	0	0	0	0	0	0	0	0	0	0	0	0	0	0	0	0.00711178	0	0	0	0	Bacteria; Bacteroidetes; Bacteroidia; Flavobacteriales; Weeksellaceae; Chryseobacterium; ASV_609	TACGGGGGGTGCAAGCGTTATCCGGATTTATTGGGTTTAAAGGGTCCGTAGGCTGATTTGTAAGTCAGTGGTGAAATCTCACAGCTCAACTGTGAAACTGCCATTGATACTGCAAGTCTTGAGTGTTGTTGAAGTAGCTGGAATAAGTAGTGTAGCGGTGAAATGCATAGATATTACTTAGAACACCAATTGCGAAGGCAGGTTACTAAGCAACAACTGACGCTGATGGACGAAAGCGTGGGGAGCGAACAGG
ASV_610	0	0	0	0	0	0	0	0	0	0	0	0	0	0	0.00742738	0	0	0	0	0	0.000791244	0	0	0	0	0	0	Bacteria; Actinobacteria; Thermoleophilia; Gaiellales; Gaiellaceae; Gaiella; ASV_610	TACGTAGGGGGCAAGCGTTGTCCGGATTTATTGGGCGTAAAGAGCGTGTAGGCGGCCAGACAGGTCCGTTGTGAAAACTGGAGGCTTAACCTTCAGACGTCGATGGAAACCGTCTGGCTAGAGTCCGGAAGAGGAGAGTGGAATTCCTGGTGTAGCGGTGAAATGCGCAGATATCAGGAAGAACACCCGTGGCTAAGGCGGCTCTCTAGTACGGTACTGACGCTGAGACGCGAAAGCGTGGGGAGCGAACAGG
ASV_611	0.000337568	0	0	0.000793685	0	0	0.00128424	0	0	0.000581592	0	0	0	0	0	0	0	0	0.00316198	0	0	0	0	0	0	0	0.000448555	Bacteria; Proteobacteria; Alphaproteobacteria; Caulobacterales; Hyphomonadaceae; Maricaulis; ASV_611	TACGGAGGGGGCTAGCGTTGTTCGGAATTACTGGGCGTAAAGCGCTCGTAGGCGGATTGGTCAGTCAGAGGTGAAAGCCCAGGGCTCAACCCTGGAACTGCCTTTGATACTGCCAGTCTTGAGTTCGGGAGAGGTGAGCGGAATTCCGAGTGTAGAGGTGAAATTCGTAGATATTCGGAGGAACACCAGAGGCGAAGGCGGCTCACTGGACCGATACTGACGCTGAGGAGCGAAAGCGTGGGGAGCAAACAGG
ASV_612	0	0	0	0	0	0.000495032	0	0	0	0	0	0.00194977	0	0	0	0	0	0	0	0	0	0	0	0	0	0.00297868	0	Bacteria; Actinobacteria; Actinobacteria; Kineosporiales; Kineosporiaceae; Angustibacter; ASV_612	TACGTAGGGTGCAAGCGTTGTCCGGAATTATTGGGCGTAAAGAGCTCGTAGGCGGTTTGTCGCGTCTGCTGTGAAAACCCAGGGCTTAACCCTGGGCCTGCAGTGGGTACGGGCAGACTAGAGTGCGGTAGGGGAGATCGGAATTCCTGGTGTAGCGGTGAAATGCGCAGATATCAGGAGGAACACCGGTGGCGAAGGCGGATCTCTGGGCCGTAACTGACGCTGAGGAGCGAAAGCATGGGGAGCGAACAGG
ASV_613	0	0	0	0	0	0.000149661	0	0	0	0	0	0	0	0	0	0.00478495	0	0	0	0	0	0	0	0	0	0	0	Bacteria; Bacteroidetes; Rhodothermia; Rhodothermales; Rhodothermaceae; Rubrivirga; ASV_613	TACGGAGGGTCCAAGCGTTGTCCGGAATCACTGGGTGTAAAGGGTGCGCAGGCGGGCCTATAAGTCAGAGGTGAAAGCCACCGGCCTAACCGGTGAACTGCCTTTGATACTGTAGGTCTTGAGTCCCGGAGAGGCTATCGGAATTCGTGGTGTAGCGGTGAAATGCGTAAATATCACGAGGAACACCGGATGCGTAAGCGGATAGCTGGACGGGTACTGACGCTCAGGCACGAAAGCGCGGGGAGCGAACAGG
ASV_614	0	0	0	0	0	0	0	0	0	0	0	0	0	0	0	0	0	0	0	0	0	0	0.0069983	0	0	0	0	Bacteria; Proteobacteria; Gammaproteobacteria; Betaproteobacteriales; Burkholderiaceae; Undibacterium; ASV_614	TACGTAGGGTGCAAGCGTTAATCGGAATTACTGGGCGTAAAGCGTGCGCAGGCGGTTTTATAAGTCTGATGTGAAATCCCCGGGCTCAACCTGGGAACTGCATTGGAGACTGTAAGGCTAGAGTGTGTCAGAGGGGGGTAGAATTCCACGTGTAGCAGTGAAATGCGTAGATATGTGGAGGAATACCGATGGCGAAGGCAGCCCCCTGGGATAACACTGACGCTCATGCACGAAAGCGTGGGGAGCAAACAGG
ASV_615	0	0	0	0	0.0157411	0	0	0	0	0	0	0	0	0	0	0	0	0	0	0	0	0	0	0	0	0	0	Bacteria; Actinobacteria; Acidimicrobiia; Acidimicrobiales; Acidimicrobiaceae; Ferrithrix; ASV_615	TACGTAGGGTGCAAGCGTTGTCCGGATTCATTGGGCGTAAAGAGCTCGTAGGCGGCTTGGCAAGTCAGATGTGAAACCCTCAGGCTCAACCTGGGGATGCCATCTGATACTGCCATGGCTAGAGTATGGTAGGGGACTACGGAATTCCTGGTGTAGCGGTGAAATGCGCAGATATCAGGAGGAACACCGGTGGCGAAGGCGGTAGTCTGGGCCATTACTGACGCTGAGGAGCGAAAGCGTGGGGAGCGAACAGG
ASV_616	0	0	0	0	0	0.00424807	0	0	0	0	0	0	0	0	0	0	0	0	0	0	0	0	0	0	0	0	0	Bacteria; Proteobacteria; Alphaproteobacteria; Sphingomonadales; Sphingomonadaceae; Sphingomonas; ASV_616	TACGGAGGGGGCTAGCGTTGTTCGGAATTACTGGGCGTAAAGCGCACGTAGGCGGCTTTGTAAGTTAGAGGTGAAAGCCCAGGGCTCAACCCTGGAATTGCCTTTAAGACTGCATCGCTAGAATTGTGGAGAGGTAAGTGGAATTCCGAGTGTAGAGGTGAAATTCGTAGATATTCGGAAGAACACCAGTGGCGAAGGCGACTTACTGGACACATATTGACGCTGAGGTGCGAAAGCGTGGGGAGCAAACAGG
ASV_617	0	0	0	0	0	0.00424807	0	0	0	0	0	0	0	0	0	0	0	0	0	0	0	0	0	0	0	0	0	Bacteria; Chloroflexi; Anaerolineae; SBR1031; A4b; NA; ASV_617	AACGTAGGAGACAAACGTTATCCGGAGTTACTGGGCGTAAAGGGCGTGTAGGTGGTTACGTAAGTCTGGCGTGAAATATCTCGGCTTAACCGAGGCAGGTCGTCGGATACTGCGGGACTAGAGGACGGTAGAGGCGTGTGGAATTCCGGGTGTAGTGGTGAAATGCGTAGAGATCCGGAGGAACACCAGTGGCGAAGGCGACACGCTGGGCCGTACCTGACACTGAGGCGCGATAGCATGGGGAGCAAACAGG
ASV_618	0	0	0	0	0	0.00245214	0	0	0	0	0	0	0	0	0	0	0	0.00243393	0	0	0	0	0	0	0	0	0	Bacteria; Cyanobacteria; Sericytochromatia; NA; NA; NA; ASV_618	TACGTAGGATGCAAGCGTTGTCCGGAATTATTGGGCGTAAAGCGAACGTAGGCGGTTTCTTAAGATTGGTCTTAAAGACCGGGGCTCAACCCCGGGAATGGATCGATAACTGGGAGACTGGAGGACGTCAGAGGAAAGTGGAATTCCGAGTGTAGCGGTGAAATGCGTAGATATTCGGAGGAACACCAGTGGCGAAAGCGACTTTCTGGGACGTTCCTGACGCTGAGGTTCGAAAGCTCGGGGAGCAAACAGG
ASV_619	0	0	0	0	0	0.00225643	0	0	0	0	0	0	0	0	0	0.00231876	0	0	0	0	0	0	0	0	0	0	0	Bacteria; Acidobacteria; Blastocatellia_(Subgroup_4); Blastocatellales; Blastocatellaceae; Blastocatella; ASV_619	TACGTAGGGACCAAGCGTTGTTCGGATTTACTGGGCGTAAAGGGCGCGTAGGCGGCAGTTCAAGTCAGCTGTGAAATCTCCGAGCTTAACTCGGAACGGTCAGCTGATACTGTTTTGCTAGAGTGCAGAAGGGGCAATCGGAATTCTTGGTGTAGCGGTGAAATGCGTAGATATCAAGAGGAACACCTGAGGTGAAGACGGGTTGCTGGGCTGACACTGACGCTGAGGCGCGAAAGCTAGGGTAGCAAACGGG
ASV_620	0	0	0	0	0	0	0	0	0	0	0	0	0	0	0	0	0.00182904	0	0.00243924	0.00145611	0	0	0	0	0	0	0.000634164	Bacteria; Planctomycetes; Planctomycetacia; Pirellulales; Pirellulaceae; Pir4_lineage; ASV_620	GACGAACCGGCCAAACGTTATTCGGAATCATTGGGCTTAAAGGGTGCGTAGGCGGCGTGGTCAGTTGGGTGTGAAATCCCTCGGCTCAACCGAGGAACTGCGCCCAATACTACCATGCTTGAGGGAGACAGAGGTGAGCGGAACTGATGGTGGAGCGGTGAAATGCGTTGATATCATCAGGAACACCAGTGGCGAAAGCGGCTCGCTGGGTCTCTTCTGACGCTGAGGCACGAAAGCTAGGGTAGCGAACGGG
ASV_621	0.00247039	0	0	0	0	0	0.00225268	0	0	0	0	0	0	0	0	0	0.000704769	0	0	0.000999982	0	0	0	0	0	0	0	Bacteria; Proteobacteria; Gammaproteobacteria; NA; NA; NA; ASV_621	TACGGAGGGTGCGAGCGTTAATCGGAATTACTGGGCGTAAAGCGCGCGTAGGCGGTTGTGTAAGTCGGATGTGAAAGCCCCGGGCTTAACCTGGGAATTGCATTCGATACTGCGCTACTAGAGTATGGGAGAGGGAAGTGGAATTTCCGGTGTAGCGGTGAAATGCGTAGATATCGGAAAGAACACCAGTGGCGAAGGCGACTTCCTGGCCCAATACTGACGCTGAGGTGCGAAAGCGTGGGGAGCAAACAGG
ASV_622	0	0	0	0	0	0	0	0	0	0	0	0	0	0	0	0.00491898	0	0	0	0	0	0	0	0	0	0	0	Bacteria; Firmicutes; Bacilli; Bacillales; Bacillaceae; Bacillus; ASV_622	TACGTAGGTGGCAAGCGTTGTCCGGAATTATTGGGCGTAAAGCGCGCGCAGGTGGTTCCTTAAGTCTGATGTGAAAGCCCACGGCTCAACCGTGGAGGGTCATTGGAAACTGGGGAACTTGAGTGCAGAAGAGGAAAGTGGAATTCCACGTGTAGCGGTGAAATGCGTAGAGATGTGGAGGAACACCAGTGGCGAAGGCGACTTTCTGGTCTGTAACTGACACTGAGGCGCGAAAGCGTGGGGAGCGAACAGG
ASV_623	0.000859265	0	0	0	0	0	0	0	0	0.00296424	0.000860827	0	0	0	0	0	0.000721549	0	0	0	0	0	0	0	0	0	0.000974448	Bacteria; Planctomycetes; Planctomycetacia; Planctomycetales; NA; NA; ASV_623	CACGTACTGTGCGAACGTTATTCGGAATCACTGGGCTTAAAGGGTGCGTAGGCGGCTGGACAAGTCAGGTGTGAAATCCCTCGGCTCAACCGAGGAACTGCGCTTGAAACTGTTCAGCTTGAGTGAGATAGGGGTGTGCGGAACTTCCGGTGGAGCGGTGAAATGTGTTGAGATCGGAAGGAACGCCGGTGGCGAAAGCGGCACACTGGGTCTCAACTGACGCTGAGGCACGAAAGCCAGGGGAGCGAACGGG
ASV_624	0	0	0	0	0	0.000379909	0	0	0	0	0	0	0	0	0	0	0	0	0	0	0	0	0	0	0	0.00422085	0	Bacteria; Planctomycetes; Planctomycetacia; Isosphaerales; Isosphaeraceae; NA; ASV_624	GACGAACCGTGCGAACGTTATTCGGAATCACTGGGCTTAAAGCGCGTGTAGGCGGGCCGGCACGTCGGTCGCTGAAATCCCCCGGCTCAACCGGGGAAGGGGCGCCGATACGACCGGCCTGGAGGGGGGTAGGGGGCGCCGGAACTCACGGTGGAGCGGTGAAATGCGTTGAGATCGTGAGGAACGCCCGTGGCGAAAGCGGGCGCCTGGACCCCGCCTGACGCTGAGACGCGAAAGCCAGGGGAGCGAACGGG
ASV_625	0	0	0	0	0	0	0	0	0	0	0	0	0	0	0	0	0	0	0	0	0.00482659	0	0	0	0	0	0	Bacteria; Acidobacteria; Blastocatellia_(Subgroup_4); DS-100; NA; NA; ASV_625	TACGTAGGGGGCAAGCGTTGTTCGGAATTACTGGGCGTAAAGGGCGCGTAGGCGGCATAGCAAGTCGGGAGTGAAAGCCCGGGGCTCAACCCCGGAACTGCTTTCGAAACTGCTGAGCTAGAGTGCGGAAGGGGCAACCGGAATTCCCAGTGTAGCGGTGAAATGCGTAGATATTGGGAAGAACACCTGAGGCGAAGGCGGGTTGCTGGGCCGACACTGACGCTGAGGCGCGAAAGCCAGGGGAGCAAACGGG
ASV_626	0	0	0	0	0	0	0	0	0	0	0	0	0	0	0	0	0	0	0	0	0	0	0	0	0	0.00463914	0	Bacteria; Proteobacteria; Deltaproteobacteria; Myxococcales; NA; NA; ASV_626	TACAGAGGGTGCAAGCGTTGTTCGGAATTATTGGGCGTAAAGCGCGTGTAGGCGGCTTTGCAAGTCGGGTGTGAAAGCCCTCGGCTCAACCGAGGAAGTGCGCCCGAAACTGCAGAGCTTGAGTGCCGGAGAGGATGGCGGAATTCCCCAAGTAGAGGTGAAATTCGTAGATATGGGGAGGAACACCGGTGGCGAAGGCGGCCATCTGGACGGTAACTGACGCTGAGACGCGAAAGCGTGGGGAGCAAACAGG
ASV_627	0	0	0	0	0	0.00314288	0	0	0	0	0	0	0	0	0	0.00119289	0	0	0	0	0	0	0	0	0	0	0	Bacteria; Chloroflexi; Chloroflexia; Chloroflexales; Roseiflexaceae; NA; ASV_627	GACAGAGGAGGCAAGCGTTGTCCGGATTGACTGGGCGTAAAGCGTCCGCAGGTGGCGCGGCTAGTGGGGTGTGAAAGCCGGTGGCTTAACCGCCGGAGGCCATCCCAAACTGCCGCGCTGGAGCCGGGCAGAGGGTGACGGAATTGCCGGTGTAGTGGTGAAATGCGTAGAGATCGGCAGGAAGACCAAGGGCGAAGGCAGTCACCTGGGCCCGTGCTGACACTCATGGACGACCGCGTGGGGAGCGAACCGG
ASV_628	0	0	0	0	0	0.00298171	0	0	0	0	0	0	0	0	0	0.000817596	0	0	0	0	0.000540683	0	0	0	0	0	0	Bacteria; Planctomycetes; Phycisphaerae; Tepidisphaerales; Tepidisphaeraceae; NA; ASV_628	TACAGAGGCCACGAGCGTTAGGCGGAATCACTGGGCTTAAAGCGTGTGTAGGTGGATGGGTAAGTACCTTGTGAAATCCCACAGCTCAACTGTGGAACTGCTTGGTATACTGCCTGTCTTGAGGCACTCAGGGGCGAGCGGAACAGATGGTGGAGCGGTGAAATGCGTAGATATCATCTGGAACGCCAATGGTGAAGACAGCTCGCTGGGGGTGTACTGACACTGAGACACGAAAGCCAGGGGAGCAAACGGG
ASV_629	0	0	0	0	0	0.00414446	0	0	0	0	0	0	0	0	0	0	0	0	0	0	0	0	0	0	0	0	0	Bacteria; Acidobacteria; Acidobacteriia; Solibacterales; Solibacteraceae_(Subgroup_3); Bryobacter; ASV_629	TACGTAGGCAGCGAGCGTTGTTCGGAATTACTGGGCGTAAAGAGTGTGTAGGCGGTGCTCTAAGTTCGGTGTGAAATCTCCTGGCTTAACTGGGAGGGTGCGCCGGAAACTGGAGTGCTCGAGCGTGGGAGAGGAAAGCGGAATTCCTGGTGTAGCGGTGAAATGCGTAGATATCAGGAGGAACACCTGTGGTGTAGACGGCTTTCTGGACCATTGCTGACGCTGAGACACGAAAGCGTGGGTAGCAAACAGG
ASV_630	0	0	0	0	0	0.00379909	0	0	0	0	0	0	0	0	0	0.000402096	0	0	0	0	0	0	0	0	0	0	0	Bacteria; Bacteroidetes; Bacteroidia; Chitinophagales; Chitinophagaceae; NA; ASV_630	TACGGAGGGTGCAAGCGTTATCCGGATTCACTGGGTTTAAAGGGTGCGTAGGTGGGCAGATAAGTCAGTGGTGAAATCTCCGGGCTTAACCCGGAAACTGCCGTTGATACTATTTGTCTTGAATATCGTGGAGGTGAGCGGAATATGTCATGTAGCGGTGAAATGCTTAGATATGACATAGAACACCGATTGCGAAGGCAGCTCACTACGCGGGATATTGACACTGAGGCACGAAAGCGTGGGGATCAAACAGG
ASV_631	0	0	0	0	0	0	0	0.00727543	0	0	0	0	0	0	0	0	0	0	0	0	0.000870368	0	0	0	0	0	0	Bacteria; Proteobacteria; Gammaproteobacteria; Betaproteobacteriales; Burkholderiaceae; Limnobacter; ASV_631	TACGTAGGGTGCAAGCGTTAATCGGAATTACTGGGCGTAAAGCGTGCGCAGGCGGTTTCGTAAGACAGGTGTGAAATCCCCGGGCTTAACCTGGGAATTGCATTTGTGACTGCGAGGCTAGAGTGTGTCAGAGGGAGGTGGAATTCCGCGTGTAGCAGTGAAATGCGTAGAGATGCGGAGGAACACCGATGGCGAAGGCAGCCTCCTGGGATAACACTGACGCTCATGCACGAAAGCGTGGGGAGCAAACAGG
ASV_633	0	0	0	0	0	0	0	0	0	0	0	0	0	0	0.00253099	0	0	0.00393173	0	0	0	0	0	0	0	0	0	Archaea; Thaumarchaeota; Nitrososphaeria; Nitrososphaerales; Nitrososphaeraceae; NA; ASV_633	TACCAGCACCCCGAGTGGTCGGGACGTTTATTGGGCCTAAAGCATCCGTAGCCGGTTCTACAAGTCTTCCGTTAAATCCAGCTGCTTAACAGATGGGCTGCGGAAGATACTATGGAGCTAGGAGGCGGGAGAGGCAAGCGGTACTCGATGGGTAGGGGTAAAATCCGTTGATCCATTGAAGACCACCAGTGGCGAAGGCGGCTTGCCAGAACGCGCTCGACGGTGAGGGATGAAAGCTGGGGGAGCAAACCGG
ASV_634	0	0	0	0	0	0.00412143	0	0	0	0	0	0	0	0	0	0	0	0	0	0	0	0	0	0	0	0	0	Bacteria; Proteobacteria; Deltaproteobacteria; Myxococcales; Sandaracinaceae; NA; ASV_634	GACAGAGGGTGCAAACGTTGCTCGGAATCACTGGGCGTAAAGGGCGTGTAGGCGGGATGGCAAGTCGGGCGTGAAATCCCTGGGCTCAACCCAGGAACTGCACTCGAAACTGCTGTTCTTGAGTATCGGAGAGGAAAGCGGAATACCTGGTGTAGAGGTGAAATTCGTAGATATCAGGTGGAACACCAGTGGCGAAGGCGGCTTTCTGGACGATAACTGACGCTGAGACGCGAAAGCGTGGGGAGCAAACAGG
ASV_635	0	0	0	0	0	0	0	0	0	0	0	0	0.0116215	0	0	0	0	0	0	0	0	0	0	0	0	0	0	Bacteria; Proteobacteria; Alphaproteobacteria; Sphingomonadales; Sphingomonadaceae; Sandaracinobacter; ASV_635	TACGGAGGGGGCTAGCGTTGTTCGGAATTACTGGGCGTAAAGCGCACGTAGGCGGCTGTTCAAGTCAGAGGTGAAAGCCCGGGGCTCAACCCCGGAATTGCCTTTGAAACTAGACAGCTTGAACACGGGAGAGGTGAGTGGAATTCCGAGTGTAGAGGTGAAATTCGTAGATATTCGGAAGAACACCAGTGGCGAAGGCGGCTCACTGGACCGTTGTTGACGCTGAGGTGCGAAAGCGTGGGGAGCAAACAGG
ASV_636	0	0	0	0	0	0	0	0	0	0	0	0	0	0	0	0.00478495	0	0	0	0	0	0	0	0	0	0	0	Bacteria; BRC1; NA; NA; NA; NA; ASV_636	GACGGAGGGGGCAAGCGTTGTTCGGAATCATTGGGCGTAAAGGGCTCGTAGGCGGACTAGAAAGTCTGGCGTGAAAACTCCACCGCTCACCGGGGAGAGGTCGCTGGATACTACTAATCTTGAGTTCGGTAGAGGGTCGTGGAATTTCGGGTGTAGCGGTGGAATGCGTAGATATCCGAAAGAACACCGGTGGCGAAGGCGGCGACCTGGGCCTGAACTGACGCTGAGGAGCGAAAGCTAGGGGAGCAAACGGG
ASV_637	0	0	0	0	0	0	0	0	0	0	0	0	0	0	0	0	0	0	0	0	0.0047079	0	0	0	0	0	0	Bacteria; Planctomycetes; Planctomycetacia; Gemmatales; Gemmataceae; NA; ASV_637	GACGAACCGTGCGAACGTTGTTCGGAATCACTGGGCTTAAAGGGCGCGTAGGCGGTCGGTCAAGTCCGGGGTGAAATCCTGCAGCTCAACTGTAGAAGTGCCTTGGATACTGGCCGGCTCGAGGGAGGTAGGGGTGCGTGGAACTTCTGGTGGAGCGGTGAAATGCGTTGATATCAGAAGGAACGCCGGTGGCGAAAGCGACGCACTGGACCTCTTCTGACGCTGAGGCGCGAAAGCTAGGGGAGCAAACGGG
ASV_638	0	0	0	0	0	0	0	0	0	0	0	0	0	7.22596e-05	0	0	0	0	0	0	0.00464196	0	0	0	0	0	0	Bacteria; Planctomycetes; Phycisphaerae; Tepidisphaerales; WD2101_soil_group; NA; ASV_638	GACAGAGGTGCCAAGCGTTAGGCGGAATCACTGGGCTTAAAGCGTGTGTAGGCGGACTGGTAAGTACCTTGTGAAATCCCACGGCTTAACCGTGGAACTGCTTGGTATACTGCTTGTCTTGAGCCACTTAGGGGCTACCGGAACAAATGGTGGAGCGGTGAAATGCGTAGATATCATTTGGAACGCCAATGGTGAAAACAGGTAGCTGGGAGTGTGCTGACGCTGAGACACGAAAGCCAGGGGAGCGAACGGG
ASV_243	0	0	0	0	0	0	0	0	0	0	0	0	0	0	0	0	0	0	0	0	0	0	0.00671458	0	0	0	0	Bacteria; Proteobacteria; Alphaproteobacteria; Rhodobacterales; Rhodobacteraceae; Paracoccus; ASV_243	TACGGAGGGGGCTAGCGTTGTTCGGAATTACTGGGCGTAAAGCGCACGTAGGCGGACTGGAAAGTCAGAGGTGAAATCCCAGGGCTCAACCTTGGAACTGCCTTTGAAACTATCAGTCTGGAGTTCGAGAGAGGTGAGTGGAATTCCGAGTGTAGAGGTGAAATTCGTAGATATTCGGAGGAACACCAGTGGCGAAGGCGGCTCACTGGCTCGATACTGACGCTGAGGTGCGAAAGCGTGGGGAGCAAACAGG
ASV_639	0	0	0	0	0	0	0	0	0	0	0	0	0	0	0	0	0	0	0	0.00621042	0	0	0	0	0	0	0	Bacteria; Proteobacteria; Gammaproteobacteria; Alteromonadales; Alteromonadaceae; Aestuariibacter; ASV_639	TACGGAGGGTGCGAGCGTTAATCGGAATTACTGGGCGTAAAGCGCACGCAGGCGGTTTGTCAAGCTAGAGGTGAAAGCCCCGCGCTCAACGTGGGAATTGCCTTTAGAACTGGCAGACTAGAGTCTTGGAGAGGGGAGTGGAATTCCAGGTGTAGCGGTGAAATGCGTAGAGATCTGGAGGAACATCAGTGGCGAAGGCGACTCCCTGGCCAAAGACTGACGCTCATGTGCGAAAGTGTGGGTAGCGAACAGG
ASV_641	0	0	0	0	0	0.00405236	0	0	0	0	0	0	0	0	0	0	0	0	0	0	0	0	0	0	0	0	0	Bacteria; Bacteroidetes; Bacteroidia; Chitinophagales; NA; NA; ASV_641	TACGGAGGGTGCAAGCGTTATCCGGATTCACTGGGTTTAAAGGGTGCGTAGGCGGCCTTTTAAGTCAGTGGTGAAAGCCTACGGCTTAACCGTAGAATTGCCATTGAAACTGAGAGGCTTGAATGAAGTTGAAGTGAGTGGAATACAACATGTAGCGGTGAAATGCTTAGATATGTTGTAGAACACCGATTGCGAAGGCATCTCACTAAGCTTTTATTGACGCTGAGGCACGAAAGCGTGGGTAGCGAACAGG
ASV_642	0	0	0	0	0	0	0	0	0	0	0	0.00135636	0	0	0	0	0	0	0	0	0	8.78843e-05	0	0.00910759	0	0	0	Bacteria; Proteobacteria; Deltaproteobacteria; Myxococcales; Archangiaceae; NA; ASV_642	TACAGAGGGTGCAAGCGTTGTTCGGAATTATTGGGCGTAAAGCGCGTGTAGGCGGCTTTGCAAGTCGGGTGTGAAATCCCTCAGCTCAACTGAGGAAGTGCGCCCGAAACTGCAGAGCTTGAATACCGGAGAGGATGGCGGAATTCCCCAAGTAGAGGTGAAATTCGTAGATATGGGGAGGAACACCGGTGGCGAAGGCGGCCATCTGGACGGCTATTGACGCTGAGACGCGAAAGCATGGGGAGCAAACAGG
ASV_643	0.000184128	0	0	0.000692671	0	0	0.00054738	0	0	0.0010131	0.00106668	0	0	0	0	0	0.000671209	0	0	0.000999982	0	0	0	0	0	0	0.000850708	Bacteria; Proteobacteria; Deltaproteobacteria; NB1-j; NA; NA; ASV_643	TACGGAGGGCGCAAGCGTTGTTCGGAATCACTGGGCGTAAAGCGCGTGTAGGCGGCACGGCAAGTTGGTTGTGAAATCCCGGGGCTCAACCCCGGAACTGCAACCAAAACTGCCGAGCTCGAGTCTTGGAGAGGGTGGCGGAATTTCCGGTGTAGAGGTGAAATTCGTAGATATCGGAAGGAACACCAGTGGCGAAGGCGGCCACCTGGACAATGACTGACGCTGAGACGCGAAAGCGTGGGTAGCAAACAGG
ASV_644	0.000352912	0	0	0.00112559	0	0	0	0	0	0.00369592	0	0	0	0	0	0	0	0	0	0.000473676	0	0	0	0	0	0	0.000324816	Bacteria; Planctomycetes; Planctomycetacia; Pirellulales; Pirellulaceae; Blastopirellula; ASV_644	TACGAACTGTGCGAACGTTATTCGGAATCACTGGGCTTAAAGGGTGCGTAGGCGGCGAGGTAGGTCAGGTGTGAAATCCCACGGCTCAACCGTGGAACTGCGCTTGAAACCACCCTGCTTGAGGGAGTCAGAGGTAAGCGGAACTGATGGTGAAGCGGTGAAATGCGTTGATATCATCAGGAACACCGGTGGCGAAAGCGGCTTACTGGGACTTTTCTGACGCTGAGGCACGAAAGCTAGGGGAGCGAACGGG
ASV_645	0	0	0	0	0	0	0	0	0	0	0	0	0.00237638	0	0	0	0	0	0	0	0.00360016	0	0	0	0	0	0	Bacteria; Bacteroidetes; NA; NA; NA; NA; ASV_645	TACGGAGGGTGCAAGCGTTGTCCGGATTCATTGGGTGTAAAGGGTGCGTAGGCGGGACGGTAAGTCCGGGGTGAAAGCCCGCAGCTTAACTGCGGAACTGCCCTGGATACTGCCGACCTTGAGTCCCGGAGGGGTGGCTGGAATTCCTGGTGTAGCGGTGAAATGCGTAGATATCAGGAGGAACACCGGAGGTGTAGACGGGTCACTGGACGGGTACTGACGCTGAGGCACGAAAGCGTGGGGAGCAAACAGG
ASV_647	0	0	0	0	0	0	0	0	0	0	0	0	0.0111983	0	0	0	0	0	0	0	0	0	0	0	0	0	0	Bacteria; Proteobacteria; Gammaproteobacteria; Xanthomonadales; Xanthomonadaceae; Luteimonas; ASV_647	TACGAAGGGTGCAAGCGTTACTCGGAATTACTGGGCGTAAAGCGTGCGTAGGTGGTTTGTTAAGTCTGATGTGAAAGCCCTGGGCTCAACCTGGGAATTGCATTGGATACTGGCAGGCTAGAGTGCGGTAGAGGATGGCGGAATTCCCGGTGTAGCAGTGAAATGCGTAGAGATCGGGAGGAACATCCGTGGCGAAGGCGGCCATCTGGACCAGCACTGACACTGAGGCACGAAAGCGTGGGGAGCAAACAGG
ASV_648	0	0	0	0	0	0.00392572	0	0	0	0	0	0	0	0	0	0	0	0	0	0	0	0	0	0	0	0	0	Bacteria; Proteobacteria; Gammaproteobacteria; Betaproteobacteriales; Burkholderiaceae; NA; ASV_648	TACGTAGGGTGCAAGCGTTAATCGGAATTACTGGGCGTAAAGCGTGCGCAGGCGGTTCGGAAAGAAAGATGTGAAATCCCAGGGCTTAACCTTGGAACTGCATTTTTAACTACCGGGCTAGAGTGTGTCAGAGGGGGGTGGAATTCCACGTGTAGCAGTGAAATGCGTAGATATGTGGAGGAACACCGATGGCGAAGGCAGCCCCCTGGGATAACACTGACGCTCATGCACGAAAGCGTGGGGAGCAAACAGG
ASV_649	0	0	0	0	0	0.000368396	0	0	0	0	0	0	0	0	0	0.00339101	0	0	0	0	0	0	0	0	0	0.000709813	0	Bacteria; Chloroflexi; Chloroflexia; Kallotenuales; AKIW781; NA; ASV_649	TACAGGGGGGGCAAGCGTTGTCCGGAATTACTGGGCGTACAGCGCGCGCAGGCGGTCTCTTACGTGCCGTGTGACAGGCGTCGGCTTAACCGACGCAGGCCAGGGTACACGGAGAGACTGGAGGCAGAGAGAGGGATGTGGAATACCCGGTGGAGCGGTGAAATGCGTAGAGATCGGGTGGAACACCAGGGGCGAAGGCGGCATCCTGGCTCTGTTCTGACGCTGAGGCGCGAGAGCGTGGGGAGCAAACCGG
ASV_650	0	0	0	0	0	0	0	0	0	0	0	0.000741761	0	0	0	0	0	0	0	0	0	0	0.00368829	0.000257458	0	0.00130555	0	Bacteria; Firmicutes; Bacilli; Bacillales; Alicyclobacillaceae; Tumebacillus; ASV_650	TACGTAGGGGGCAAGCGTTGTCCGGAATCACTGGGCGTAAAGCGCGCGCAGGCGGTCTTTCACGTCCGGGGTGAAAGCCCAGAGCTCAACTCTGGGATTGCCTTGGATACGGAGAGACTTGAGGGTCGGAGAGGCAAGGGGAATTCCACGTGTAGCGGTGAAATGCGTAGAGATGTGGAGGAACACCTGTGGCGAAGGCGCCTTGCTGGCCGACTTCTGACGCTGAGGCGCGAAAGCGTGGGGAGCAAACAGG
ASV_652	0	0	0	0	0	0	0	0	0	0	0	0	0.00169276	0.000289038	0	0	0	0	0	0	0	0	0	0	0	0	0	Bacteria; Deinococcus-Thermus; Deinococci; Deinococcales; Trueperaceae; Truepera; ASV_652	TACGGAGGGTGCGAGCGTTATCCGGAATCACTGGGCGTAAAGGGCGCGTAGGCGGTTTGCTAAGTCCGATGTTAAAGACCGGGGCTCAACCCCGACACGGCGTTGGATACTGGCGAGCTTGACGGCTGGAGAGGAAAGTGGAATTACCAGTGTAGCGGTGAAATGCGTAGATACTGGTAGGAACACCCATTGCGAAGGCAGCTTTCTGGACAGTTTGTGACGCTGAGGCGCGAAAGTGTGGGGAGCAAACCGG
ASV_653	0	0	0	0	0	0	0	0	0	0	0	0	0	0	0	0	0	0.00530471	0	0	0	0	0	0	0	0	0	Bacteria; Planctomycetes; Phycisphaerae; Tepidisphaerales; Tepidisphaeraceae; NA; ASV_653	TACAGAGGCCACGAGCGTTAGGCGGAATCACTGGGCTTAAAGCGTGTGTAGGTGGATGACTAAGTACCTTGTGAAATCCCACGGCTCAACCGTGGAACTGCTTGGTATACTGGTTGTCTTGAGGCACTCAGGGGCGAGCGGAACAGATGGTGGAGCGGTGAAATGCGTAGATATCATCTGGAACGCCAATGGTGAAGACAGCTCGCTGGGGGTGTACTGACACTGAGACACGAAAGCCAGGGGAGCAAACGGG
ASV_654	0	0	0	0	0	0	0	0	0	0	0	0	0	0	0	0.00454369	0	0	0	0	0	0	0	0	0	0	0	Bacteria; Bacteroidetes; Bacteroidia; Chitinophagales; Chitinophagaceae; NA; ASV_654	TACGGAGGGTGCAAGCGTTATCCGGATTCACTGGGTTTAAAGGGTGCGTAGGTGGGCAGATAAGTCAGTGGTGAAATCTTCCGGCTTAACCGGGAAACTGCCGTTGATACTATTTGTCTTGAATATTGCGGAGGTAAGCGGAATATGTCATGTAGCGGTGAAATGCTTAGATATGACATAGAACACCAATTGCGAAGGCAGCTTACTACACAATTATTGACACTGATGCACGAAAGCGTGGGTAGCGAACAGG
ASV_655	0	0	0	0	0	0.00048352	0	0	0	0	0	0	0	0	0	0.00396735	0	0	0	0	0	0	0	0	0	0	0	Bacteria; Actinobacteria; Actinobacteria; Micrococcales; Micrococcaceae; Arthrobacter; ASV_655	TACGTAGGGCGCAAGCGTTATCCGGAATTATTGGGCGTAAAGAGCTCGTAGGCGGTTTGTCGCGTCTGCCGTGAAAGTCCGGGGCTCAACTCCGGATCTGCGGTGGGTACGGGCAGACTAGAGTGCAGTAGGGGAGACTGGAATTCCTGGTGTAGCGGTGAAATGCGCAGATATCAGGAGGAACACCGATGGCGAAGGCAGGTCTCTGGGCTGTAACTGACGCTGAGGAGCGAAAGCATGGGGAGCGAACAGG
ASV_656	0	0	0	0	0	0	0	0	0	0	0	0	0	0	0	0	0.00567171	0	0	0	0	0	0	0	0	0	0	Bacteria; Proteobacteria; Gammaproteobacteria; Oceanospirillales; Kangiellaceae; Kangiella; ASV_656	TACGGAGGGTGCAAGCGTTAATCGGAATTACTGGGCGTAAAGCGCGCGTAGGCGGATGATTAAGTCAGATGTGAAAGCCCAGGGCTTAACCTTGGAACTGCATTTGATACTGGTCATCTAGAGTACAGCAGAGGGGGGTGGAATTCCAGGTGTAGCGGTGAAATGCGTAGATATCTGGAGGAACATCAGTGGCGAAGGCGACCCCCTGGGCTGATACTGACGCTGAGGTGCGAAAGCGTGGGTAGCGAACAGG
ASV_657	0	0	0	0	0	0	0	0	0	0	0	0	0	0	0	0	0.00562137	0	0	0	0	0	0	0	0	0	0	Bacteria; Bacteroidetes; Bacteroidia; Flavobacteriales; Flavobacteriaceae; Winogradskyella; ASV_657	TACGGAGGATCCGAGCGTTATCCGGAATCATTGGGTTTAAAGGGTCCGTAGGTGGACGATTAAGTCAGAGGTGAAATCCTGCAGCTCAACTGTAGAATTGCCTTTGATACTGGTCGTCTTGAATTACTGTGAAGTGGTTAGAATATGTAGTGTAGCGGTGAAATGCATAGATATTACATAGAATACCAATTGCGAAGGCAGATCACTAACAGTATATTGACACTGATGGACGAAAGCGTGGGGAGCGAACGGG
ASV_658	0	0	0	0	0	0	0	0	0	0	0	0	0	0	0	0	0	0	0	0.00456132	0	0	0	0	0	0	0	Bacteria; Proteobacteria; Alphaproteobacteria; Rhodobacterales; Rhodobacteraceae; NA; ASV_658	TACGGAGGGGGTTAGCGTTGTTCGGAATTACTGGGCGTAAAGCGCGCGTAGGCGGACTGGAAAGTTAGGGGTGAAATCCCGGGGCTCAACCTCGGAACTGCCCTTAAAACTCCCAGTCTTGAGTTCGAGAGAGGTGAGTGGAATTCCGAGTGTAGAGGTGAAATTCGTAGATATTCGGAGGAACACCAGTGGCGAAGGCGGCTCACTGGCTCGATACTGACGCTGAGGTGCGAAAGTGTGGGGAGCAAACAGG
ASV_659	0	0	0	0	0	0	0	0	0	0	0	0	0	0	0	0	0	0	0	0.000631568	0	0	0	0	0	0	0.00041762	Bacteria; Actinobacteria; Acidimicrobiia; Actinomarinales; NA; NA; ASV_659	TACGTAGGGGGCGAGCGTTGTCCGGAATCATTGGGCGTAAAGGGCTCGTAGGCGGCTCAGTAAGTCGGCTGTGAAATCCCGAGGCTCAACCTCGGAAATGCAGTCGATACTGCTGTGGCTAGAGTTAGGTAGAGGAGAGTGGAATTCCCGGTGTAGCGGTGGAATGCGCAGATATCGGGAGGAACACCAGTAGCGAAGGCGGCTCTCTGGGCCTTAACTGACGCTGAGGAGCGAAAGCGTGGGGAGCAAACAGG
ASV_660	0	0	0	0	0	0.000828891	0	0	0	0	0	0	0	0	0	0	0	0	0	0	0.00342872	0	0	0	0	0	0	Bacteria; Proteobacteria; Alphaproteobacteria; Rhodobacterales; Rhodobacteraceae; Paracoccus; ASV_660	TACGGAGGGGGCTAGCGTTGTTCGGAATTACTGGGCGTAAAGCGCACGTAGGCGGACCAGAAAGTTGGGGGTGAAATCCCGGGGCTCAACCTCGGAACTGCCTTCAAAACTATTGGTCTGGAGTTCGAGAGAGGTGAGTGGAATTCCGAGTGTAGAGGTGAAATTCGTAGATATTCGGAGGAACACCAGTGGCGAAGGCGGCTCACTGGCTCGATACTGACGCTGAGGTGCGAAAGCGTGGGGAGCAAACAGG
ASV_661	0	0	0	0	0	0.000840404	0	0	0	0	0	0	0	0	0	0	0	0	0	0	0	0	0	0	0	0.00327021	0	Bacteria; Proteobacteria; Alphaproteobacteria; Sphingomonadales; Sphingomonadaceae; Ellin6055; ASV_661	TACGGAGGGAGCTAGCGTTGTTCGGAATTACTGGGCGTAAAGCGCACGTAGGCGGCTTTGTAAGTTAGAGGTGAAAGCCCGGGGCTCAACCCCGGAATTGCCTTTAAGACTGCATCGCTTGAATCCGGGAGAGGTGAGTGGAATTCCGAGTGTAGAGGTGAAATTCGTAGATATTCGGAAGAACACCAGTGGCGAAGGCGGCTCACTGGACCGGTATTGACGCTGAGGTGCGAAAGCGTGGGGAGCAAACAGG
ASV_662	0	0	0	0	0	0	0	0	0	0	0	0	0	0	0.00120636	0	0	0	0.00204174	0.00292977	0	0	0	0	0	0	0	Bacteria; Planctomycetes; Planctomycetacia; Planctomycetales; Rubinisphaeraceae; NA; ASV_662	CACGTACTGTGCGAACGTTATTCGGAATCACTGGGCTTAAAGGGTGCGTAGGCGGTTTATCAAGTCAGATGTGAAATGCCTGAGCTCAACTGAGGCACTGCGTTTGAAACTGATAGACTTGAGTATTCCAGGGGTATGCGGAACTGCCAGTGGAGCGGTGAAATGCGTTGATATTGGCAGGAACACCAGTGGCGAAGGCGGCATACTGGGGGATAACTGACGCTGAGGCACGAAAGCCAGGGTAGCGAACGGG
ASV_663	0	0	0	0	0	0	0	0	0	0	0	0	0	0.00596141	0	0	0	0	0	0	0	0	0	0	0	0	0	Bacteria; Firmicutes; Bacilli; Bacillales; Paenibacillaceae; Paenibacillus; ASV_663	TACGTAGGGGGCAAGCGTTGTCCGGAATTATTGGGCGTAAAGCGCGCGCAGGCGGTCGATTAAGTCTGGTGTTTAATCCTAGGGCTCAACCCTAGGTCGCACTGGAAACTGGTTGACTTGAGTACAGAAGAGGAAAGTGGAATTCCACGTGTAGCGGTGAAATGCGTAGAGATGTGGAGGAACACCAGTGGCGAAGGCGACTTTCTGGGCTGTAACTGACGCTGAGGCGCGAAAGCGTGGGGAGCAAACAGG
ASV_664	0	0	0	0	0	0	0	0	0	0	0	0	0	0	0	0	0	0	0	0	0	0	0.00624172	0	0	0	0	Bacteria; Proteobacteria; Gammaproteobacteria; Betaproteobacteriales; Burkholderiaceae; NA; ASV_664	TACGTAGGGTGCAAGCGTTAATCGGAATTACTGGGCGTAAAGCGTGCGCAGGCGGTTATGTAAGACAGAGGTGAAATCCCCGGGCTCAACCTGGGAACGGCCTTTGTGACTGCATAGCTAGAGTACGGTAGAGGGGGATGGAATTCCGCGTGTAGCAGTGAAATGCGTAGATATGCGGAGGAACACCGATGGCGAAGGCAATCCCCTGGACCTGTACTGACGCTCATGCACGAAAGCGTGGGGAGCAAACAGG
ASV_665	0.000260848	0	0	0.00137091	0	0	0.000842123	0	0	0.000487787	0.00147838	0	0	0	0	0	0.00117461	0	0	0	0	0	0	0	0	0	0	Bacteria; Bacteroidetes; Rhodothermia; Rhodothermales; Rhodothermaceae; NA; ASV_665	TACGGAGGGTGCAAGCGTTGTCCGGAATCACTGGGTGTAAAGGGTGTGTAGGCGGGACAGTAAGTCAGAGGTGAAATCCCACGGCTCAACCGTGGAACTGCCTTTGATACTGCTGTTCTTGAGTATCGGAGGGGTAGCTGGAATTCGTGGTGTAGCGGTGAAATGCGTAGATATCACGAGGAACACCAGAGGCGTAGGCGGGCTACTGGACGATTACTGACGCTGAGGCACGAAAGCGTGGGGAGCAAACAGG
ASV_666	0	0	0	0	0	0.00376455	0	0	0	0	0	0	0	0	0	0	0	0	0	0	0	0	0	0	0	0	0	Bacteria; Verrucomicrobia; Verrucomicrobiae; Chthoniobacterales; Chthoniobacteraceae; Chthoniobacter; ASV_666	TACAGAGGTCTCAAGCGTTGTTCGGATTCATTGGGCGTAAAGGGTGCGTAGGCGGCGGGAGAAGTCTGGTGTGAAATCCCGGGGCTCAACCTCGGAACTGCACTGGATACTCTCTTGCTAGAGATCTGGAGAGGAAACTGGAATTTACGGTGTAGCAGTGAAATGCGTAGAGATCGTAAGGAAGACCAGTGGCGAAGGCGAGTTTCTGGACAGATTCTGACGCTGAGGCACGAAGGCCAGGGGAGCAAACGGG
ASV_667	0	0	0	0	0	0.000817379	0	0	0	0	0	0	0	0	0	0	0	0.00399413	0	0	0	0	0	0	0	0	0	Bacteria; Proteobacteria; Alphaproteobacteria; Sphingomonadales; Sphingomonadaceae; Sphingomonas; ASV_667	TACGGAGGGGGCTAGCGTTGTTCGGAATTACTGGGCGTAAAGCGCACGTAGGCGGCTTTGTAAGTTAGAGGTGAAAGCCTGGTGCTCAACACCAGAACTGCCTTTAAGACTGCATCGCTTGAATCATGGAGAGGCGGGTGGAATTCCGAGTGTAGAGGTGAAATTCGTAGATATTCGGAAGAACACCAGTGGCGAAGGCGGCCCGCTGGACATGTATTGACGCTGAGGTGCGAAAGCGTGGGGAGCAAACAGG
ASV_668	0	0	0	0	0	0	0	0	0	0	0	0	0.00751978	0	0	0	0	0	0	0	0.00126599	0	0	0	0	0	0	Bacteria; Planctomycetes; Planctomycetacia; Pirellulales; Pirellulaceae; Rubripirellula; ASV_668	GACGAACCGTCCAAACGTTATTCGGTATCACTGGGCTTAAAGCGTGCGTAGGCGGCTTGGTAGGTGAGATGTGAAATCCCACGGCTCAACCGTGGAATTGCGTTTCAAACCCCCAAGCTCGAGGAAGATAGGGGTGATGGGAACTTATGGTGGAGCGGTGAAATGCGTTGATATCATAGGGAACACCGGTGGCGAAAGCGCATCACTGGATCTTTTCTGACGCTGAGGCACGAAAGCTAGGGTAGCGAACGGG
ASV_670	0	0	0	0	0	0	0	0	0	0	0	0	0	0	0	0	0	0	0	0.00570165	0	0	0	0	0	0	0	Bacteria; Proteobacteria; Gammaproteobacteria; Alteromonadales; Pseudoalteromonadaceae; Pseudoalteromonas; ASV_670	TACGGAGGGTGCGAGCGTTAATCGGAATTACTGGGCGTAAAGCGTACGCAGGCGGTTTGTTAAGCGAGATGTGAAAGCCCCGGGCTCAACCTGGGAACTGCATTTCGAACTGGCAGGCTAGAGTGTGATAGAGGGTGGTAGAATTTCAGGTGTAGCGGTGAAATGCGTAGAGATCTGAAGGAATACCGATGGCGAAGGCAGCCACCTGGGTCAACACTGACGCTCATGTACGAAAGCGTGGGGAGCAAACAGG
ASV_142	0	0.0107315	0	0	0.00470849	0	0	0	0	0	0	0	0	0	0	0	0	0	0	0	0	0.00107219	0	0	0	0.000367582	0	Bacteria; Proteobacteria; Gammaproteobacteria; Salinisphaerales; Solimonadaceae; Alkanibacter; ASV_142	TACAGAGGGTGCAAGCGTTAATCGGATTTACTGGGCGTAAAGCGTGCGTAGGTGGTTACGAAAGTCGGGTGTGAAAGCCCTGGGCTCAACCTGGGAATGCCATTCGATACTTCGTGACTAGAGTTCGGTAGAGGGCGGCGGAACTCCAGGTGTAGCGGTGAAATGCGTAGATATCTGGAAGAACACCGATGGCGAAGGCAACCGCCTGGGCCTGAACTGACACTGAGGCACGAAAGCGTGGGGAGCAAACAGG
ASV_671	0	0	0	0	0	0.00288961	0	0	0	0	0	0	0	0	0	0.000965031	0	0	0	0	0	0	0	0	0	0	0	Bacteria; Chloroflexi; Chloroflexia; Kallotenuales; NA; NA; ASV_671	GACAGAGGGGGCAAGCGTTGTCCGGAATTACTGGGCGTACAGCGCGCGCAGGCGGCCCGTTAAGTCAGCTGTGACAGCGCCCGGCTCAACCGGGCAGGGTCAGCTGCGACTGGGGGGCTGGAGGCACTGAGAGGGACATGGAATGCCCGGTGGAGCGGTGAAATGCGTAGAGATCGGGCGGAACACCAGAGGGGAAGCCGGTGTCCTGGCAGTGACCTGACGCTGAGGCGCGAGAGCGTGGGGAGCAAACGGG
ASV_673	0	0	0	0	0	0	0	0	0	0	0	0	0	0	0	0.00432924	0	0	0	0	0	0	0	0	0	0	0	Bacteria; Proteobacteria; Alphaproteobacteria; Rhizobiales; Beijerinckiaceae; Methylobacterium; ASV_673	TACGAAGGGGGCTAGCGTTGCTCGGAATCACTGGGCGTAAAGGGCGCGTAGGCGGCCGATTAAGTCGGGGGTGAAAGCCTGTGGCTCAACCACAGAATTGCCTTCGATACTGGTTGGCTTGAGACCGGAAGAGGACAGCGGAACTGCGAGTGTAGAGGTGAAATTCGTAGATATTCGCAAGAACACCAGTGGCGAAGGCGGCTGTCTGGTCCGGTTCTGACGCTGAGGCGCGAAAGCGTGGGGAGCAAACAGG
ASV_674	0.00174922	0	0	0	0	0	0	0	0	0	0	0	0	0	0	0	0.00234923	0	0	0.000719286	0	0	0	0	0	0	0.00041762	Archaea; Thaumarchaeota; Nitrososphaeria; Nitrosopumilales; Nitrosopumilaceae; NA; ASV_674	AACCAGCACCTCAAGTGGTCAGGAGGATTATTGGGCCTAAAGCATCCGTAGCCTGTTCTATAAGTTTCCGGTTAAATCCATTAGCTCAACTAATGGGCTGCCGGAAAAACTGTAGAACTAGGGAGTGGGAGAGGTAGACGGTACTCGGTAGGAAGGGGTAAAATCCTTTGATCTATTGATGACCACCTGTGGCGAAGGCGGTCTACCAGAACACGTTCGACGGTGAGGGATGAAAGCTGGGGGAGCAAACCGG
ASV_675	0	0	0	0	0	0.00309683	0	0	0	0	0	0	0	0	0	0.00071037	0	0	0	0	0	0	0	0	0	0	0	Bacteria; Planctomycetes; Phycisphaerae; Tepidisphaerales; WD2101_soil_group; NA; ASV_675	GACAGAGGTGCCGAGCGTTAGGCGGAATCACTGGGCTTAAAGCGTGTGTAGGCGGATGCCTAAGTACCTTGTGAAATCCCACAGCTCAACTGTGGAACTGCTTGGTATACTGGGTGTCTTGAGCCATCTAGGGGCAATCGGAACAAACGGTGGAGCGGTGAAATGCGTAGATATCGTTTGGAACGCCAATGGTGAAAACAGATTGCTGGGGATGTGCTGACGCTGAGACACGAAAGCCAGGGGAGCGAACGGG
ASV_676	0	0	0	0	0	0	0	0	0	0	0	0	0.00784531	0	0	0	0	0	0	0	0.00106818	0	0	0	0	0	0	Bacteria; Proteobacteria; Gammaproteobacteria; Betaproteobacteriales; Burkholderiaceae; NA; ASV_676	TACGTAGGGTGCGAGCGTTAATCGGAATTACTGGGCGTAAAGCGTGCGCAGGCGGCTTTGCAAGACAGATGTGAAATCCCCGGGCTTAACCTGGGAACTGCATTTGTGACTGCAAGGCTGGAGTACGGCAGAGGGGGATGGAATTCCGCGTGTAGCAGTGAAATGCGTAGATATGCGGAGGAACACCGATGGCGAAGGCAGTCCCCTGGGCCTGTACTGACGCTCATGCACGAAAGCGTGGGGAGCAAACAGG
ASV_677	0	0	0	0	0	0	0	0	0	0	0	0	0	0	0	0	0	0.00502387	0	0	0	0	0	0	0	0	0	Bacteria; Chloroflexi; NA; NA; NA; NA; ASV_677	TACGTAGGGGGCAAGCGTTATCCGGATTTACTGGGCGTAAAGCGCGCGTAGGCGGTCGATTGAGTCTGCTGCGAAAGCCCCGGGCTCAACCCGGGAGGGACGGCGGACACTGGTCGACTAGAGGGCGGCAGAGGCAGGTGGAAGTCCGGGTGGAGCGGTGAAATGCGTAGAGATCCGGAGGAACACCGGTGGCGAAGGCGGCCTGCTGGGCCGGCCCTGACGCTGAGGCGCGAAAGCGTGGGGAGCGAACCGG
ASV_678	0	0	0	0	0	0	0	0	0	0	0	0	0	0	0	0	0	0	0	0	0	0.00565975	0	0	0	0	0	Bacteria; Chloroflexi; JG30-KF-CM66; NA; NA; NA; ASV_678	TACGTAGGTGGCAAGCGTTGTCCGGAATTATTGGGCGTAAAGCGCGCGCAGGCGGTGCGCTAAGTCCATGGTGAAAGCGCCCGGCTTAACTGGGCGAGGGCCGTGGAGACTGGCGTGCTGGAGGCAAGCAGAGGCGAGTGGAATTCCGGGTGTAGTGGTGAAATGCGTAGAGATCCGGAGGAACACCAGTGGCGAAGGCGGCTCGCTGGGCTTGGACTGACGCTGAGGCGCGAAAGCGTGGGGAGCGAACAGG
ASV_679	0	0	0	0	0	0.000172686	0	0	0	0	0	0	0	0	0	0	0	0	0	0	0	0	0	0	0	0.00387862	0	Bacteria; Verrucomicrobia; Verrucomicrobiae; Pedosphaerales; Pedosphaeraceae; NA; ASV_679	TACAGAGGTCCCGAGCGTTGTTCGGATTCACTGGGCGTAAAGGGTGCGTAGGTGGCGATGGAAGTTTGATGTGAAATCTCCGGGCTCAACCCGGAAATGGCATTGAATACTCTAGCGCTTGAGGTTTGGAGGGGGGACTGGAATTCTCGGTGTAGCAGTGAAATGCGTAGATATCGAGAGGAACACCAGTGGCGAAGGCGGGTCCCTGGACAACACCTGACACTGAGGCACGAAAGCTAGGGGAGCAAACAGG
ASV_680	0	0	0	0	0	0	0	0	0	0	0	0	0	0	0	0.00430243	0	0	0	0	0	0	0	0	0	0	0	Bacteria; Bacteroidetes; Bacteroidia; Cytophagales; Spirosomaceae; Persicitalea; ASV_680	TACGGAGGGTGCGAGCGTTGTCCGGATTTATTGGGTTTAAAGGGTGCGCAGGTGGCCCGGCGAGTCAGTGGTGAAATGCGGCCGCTCAACGGTCGAACTGCCATTGATACTACCGGGCTTGAGAGGGGTGGAGGCCGCCGGAACGGACGGTGTAGCGGTGAAATGCATAGATATCGTCCAGAACGCCGATTGCGAAGGCAGGTGGCTACGCCCTTTCTGACACTGAGGCACGAAAGCGTGGGGAGCGAACAGG
ASV_681	0	0	0	0	0	0.00368396	0	0	0	0	0	0	0	0	0	0	0	0	0	0	0	0	0	0	0	0	0	Bacteria; Bacteroidetes; Bacteroidia; Sphingobacteriales; Sphingobacteriaceae; Mucilaginibacter; ASV_681	TACGGAGGATCCGAGCGTTATCCGGATTTATTGGGTTTAAAGGGTGCGTAGGCGGCCTATTAAGTCAGGGGTGAAAGACGGTAGCTCAACTATCGCAGTGCCTTTGATACTGATGGGCTTGAATGTACTTGAGGTAGGCGGAATGTGACAAGTAGCGGTGAAATGCATAGATATGTCACAGAACACCAATTGCGAAGGCAGCTTACTAAAGTATGATTGACGCTGAGGCACGAAAGCGTGGGGATCAAACAGG
ASV_683	0	0	0	0	0	0	0	0	0	0	0	0	0	0	0	0.00404777	0	0	0	0	0.000237373	0	0	0	0	0	0	Bacteria; Deinococcus-Thermus; Deinococci; Deinococcales; Deinococcaceae; Deinococcus; ASV_683	TACGGAGGGTGCAAGCGTTACCCGGAATCACTGGGCGTAAAGGGCGTGTAGGCGGCGTACCAAGTCTGGTTTTAAAGCCCGCGGCTCAACCGCGGAGATGGACTGGAGACTGGTAGGCTAGACCTCTGGAGAGAGAACTGGAATTCCTGGTGTAGCGGTGGAATGCGTAGATACCAGGAGGAACACCGATGGCGAAGGCAGGTTCTTGGACAGAAGGTGACGCTGAGGCGCGAAAGTGTGGGGAGCAAACCGG
ASV_686	0	0	0	0	0	0	0	0	0	0	0	0	0	0	0	0	0	0.00497706	0	0	0	0	0	0	0	0	0	Bacteria; Chloroflexi; Chloroflexia; Kallotenuales; Kallotenuaceae; Kallotenue; ASV_686	GACAGAGGGGGCAAGCGTTGTCCGGACTTACTGGGCGTACAGCGCGCGCAGGCGGCGGGGTAGGTACCTGGTGACATTCTCGCGCTCAACGCGAGAGGGTCCGGGTAGACCGCCCGGCTGGAGGCCGAGAGAGGGAGGTGGAATGCCCAGTGGAGCGGTGAAATGCGTAGAGATTGGGCGGAACACCAGCGGGGAAGCCGACCTCCTGGCTCGGACCTGACGCTGAGGCGCGACAGCGTGGGGAGCAAACGGG
ASV_687	0	0	0	0	0	0.00366094	0	0	0	0	0	0	0	0	0	0	0	0	0	0	0	0	0	0	0	0	0	Bacteria; Bacteroidetes; Bacteroidia; Chitinophagales; Chitinophagaceae; Parafilimonas; ASV_687	TACGGAGGGTGCAAGCGTTATCCGGATTTACTGGGTTTAAAGGGTGCGCAGGCGGATATGTAAGTCAGTGGTGAAATCTTTAGGCTTAACCTGAAAATTGCCGTTGATACTATATATCTTGAATGCTGTGGAGGTAAGCGGAATATGTCATGTAGCGGTGAAATGCTTAGATATGACATAGAACACCTATTGCGAAGGCAGCTTACTACGCAGATATTGACGCTCATGCACGAAAGCGTGGGGATCAAACAGG
ASV_688	0	0	0	0	0	0	0.0010316	0	0	0	0.000673691	0	0	0	0	0	0	0	0.000523986	0.00280697	0	0	0	0	0	0	0.000680567	Bacteria; Planctomycetes; Planctomycetacia; Pirellulales; Pirellulaceae; Blastopirellula; ASV_688	TACGTACCGGACGAACGTTATTCGGAATCACTGGGCTTAAAGAGTACGTAGGCTGCCTTGTAGGTGAGATGTGAAATCCCACGGCTCAACCGTGGAACTGCGTTTCAAACCACAAGGCTTGAGGGAGACAGGGGTGAGCGGAACTGATGGTGGAGCGGTGAAATGCGTTGATATCATCAGGAACACCGGTGGCGAAGGCGGCTCACTGGGTCTCTTCTGACGCTGAGGTACGAAAGCTAGGGTAGCGAACGGG
ASV_689	0	0	0	0	0	0	0	0	0	0.00176354	0	0	0	0	0	0	0.000587307	0	0.000722739	0.000771916	0	0	0	0	0	0	0.00162408	Bacteria; Chloroflexi; Anaerolineae; Anaerolineales; Anaerolineaceae; NA; ASV_689	CACGTAGGATCCGAGCGTTATCCGGATTTACTGGGCGTAAAGCGCGTGCAGGCGGTTCGGTAAGTTGGATGTGAAAGCTCCCGGCTCAACTGGGAGAGGCCGTTCAAAACTGCCGGACTAGAGGACGATAGAGGGAGGTGGAATTCCCGGTGTAGTGGTGAAATGCGTAGATATCGGGAGGAACACCAGTGGCGAAGGCGGCCTCCTGGATCGTTCCTGACGCTCAGACGCGAAAGCTAGGGGAGCGAACGGG
ASV_690	0	0	0	0	0	0	0	0	0	0	0	0	0	0	0.000141924	0	0	0.00483665	0	0	0	0	0	6.43646e-05	0	0	0	Bacteria; Acidobacteria; Acidobacteriia; Solibacterales; Solibacteraceae_(Subgroup_3); Bryobacter; ASV_690	TACGTAGGCAGCGAGCGTTGTTCGGAGTTACTGGGCGTAAAGCGTGCGTAGGCGGTGTTCCAAGTCTGTTGTGAAATCTCCCGGCTTAACCGGGAGGGTGCGGCGGAAACTGGAACGCTGGAGTGCCGGAGAGGTAAGCGGAATTCCTGGTGTAGCGGTGAAATGCGTAGATATCAGGAGGAACACCTGCGGTGTAGACGGCTTACTGGACGGTAACTGACGCTGAGGCACGAAAGCGTGGGTAGCAAACAGG
ASV_691	0	0.0259687	0	0	0	0	0	0	0	0	0	0	0	0	0	0	0	0	0	0	0	0	0	0	0	0	0	Bacteria; Actinobacteria; Actinobacteria; Frankiales; NA; NA; ASV_691	TACGTAGGGTGCAAGCGTTGTCCGGAATTATTGGGCGTAAAGAGCTCGTAGGCGGTCTGTCGCGTCGGATGTGAAAACCCGGGGCTCAACCCCGGGCCTGCACTCGATACGGGCAGACTAGAGTTCGGTAGGGGAGACTGGAATTCCTGGTGTAGCGGTGAAATGCGCAGATATCAGGAGGAACACCGGTGGCGAAGGCGGGTCTCTGGGCCGATACTGACGCTGAGGAGCGAAAGCGTGGGGAGCGAACAGG
ASV_692	0	0	0	0.00266967	0	0	0	0	0	0.000300176	0.000842113	0	0	0	0	0	0	0	0	0.000631568	0	0	0	0	0	0	0.000525892	Bacteria; Bacteroidetes; Rhodothermia; Rhodothermales; Rhodothermaceae; NA; ASV_692	TACGGAGGGTGCAAGCGTTGTCCGGATTTACTGGGTGTAAAGGGTGTGTAGGTGGAATTGCAAGTCAGTGGTGAAATCCTGCGGCTTAACCGTAGAACTGCCATTGATACTGCTTTTCTTGAGTACTGGAGAGGTCACTAGAATTCGTGGTGTAGCGGTGAAATGCGTAGATATCACGAGGAATACCAGAGGCGTAGGCGGGTGACTGGACAGATACTGACACTGAGGCACGAAAGCGTGGGGAGCAAACAGG
ASV_693	0	0	0	0	0	0.00363791	0	0	0	0	0	0	0	0	0	0	0	0	0	0	0	0	0	0	0	0	0	Bacteria; Bacteroidetes; Bacteroidia; Chitinophagales; Chitinophagaceae; NA; ASV_693	TACGGAGGGTGCAAGCGTTATCCGGATTTACTGGGTTTAAAGGGTGCGTAGGCGGGCAGGTAAGTCAGGGGTGAAATCTTCGAGCTTAACTCGGAAACTGCCTTTGATACTATCTGTCTTGAATATTGTGGAGGTAAGCGGAATATGTCATGTAGCGGTGAAATGCTTAGATATGACATAGAACACCTATTGCGAAGGCAGCTTACTACGCATATATTGACGCTGAGGCACGAAAGCGTGGGGATCAAACAGG
ASV_695	0	0	0	0	0	0	0	0	0.00483371	0	0	0	0	0	0	0	0	0.00199707	0	0	0	0	0	0	0	0	0	Bacteria; Proteobacteria; Gammaproteobacteria; Betaproteobacteriales; Burkholderiaceae; Ramlibacter; ASV_695	TACGTAGGGTGCAAGCGTTAATCGGAATTACTGGGCGTAAAGCGTGCGCAGGCGGTGATGTAAGACAGGTGTGAAATCCCCGGGCTTAACCTGGGAACTGCATTTGTGACTGCATTGCTGGAGTGCGGCAGAGGGGGATGGAATTCCGCGTGTAGCAGTGAAATGCGTAGATATGCGGAGGAACACCGATGGCGAAGGCAATCCCCTGGGCCTGCACTGACGCTCATGCACGAAAGCGTGGGGAGCAAACAGG
ASV_696	0.000843921	0	0	0.00174611	0	0	0.00218952	0	0	0	0	0	0	0	0	0	0.000251703	0	0	0	0	0	0	0	0	0	0.000247479	Bacteria; Proteobacteria; Gammaproteobacteria; KI89A_clade; NA; NA; ASV_696	TACGGAGGGTGCGAACGTTAATCGGAATTACTGGGCGTAAAGCGCGCGTAGGCGGTCTGTTAAGTGGGATGTGAAAGCCCCGGGCTTAACCTGGGAACTGCATTCCAAACTGGCAGACTAGAGTATGGTAGAGGGAGGTAGAATTTCCTGTGTAGCGGTGAAATGCGTAGATATAGGAAGGAATACCGATGGCGAAGGCAGCCTCCTGGACCAATACTGACGCTGAGGTGCGAAAGCGTGGGGAGCAAACAGG
ASV_697	0.000935985	0	0	0.000317474	0	0	0.000989495	0	0	0	0.000449127	0	0	0	0	0	0.000167802	0	0	0.0014912	0	0	0	0	0	0	0.000618697	Bacteria; Planctomycetes; OM190; NA; NA; NA; ASV_697	TACAGAGAGTGCAAACGTTGTTCGGAATTACTGGGCTTAAAGCGCACGTAGGCGGCACTGTAAGTGTGAGGTGAAATCCCACGGCTCACCCGTGGAACGGCCTTGCATACTGCAGTGCTCGAGTGTGGTAGGGGAGAGCGGAACTCCTGGTGGAGCGGTGAAATGCGTAGATATCAGGAGGAACACCGGTGGCGAAGGCGGCTCTCTGGTCCACAACTGACGCTGAGGTGCGAAAGCTAGGGTAGCGAACGGG
ASV_698	0	0	0	0	0	0	0	0	0	0	0	0	0	0.0020594	0	0.00159498	0	0.00118576	0	0	0	0	0	0	0	0	0	Bacteria; Acidobacteria; Blastocatellia_(Subgroup_4); Blastocatellales; Blastocatellaceae; Blastocatella; ASV_698	TACGTAGGGACCAAGCGTTGTTCGGATTTACTGGGCGTAAAGGGCGCGTAGGCGGCGTGTCAAGTCACTTGTGAAATCTCCGGGCTTAACTCGGAACGGTCAAGTGATACTGATGTGCTAGAGTACAGAAGGGGCAATCGGAATTCTCGGTGTAGCGGTGAAATGCGTAGATATCGAGAGGAACACCAGAGGCGAAGGCGGATTGCTAGGCTGATACTGACGCTCAGGCGCGAAAGCTAGGGGAGCAAACGGG
ASV_699	0.00127355	0	0	0	0	0	0.000757911	0	0	0	0	0	0	0	0	0	0.00164446	0	0	0.00084209	0	0	0	0	0	0	0.000665099	Bacteria; Actinobacteria; Acidimicrobiia; Actinomarinales; NA; NA; ASV_699	CACGTGGGGGGCAAGCGTTGTCCGGATTTATTGGGCGTAAAGGGCTCGTAGGCGGCTTGACAAGTCGGTCGTGAAAGCCCGGGGCTTAACCCCGGGAGGCCGGTCGAAACTGTCATGGCTAGTTTCCGGTAGAGGTGAGTGGAATTCTCGGTGTAGCGGTGAAATGCGCAGATATCGAGAGGAACACCAGTAGCGAAGGCGGCTCACTGGGCCGGTAAAGACGCTGAGGAGCGAAAGCGTGGGGAGCAAACAGG
ASV_700	0	0	0	0	0	0	0	0	0	0	0	0	0	0	0	0	0	0	0	0	0.00406172	0	0	0	0	0	0	Bacteria; Firmicutes; Bacilli; Bacillales; Paenibacillaceae; Paenibacillus; ASV_700	TACGTAGGGGGCAAGCGTTGTCCGGAATTATTGGGCGTAAAGCGCGCGCAGGCGGTCAATTAAGTCTGGTGTTTAAGGCTGGGGCTCAACCCTAGTTCGCACTGGAAACTGGTTGACTTGAGTGCAGAAGAGGAAAGTGGAATTCCACGTGTAGCGGTGAAATGCGTAGAGATGTGGAGGAACACCAGTGGCGAAGGCGACTTTCTGGGCTGTAACTGACGCTGAGGCGCGAAAGCGTGGGGAGCAAACAGG
ASV_701	0	0	0	0	0	0	0	0	0	0	0	0	0	0.00554592	0	0	0	0	0	0	0	0	0	0	0	0	0	Bacteria; Proteobacteria; Gammaproteobacteria; Enterobacteriales; Enterobacteriaceae; Klebsiella; ASV_701	TACGGAGGGTGCAAGCGTTAATCGGAATTACTGGGCGTAAAGCGCACGCAGGCGGTCTGTCAAGTCGGATGTGAAATCCCCGGGCTCAACCTGGGAACTGCATTCGAAACTGGCAGGCTAGAGTCTTGTAGAGGGGGGTAGAATTCCAGGTGTAGCGGTGAAATGCGTAGAGATCTGGAGGAATACCGGTGGCGAAGGCGGCCCCCTGGACAAAGACTGACGCTCAGGTGCGAAAGCGTGGGGAGCAAACAGG
ASV_702	0	0	0	0	0	0	0	0	0.00803867	0	0	0	0	0	0	0	0	0	0	0	0	0	0	0	0	0	0	Bacteria; Actinobacteria; Acidimicrobiia; NA; NA; NA; ASV_702	TACGTAGGGGGCGAGCGTTGTCCGGATTTATTGGGCGTAAAGAGCTCGTAGGCGGCTTGGCAAATCGGGTGTGAAACCTCCAGGCTCAACCTGGAGACGCCACTCGATACTGCCATGGCTAGAGTCCGGTAGGGGACCACGGAATTCCTGGTGTAGCGGTGAAATGCGCAGATATCAGGAGGAACACCGGTGGCGAAGGCGGTGGTCTGGGCCGGCACTGACGCTGAGGAGCGAAAGCGTGGGTAGCAAACAGG
ASV_703	0	0	0	0	0	0	0	0	0	0	0	0	0	0.00112002	0	0.00327038	0	0	0	0	0	0	0	0	0	0	0	Bacteria; Proteobacteria; Alphaproteobacteria; Rhodobacterales; Rhodobacteraceae; NA; ASV_703	TACGGAGGGGGCTAGCGTTGTTCGGAATTACTGGGCGTAAAGCGCACGTAGGCGGATCAGCAAGTTAGGGGTGAAATCCCGGGGCTCAACCCCGGAACTGCCTTTAAAACTGTTGGTCTTGAGTTCGAGAGAGGTGAGTGGAATTCCGAGTGTAGAGGTGAAATTCGTAGATATTCGGAGGAACACCAGTGGCGAAGGCGGCTCACTGGCTCGATACTGACGCTGAGGTGCGAAAGCGTGGGGAGCAAACAGG
ASV_705	0	0	0	0	0	0	0	0	0	0	0	0	0	0	0	0	0	0	0	0	0.00398259	0	0	0	0	0	0	Bacteria; Acidobacteria; Subgroup_6; NA; NA; NA; ASV_705	TACGGGGGGGGCAAGCGTTGTTCGGAATTACTGGGCGTAAAGGGCTCGTAGGCGGCCGACTAAGTCGGATGTGAAATCCCCAGGCTCAACCTGGGAACTGCATCCGATACTGGTTGGCTTGAATCCGGGAGAGGGATGCGGAATTCCAGGTGTAGCGGTGAAATGCGTAGATATCTGGAGGAACACCGGTGGCGAAGGCGGCATCCTGGACCGGCATTGACGCTGAGGAGCGAAAGCCAGGGGAGCAAACGGG
ASV_707	0	0	0	0	0	0.00346523	0	0	0	0	0	0	0	0	0	0	0	0	0	0	0	0	0	0	0	0	0	Bacteria; Planctomycetes; Phycisphaerae; Tepidisphaerales; WD2101_soil_group; NA; ASV_707	TACAGAGGTCTCGAGCGTTAGGCGGAATCACTGGGCTTAAAGCGTGTGTAGGTGGATGCCTAAGTACCTTGTGAAATCCCACGGCTTAACCGTGGAACTGCTTGGTATACTGGGTGTCTTGAGTCACTCAGGGGCGAGCGGAACAAATGGTGGAGCGGTGAAATGCGTAGATATCATTTGGAACGCCAATGGTGAAAACAGCTCGCTGGGGGTGCACTGACACTGAGACACGAAAGCCAGGGGAGCGAACGGG
ASV_708	0	0	0	0	0	0.00271692	0	0	0	0	0	0	0	0	0	0.000294871	0	0	0	0	0.000567058	0	0	0	0	0	0	Bacteria; Proteobacteria; Alphaproteobacteria; Sphingomonadales; Sphingomonadaceae; Qipengyuania; ASV_708	TACGGAGGGAGCTAGCGTTGTTCGGAATTACTGGGCGTAAAGCGCACGTAGGCGGCGATTCAAGTCAGAGGTGAAAGCCCGGGGCTCAACCCCGGAACTGCCTTTGAAACTAGATTGCTAGAATCCTGGAGAGGTTAGTGGAATTCCGAGTGTAGAGGTGAAATTCGTAGATATTCGGAAGAACACCAGTGGCGAAGGCGACTAACTGGACAGGTATTGACGCTGAGGTGCGAAAGCGTGGGGAGCAAACAGG
ASV_709	0	0	0	0	0	0	0	0.0027221	0	0	0	0	0.00143234	0.000144519	0.00305138	0	0	0	0	0	0.000118687	0	0	0	0	0	0	Bacteria; Planctomycetes; Planctomycetacia; Isosphaerales; Isosphaeraceae; NA; ASV_709	GACGAACCGTGCGAACGTTATTCGGAATCACTGGGCTTAAAGCGCGTGTAGGCGGGCCGGCACGTCGATCGCTGAAATCCCGCGGCTCAACCGCGGAAGGGGCGTCGATACGGCCGGCCTGGAGGGGGGTAGGGGGAGCCGGAACTTCCGGTGGAGCGGTGAAATGCGTTGAGATCGGAAGGAACGCCCGTGGCGAAAGCGGGCTCCTGGACCCCACCTGACGCTGAGACGCGAAAGCCAGGGGAGCGAACGGG
ASV_711	0	0	0	0	0	0	0	0	0	0	0	0	0	0	0	0	0	0.00468063	0	0	0	0	0	0	0	0	0	Bacteria; Actinobacteria; Actinobacteria; Micromonosporales; Micromonosporaceae; Actinoplanes; ASV_711	GACGTAGGGCGCGAGCGTTGTCCGGATTTATTGGGCGTAAAGAGCTCGTAGGCGGCTTGTCGCGTCGAATGTGAAAACCCGAGGCTCAACTTCGGGCTTGCATTCGATACGGGCAGGCTAGAGTTCGGTAGGGGAGACTGGAATTCCTGGTGTAGCGGTGAAATGCGCAGATATCAGGAGGAACACCGGTGGCGAAGGCGGGTCTCTGGGCCGATACTGACGCTGAGGAGCGAAAGCGTGGGGAGCGAACAGG
ASV_712	0	0	0	0	0	0	0	0	0	0	0	0	0	0	0	0	0	0	0.000939561	0	0.00327047	0	0	0	0	0	0	Bacteria; Actinobacteria; Actinobacteria; Propionibacteriales; Nocardioidaceae; Nocardioides; ASV_712	TACGTAGGGTGCGAGCGTTGTCCGGAATTATTGGGCGTAAAGGGCTCGTAGGCGGTTTGTCGCGTCGGGAGTGAAAACACTGGGCTTAACTCAGTGCTTGCTTCCGATACGGGCAGACTAGAGGTATTCAGGGGAGAACGGAATTCCTGGTGTAGCGGTGAAATGCGCAGATATCAGGAGGAACACCGGTGGCGAAGGCGGTTCTCTGGGAATTACCTGACGCTGAGGAGCGAAAGTGTGGGGAGCGAACAGG
ASV_713	0	0	0	0	0	0	0	0	0	0	0	0	0	0	0	0	0	0	0	0	0	0.00525548	0	0	0	0	0	Bacteria; Proteobacteria; Alphaproteobacteria; Rhizobiales; Xanthobacteraceae; NA; ASV_713	TACGAAGGGGGCTAGCGTTGCTCGGAATCACTGGGCGTAAAGCGCACGTAGGCGGCTTTTTAAGTCAGGGGTGAAATCCTGGAGCTCAACTCCAGAACTGCCTTTGATACTGAGAAGCTTGAGTCCGGGAGAGGTGAGTGGAACTGCGAGTGTAGAGGTGAAATTCGTAGATATTCGCAAGAACACCAGTGGCGAAGGCGGCTCACTGGCCCGGTACTGACGCTGAGGTGCGAAAGCGTGGGGAGCAAACAGG
ASV_714	0.000398944	0	0	0.000808116	0	0	0	0	0	0	0.000636263	0	0	0	0	0	0.000553747	0	0.000650465	0.000491219	0	0	0	0	0	0	0.00131473	Bacteria; Planctomycetes; Planctomycetacia; Pirellulales; Pirellulaceae; Blastopirellula; ASV_714	TACGTACCGGACAAACGTTATTCGGAATCACTGGGCTTAAAGAGTACGTAGGCTGTCTTGTAGGTGAGGTGTGAAATCCCACGGCTCAACCGTGGAACTGCGCTTCAAACCACAAGACTTGAGGGAGACAGGGGTAAGCGGAACTGATGGTGGAGCGGTGAAATGCGTTGATATCATCAGGAACACCGGTGGCGAAGGCGGCTTACTGGGTCTCTTCTGACGCTGAGGTACGAAAGCTAGGGTAGCGAACGGG
ASV_715	0	0	0	0	0	0.00301624	0	0	0	0	0	0	0	0	0	0	0	0	0	0	0.000184623	0	0	0	0	0.000278855	0	Bacteria; Chloroflexi; Chloroflexia; Thermomicrobiales; JG30-KF-CM45; NA; ASV_715	TACGTAGGGTCCGAGCGTTGTCCGGAGTTACTGGGCGTAAAGCGCGCGCAGGCGGCGGTGTAAGCATGGCGTGAAAGCCCCAGGCTCAACCTGGGAGGGTCGTCGTGGACTGCACCGCTTGAGGGCGGTAGGGGCTGGTGGAATGCCTGGTGTAGTGGTGAAATGCGTAGAGATCAGGCGGAACACCCGTGGCGAAGGCGGCCAGCTGGGCCGTCCCTGACGCTGAGGCGCGAAGGCGTGGGGAGCGAACGGG
ASV_716	0	0	0	0	0	0	0	0	0	0	0	0	0	0	0	0	0	0	0	0	0	0	0	0	0	0.00377722	0	Bacteria; Acidobacteria; Blastocatellia_(Subgroup_4); Blastocatellales; Blastocatellaceae; Stenotrophobacter; ASV_716	TACGTAGGGAGCAAGCGTTGTTCGGATTTACTGGGCGTAAAGGGCGCGTAGGCGGCATATTAAGTCAGCTGTGAAATCTCCGAGCTTAACTCGGAACTGTCAGCTGATACTGATGTGCTAGAGTGCAGAAGGGGCAATCGGAATTCTTGGTGTAGCGGTGAAATGCGTAGATATCAAGAGGAACACCTGAGGTGAAGACGGGTTGCTGGGCTGACACTGACGCTGAGGCGCGAAAGCCAGGGGAGCAAACGGG
ASV_717	0	0	0	0	0	0	0	0	0	0	0	0	0	0	0	0	0	0	0	0	0	0.000421845	0.00455835	0.00102983	0	0	0	Bacteria; Firmicutes; Bacilli; Bacillales; Alicyclobacillaceae; Alicyclobacillus; ASV_717	TACGTAGGGGGCAAGCGTTGTCCGGAATCACTGGGCGTAAAGCGTGCGTAGGCGGTTTCGTAAGTCTGAAGTGAAAGTCCAAGGCTCAACCTTGGTTTGTCTTTGGAAACTGCGGGACTTGAGTGCTGGAGAGGCAAGGGGAATTCCACGTGTAGCGGTGAAATGCGTAGATATGTGGAGGAATACCAGTGGCGAAGGCGCCTTGCTGGACAGTGACTGACGCTGAGGCACGAAAGCGTGGGGAGCAAACAGG
ASV_718	0.00124287	0	0	0	0	0	0.000526327	0	0	0	0	0	0	0	0	0	0.000654428	0	0.000758876	0.00103507	0	0	0	0	0	0	0.000773371	Bacteria; Planctomycetes; Planctomycetacia; Pirellulales; Pirellulaceae; Rhodopirellula; ASV_718	CACGAACCGGTCGAACGTTATTCGGAATCACTGGGCTTAAAGAGTCCGTAGGCGGATTGGTAAGTCGGGTGTGAAATCCCACGGCTCAACCGTGGAACTGCGCCCGATACTGCCCGTCTTGAGGGAGACAGAGGTGAGCGGAACAGATGGTGGAGCGGTGAAATGCGTTGATATCATCTGGAACACCGGTGGCGAAAGCGGCTCACTGGGTCTCTTCTGACGCTGAGGGACGAAAGCTAGGGTAGCGAACGGG
ASV_719	0.0010127	0	0	0.000923561	0	0	0	0	0	0.00127575	0	0	0	0	0	0	0	0	0	0.000578937	0	0	0	0	0	0	0.00100538	Bacteria; Proteobacteria; Gammaproteobacteria; Steroidobacterales; Woeseiaceae; Woeseia; ASV_719	TACGGAGGGTGCAAGCGTTAATCGGAATTACTGGGCGTAAAGCGCGCGTAGGCGGCTTTGTAAGTCGGATGTGAAATCCCCGGGCTTAACCTGGGAACTGCATTCGATACTGCAGAACTAGAGTATGGTAGAGGGAAGTGGAATTTCCGGTGTAGCGGTGAAATGCGTAGATATCGGAAGGAACACCAGTGGCGAAGGCGACTTCCTGGGCCAATACTGACGCTGAGGTGCGAAAGCGTGGGGAGCAAACAGG
ASV_720	0.000322224	0	0	0.000634948	0	0	0.000610539	0	0	0.00138832	0.000673691	0	0	0	0	0	0.000369165	0	0.000126479	0.000280697	0	0	0	0	0	0	0.000726969	Bacteria; Gemmatimonadetes; PAUC43f_marine_benthic_group; NA; NA; NA; ASV_720	TACGGAGGGAGCGAGCGTTGTTCGGAATTACTGGGCGTAAAGGGCGCGTAGGCGGCCTTGTAAGTCGGGTGTGAAATGCCGGGGCTCAACTCCGAGCACTGCACCCGATACTGCTTGGCTAGAGAAAGGTAGAGGCGAGCGGAATTCCCGGTGTAGCGGTGGAATGCGTAGATATCGGGAAGAACATCTGCGGCGAAGGCGGCTCGCTGGGCCTTTTCTGACGCTGAAGCGCGAAAGCGTGGGGAGCAAACAGG
ASV_721	0	0	0	0.00180383	0	0	0.000126318	0	0	0.000787963	0.000711118	0	0	0	0	0	0	0	9.03424e-05	0	0	0	0	0	0	0	0.00123739	Bacteria; Chloroflexi; Anaerolineae; Ardenticatenales; NA; NA; ASV_721	AACGTAGGGGGCGAGCGTTATCCGGATTTATTGGGCGTAAAGCGCGCGTAGGCGGCGTGGTAAGTTGGACGTGAAAGCTCCCGGCTCAACTGGGAGAGGTCGTTCAATACTGCCATGCTTGAGGATAGAAGAGGAGAGTAGAATTCCCGGTGTAGTGGTGGAATGCGTAGATATCGGGAGGAATACCAGTGGCGAAGGCGGCTCTCTGGTCTATGCCTGACGCTGAGGTGCGAAAGCGTGGGTAGCGAACGGG
ASV_722	0	0	0	0.00090913	0	0	0	0	0	0	0	0	0	0	0	0	0	0	0	0	0	0	0	0	0	0	0	Bacteria; Proteobacteria; Alphaproteobacteria; NA; NA; NA; ASV_722	GACGGAGGGGGCAAGCGTTGTTCGGAATTACTGGGCGTAAAGCGCGCGTAGGCGGCCTGTCAAGTTGGGGGTGAAAGCCCGGAGCTCAACTCCGGAACGGCCCTCAAAACTGGCGGGCTCGAGGCCGGGAGAGGAGAGTGGAATTCCCAGTGTAGAGGTGAAATTCGTAGATATTGGGAAGAACACCAGTGGCGAAGGCGGCTCTCTGGACCGGTTCTGACGCTGAGGCGCGAAAGCGTGGGGAGCAAACAGG
ASV_723	0	0	0	0	0	0	0	0	0.00693532	0	0	0	0.00100915	0	0	0	0	0	0	0	0	0	0	0	0	0	0	Bacteria; Gemmatimonadetes; Longimicrobia; Longimicrobiales; Longimicrobiaceae; NA; ASV_723	TACGGAGGGTGCAAGCGTTGTTCGGAATGATTGGGCGTAAAGCGCGCGCAGGCGGCGAGGTAAGTCTTTCTGTGAAAGGCCGGGGCTCAACCCCGTGGCTGGCAGGAGATACTGTCTTGCTGGAGTGGTGCAGGGGCAGGCGGAATTCCGGGTGTAGCGGTGGAATGCGTAGAGATCCGGAAGAACACCGGCGGCGAAGGCGGCCTGCTGGGCACCGACTGACGCTGAGGCGCGACAGCGTGGGGAGCGAACAGG
ASV_724	0	0.0172032	0	0	0	0	0	0	0	0	0	0	0	0	0	0	0	0	0	0	0	0.00101946	0	0	0	0	0	Bacteria; Firmicutes; Clostridia; Clostridiales; NA; NA; ASV_724	TACGTAGGGGGCAAGCGTTGTCCGGAATTACTGGGCGTAAAGGGCGTGTAGGCGGTTTCTTAAGTCGGATGTGAAAGGGGAAGGCTCAACCTTCCGAGTGCATTCGAAACTGAGGAGCTAGAGGGAAGTAGAGGAGAGCGGAATTCCCGGTGTAGCGGTGAAATGCGTAGATATCGGGAGGAACACCAGTGGCGAAGGCGGCTCTCTGGGCTTGACCCTGACGCTGAGGCGCGAAAGCTAGGGGAGCGAACGGG
ASV_725	0	0	0	0	0	0.00338464	0	0	0	0	0	0	0	0	0	0	0	0	0	0	0	0	0	0	0	0	0	Bacteria; Planctomycetes; Phycisphaerae; Tepidisphaerales; WD2101_soil_group; NA; ASV_725	GACAGAGGTGCCGAGCGTTAGGCGGAATCACTGGGCTTAAAGCGTGTGTAGGCGGGTCCGTAAGTACCTTGTGAAATCCCACCGCTCAACGGTGGAACTGCTTGGTATACTGCGGGTCTTGAGCTGTCTAGGGGCAACCGGAACAAACGGTGGAGCGGTGAAATGCGTAGATATCGTTTGGAACGCCAATGGTGAAAACAGGTTGCTGGGGACATGCTGACGCTGAGACACGAAAGCCAGGGGAGCGAACGGG
ASV_726	0	0	0	0	0	0	0	0	0	0.000318937	0	0	0	0	0	0	0.00179548	0	0	0.00105261	0	0	0	0	0	0	0.00170142	Bacteria; Planctomycetes; Planctomycetacia; NA; NA; NA; ASV_726	TACGAACTGCCCGAACGTTATTCGGAATCACTGGGCTTAAAGGGTGCGTAGGCGGCCTTTCAAGTCGGGTGTGAAAGCTCACGGCCCAACCGTGAAATTGCGCCCGAAACTGATGGGCTTGAGTGCCATAGGGGTGAGCGGAACTGCTGGTGGAGCGGTGAAATGTGTTGAGATCAGCAGGAACGCCGATGGCGAAAGCAGCTCACTGGGTGGTAACTGACGCTCAGGCACGAAAGCCAGGGTAGCGAACGGG
ASV_727	0	0	0	0.000779255	0	0	0	0	0	0.00151964	0	0	0	0	0.000354811	0	0	0	0	0.000473676	0	0	0	0	0	0	0.00160861	Bacteria; Proteobacteria; Gammaproteobacteria; Steroidobacterales; Woeseiaceae; Woeseia; ASV_727	TACGGAGGGTGCAAGCGTTAATCGGAATTACTGGGCGTAAAGCGCGCGTAGGCGGTTTGGTAAGTCGGATGTGAAAGCCCAGGGCTTAACCTTGGAATTGCATTCGATACTGCTTAACTAGAGTATGGTAGAGGGAAGTGGAATTTCCGGTGTAGCGGTGAAATGCGTAGATATCGGAAGGAACACCAGTGGCGAAGGCGACTTCCTGGGCCAATACTGACGCTGAGGTGCGAAAGCGTGGGGAGCAAACAGG
ASV_728	0	0	0	0	0	0	0	0	0	0	0	0	0.00126957	0.000270973	0	0	0	0	0	0	0.00315179	0	0	0	0	0	0	Bacteria; Bacteroidetes; Bacteroidia; Cytophagales; Cyclobacteriaceae; Tunicatimonas; ASV_728	TACGGAGGGTGCAAGCGTTGTCCGGATTTATTGGGTTTAAAGGGTACGTAGGCGGATGCTTAAGTCAGAGGTGAAAGCCTGCGGCTCAACCGTAGAATTGCCTTTGATACTGAGCCTCTTGAGTGCGGTAGAGGTGGGCGGAATTCATGGTGTAGCGGTGAAATGCATAGATACCATGAGGAATACCGATAGGGAAGCCAGCTCACTAGACCGTAACTGACGCTGAGGTACGAAAGCGTGGGGAGCGAACAGG
ASV_729	0.000705825	0	0	0.000158737	0	0	0.000652645	0	0	0.00193239	0	0	0	0	0	0	0.000302044	0	0	0.00084209	0	0	0	0	0	0	0.00054136	Bacteria; Planctomycetes; Planctomycetacia; Planctomycetales; NA; NA; ASV_729	TACGAACTGTGCAAACGTTATTCGGAATCACTGGGCTTAAAGGGTGCGTAGGCGGCTGGTCCAGTCTGGTGTGAAATCCCTCGGCTCAACCGAGGAACTGCGCTGGAAACTGATCAGCTGGAGCCAGACAGGGGTGTGCGGAACTTCCGGTGGAGCGGTGAAATGTGTTGAGATCGGAAGGAACGCCGGTGGCGAAAGCGGCACACTGGGTCTGCGCTGACGCTGAGGCACGAAAGCCAGGGTAGCGAACGGG
ASV_730	0	0	0	0.000259752	0	0	0	0	0	0	0.000486554	0	0	0	0	0	0.00117461	0	0.000343301	0.000649111	0	0	0	0	0	0	0.00188703	Bacteria; Planctomycetes; Planctomycetacia; Planctomycetales; Rubinisphaeraceae; NA; ASV_730	CACGTACTGTGCGAACGTTATTCGGAATCACTGGGCTTAAAGGGTGCGTAGGCGGTTTATCAAGTCAGATGTGAAATGCCTGAGCTCAACTGAGGCACTGCGTTTGAAACTGATAGACTTGAGGGTTCCAGGGGTATGCGGAACTGCCAGTGGAGCGGTGAAATGCGTTGATATTGGCAGGAACACCAGTGGCGAAGGCGGCATACTGGGGGACAACTGACGCTGAGGCACGAAAGCCAGGGTAGCGAACGGG
ASV_732	0	0	0	0	0	0	0	0	0	0	0	0	0	0	0	0	0	0.00455581	0	0	0	0	0	0	0	0	0	Bacteria; Proteobacteria; Alphaproteobacteria; Sphingomonadales; Sphingomonadaceae; Sphingomonas; ASV_732	TACGGAGGGGGCTAGCGTTGTTCGGAATTACTGGGCGTAAAGCGCACGTAGGCGGCTTTGTAAGTTAGAGGTGAAAGCCTGGAGCTCAACTTCAGAATTGCCTTTAAGACTGCATCGCTTGAATCGCGGAGAGGTGAGTGGAATTCCGAGTGTAGAGGTGAAATTCGTAGATATTCGGAAGAACACCAGTGGCGAAGGCGGCTCACTGGACGCGTATTGACGCTGAGGTGCGAAAGCGTGGGGAGCAAACAGG
ASV_733	0	0	0	0	0	0	0	0	0	0	0	0	0	0	0	0	0	0.000904921	0	0	0	0	0	0	0	0.00296601	0	Bacteria; Acidobacteria; Blastocatellia_(Subgroup_4); Blastocatellales; Blastocatellaceae; NA; ASV_733	TACGTAGGGACCAAGCGTTGTTCGGATTTACTGGGCGTAAAGGGCGCGTAGGCGGCGTGTCAAGTCAGCTGTGAAATCTTGAGGCTTAACCTCAAGCGGTCAGCTGATACTGATGTGCTAGAGTGCAGAAGGGGCAATCGGAATTCTTGGTGTAGCGGTGAAATGCGTAGATATCAAGAGGAACACCTGAGGCGAAGGCGGATTGCTGGGCTGACACTGACGCTGAGGCGCGAAAGCTAGGGTAGCAAACGGG
ASV_736	0.000245504	0	0	0	0	0	8.42123e-05	0	0	0.00341451	0	0	0	0	0	0	0	0	0	0.000263153	0	0	0	0	0	0	0.00109819	Archaea; Thaumarchaeota; Nitrososphaeria; Nitrosopumilales; Nitrosopumilaceae; Candidatus_Nitrosopumilus; ASV_736	AACCAGCACCTCAAGTTGTCAGGATGATTATTGGGCCTAAAGCATCCGTAGCCGGCTCTGTTAGTTTTCGGTTAAATCTATACGCTCAACGTATAGGCTGCCGGGAATACTGCAAAGCTAGGGAGTGGGAGAGGTAGACGGTACTCGGTAGGAAGGGGTAAAATCCTTTGATCTATTGATGACCACCTGTGGCGAAGGCGGTCTACTAGAACACGTCCGACGGTGAGGGATGAAAGCTGGGGGAGCAAACCGG
ASV_737	0	0	0	0	0	0.000920991	0	0	0	0	0	0	0	0	0	0	0	0.00324523	0	0	0	0	0	0	0	0	0	Bacteria; Actinobacteria; Thermoleophilia; Solirubrobacterales; Solirubrobacteraceae; Conexibacter; ASV_737	TACGTAGGGGGCAAGCGTTGTCCGGAATCATTGGGCGTAAAGCGCGTGTAGGCGGCTTGGTAAGTCCGCTCTGAAAGCCCGGGGCTCAACCCCGGGAGGCGGGTGGATACTGTCAAGCTCGAGTCCGGAAGAGGCGAGTGGAATTCCTGGTGTAGCGGTGAAATGCGCAGATATCAGGAGGAACACCAATGGCGAAGGCAGCTCGCTGGGACGTGACTGACGCTGAGACGCGAAAGCGTGGGGAGCAAACAGG
ASV_738	0	0	0	0	0	0	0	0	0	0	0	0	0	0	0.00503832	0	0	0.00117016	0	0	0	0	0	0	0	0	0	Bacteria; Proteobacteria; Gammaproteobacteria; Betaproteobacteriales; Nitrosomonadaceae; Ellin6067; ASV_738	TACGTAGGGTGCGAGCGTTAATCGGAATTACTGGGCGTAAAGCGTGCGCAGGCGGTTTTGTAAGCCAGATGTGAAATCCCCGGGCTTAACCTGGGAATGGCATTTGGGACTGCAAGGCTCGAGTTTGGCAGAGGAGACTGGAATTCCTGGTGTAGCAGTGAAATGCGTAGATATCAGGAGGAATACCGATGGCGAAGGCAGGTCTCTGGGCTGAAACTGACGCTCATGCACGAAAGCGTGGGGAGCAAACAGG
ASV_740	0	0	0	0.00303043	0	0	0	0	0	0	0	0	0	0	0	0	0.00077189	0	0	0	0	0	0	0	0	0	0.00047949	Archaea; Thaumarchaeota; Nitrososphaeria; Nitrosopumilales; Nitrosopumilaceae; Candidatus_Nitrosopumilus; ASV_740	AACCAGCACCTCAAGTTGTCAGGATGATTATTGGGCCTAAAGCATCCGTAGCCGGCTCTGTTAGTTTTCGGTTAAATCTGTATGCTCAACATACAGGCTGCCGGGAATACTGCAGAGCTAGGGAGTGGGAGAGGTAGACGGTACTCGGTAGGAAGGGGTAAAATCCTTTGATCTATTGATGACCACCTGTGGCGAAGGCGGTCTACCAGAACACGTCCGACGGTGAGGGATGAAAGCTGGGGGAGCAAACCGG
ASV_745	0	0	0	0	0	0	0	0	0	0	0	0	0	0	0.00674141	0	0	0	0	0	0	0	0	0	0	0	0	Bacteria; Verrucomicrobia; Verrucomicrobiae; Pedosphaerales; Pedosphaeraceae; NA; ASV_745	TACAGAGGTCCCAAGCGTTGTTCGGATTCACTGGGCGTAAAGGGTGCGTAGGTGGTGGGGTAAGTCTCGTGTGAAAGCTCGCAGCTCAACTGCGAAATGTCACGGGATACTATTCTGCTAGAGGGTTGGAGGGGGGACTGGAATACTTGGTGTAGCAGTGAAATGCGTAGATATCAAGTGGAACACCAGTGGCGAAGGCGAGTCCCTGGACAACACCTGACACTGAGGCACGAAAGCCAGGGGAGCAAACAGG
ASV_748	0	0	0	0	0	0	0	0	0	0	0	0	0	0	0	0	0	0	0	0	0	0	0	0	0	0.00358709	0	Bacteria; Bacteroidetes; Bacteroidia; Chitinophagales; Chitinophagaceae; Flavitalea; ASV_748	TACGGAGGGTGCAAGCGTTATCCGGATTCACTGGGTTTAAAGGGTGCGTAGGCGGGTTGGAAAGTCCGTGGTGAAATCCCCAAGCTTAACTTGGGAACTGCCGTGGATACTCTCAATCTTGAATGTCGTGGAGGTAAGCGGAATATGTCATGTAGCGGTGAAATGCTTAGATATGACATAGAACACCAATTGCGTAGGCAGCTTACTACACGATTATTGACGCTGAGGCACGAAAGCGTGGGGAGCAAACAGG
ASV_749	0	0	0	0	0	0	0	0	0	0	0	0	0	0	0	0	0	0	0	0	0	0	0	0	0	0.00358709	0	Bacteria; Bacteroidetes; Bacteroidia; Chitinophagales; Chitinophagaceae; Flavisolibacter; ASV_749	TACGGAGGGTGCAAGCGTTATCCGGATTCACTGGGTTTAAAGGGTGCGTAGGAGGGTAGGTAAGTCAGTGGTGAAATCTCCGGGCTCAACTCGGAAACTGCCGTTGATACTATCTGTCTTGAATGCCGTGGAGGTGAGCGGAATATGTCATGTAGCGGTGAAATGCTTAGATATGACATAGAACACCAATTGCGAAGGCAGCTCACTACACGAACATTGACTCTGAGGCACGAAAGCGTGGGGATCAAACAGG
ASV_750	0	0	0	0	0	0	0	0	0	0	0	0	0	0	0	0	0	0	0	0	0	0	0	0	0	0.00358709	0	Bacteria; Proteobacteria; Alphaproteobacteria; Sphingomonadales; Sphingomonadaceae; Sphingomonas; ASV_750	TACGGAGGGGGCTAGCGTTGTTCGGAATTACTGGGCGTAAAGCGCACGTAGGCGGCTTTGCAAGTCAGAGGTGAAAGCCCAGGGCTCAACCCTGGAATTGCCTTTGAGACTGCATCGCTAGAATTGTGGAGAGGTAAGTGGAATTCCGAGTGTAGAGGTGAAATTCGTAGATATTCGGAAGAACACCAGTGGCGAAGGCGACTTACTGGACACATATTGACGCTGAGGTGCGAAAGCGTGGGGAGCAAACAGG
ASV_751	0	0	0	0	0	0	0	0	0	0	0	0	0	0	0.0066468	0	0	0	0	0	0	0	0	0	0	0	0	Bacteria; Chloroflexi; Chloroflexia; Thermomicrobiales; JG30-KF-CM45; NA; ASV_751	TACGTAGGGGCCGAGCGTTGTCCGGAGTTACTGGGCGTAAAGCGCGCGCAGGCGGCCCGTCAAGCATGGCGTGAAAGCCCCCGGCTCAACCGGGGAGGGTCGCCGTGGACTGGCGGGCTTGAGGGCGGCAGGGGTCGGTGGAATGCCCGGTGTAGTGGTGAAATGCGTAGAGATCGGGCGGAACACCCGTGGCGAAGGCGGCCGACTGGGCCGGCCCTGACGCTGAGGCGCGAAGGCGTGGGGAGCGAACGGG
ASV_752	0	0	0	0	0	0	0	0	0	0	0	0	0	0	0	0.000388693	0	0.000405654	0	0	0	0	0	0	0	0.0028646	0	Bacteria; Cyanobacteria; Sericytochromatia; NA; NA; NA; ASV_752	TACGTAGGATGCAAGCGTTGTCCGGAATTATTGGGCGTAAAGCGAACGTAGGCGGTTTGTTAAGTCTGTTCTTAAAGACCGGGGCTCAACCTCGGGAATGGAATGGATACTGGCAGACTGGAGGACGTCAGAGGAAAGTGGAATTCCCAGTGTAGCGGTGAAATGCGTAGATATTGGGAGGAACACCAGTGGCGAAAGCGACTTTCTGGGACGTTCCTGACGCTGAGGTTCGAAAGCTCGGGGAGCAAACAGG
ASV_753	0	0	0	0	0	0	0	0	0	0	0	0	0	0	0	0	0	0	0	0	0.00370566	0	0	0	0	0	0	Bacteria; Proteobacteria; Alphaproteobacteria; Rhizobiales; Beijerinckiaceae; Microvirga; ASV_753	TACGAAGGGGGCTAGCGTTGTTCGGAATCACTGGGCGTAAAGGGCGCGTAGGCGGCCGATTAAGTCGGGGGTGAAAGCCTGTGGCTCAACCACAGAATTGCCTTCGATACTGGTTGGCTTGAGACCGGAAGAGGTTAGTGGAACTGCGAGTGTAGAGGTGAAATTCGTAGATATTCGCAAGAACACCAGTGGCGAAGGCGGCTGACTGGTCCGGATCTGACGCTGAGGCGCGAAAGCGTGGGGAGCAAACAGG
ASV_756	0	0	0	0	0	0	0	0	0	0	0	0	0	0	0.0063866	0	0	0	0	0	0.000131874	0	0	0	0	0	0	Bacteria; Proteobacteria; Alphaproteobacteria; Sphingomonadales; Sphingomonadaceae; Sphingomonas; ASV_756	TACGGAGGGGGCTAGCGTTGTTCGGAATTACTGGGCGTAAAGCGCACGTAGGCGGCTTTGTAAGTTAGAGGTGAAAGCCCGGAGCTTAACTCCGGAACTGCCTTTAAGACTGCATCGCTTGAATCATGGAGAGGTGAGTGGAATTCCGAGTGTAGAGGTGAAATTCGTAGATATTCGGAAGAACACCAGTGGCGAAGGCGACTCACTGGACATGTATTGACGCTGAGGTGCGAAAGCGTGGGGAGCAAACAGG
ASV_757	0	0.021545	0	0	0	0	0	0	0	0	0	0	0	0	0	0	0	0	0	0	0	0.00028123	0	0	0	0	0	Bacteria; Proteobacteria; Gammaproteobacteria; Beggiatoales; Beggiatoaceae; NA; ASV_757	TACAGAGGGTGCAAGCGTTAATCGGAATTACTGGGCGTAAAGCGCGCGTAGGTGGTCGTGTAAGTCGGGTGTGAAAGCCCTGGGCTTAACCTGGGAATTGCATTCGATACTGCTCGGCTAGAATCTGGTAGAGGGAAGCGGAATTCCCGGTGTAGCGGTGAAATGCGTAGATATCGGGAGGAACACCAGTGGCGAAGGCGGCTTCCTGGACCAAGATTGACACTGAGGCGCGAAAGCGTGGGTAGCAAACAGG
ASV_758	0	0	0	0.000548364	0	0	0.0020632	0	0	0.00163221	0.000149709	0	0	0	0	0	0	0	0	0	0	0	0	0	0	0	0.000726969	Bacteria; Proteobacteria; Gammaproteobacteria; D90; NA; NA; ASV_758	TACGGAGGGTGCGAGCGTTAATCGGAATTACTGGGCGTAAAGAGTACGTAGGCGGCTTGGTCAGTCGGATGTGAAAGCCCCGGGCTTAACCTGGGAATTGCACTCGATACTGCCAAGCTAGAGTTTAGTAGAGGAATGCGGAATTCCGGGTGTAGCGGTGAAATGCGTAGAGATCCGGAGGAACATCAATGGCGAAGGCAGCATTCTGGGCTAAAACTGACGCTGAGGTACGAAAGCGTGGGGAGCAAACAGG
ASV_759	0	0	0	0	0	0.00320044	0	0	0	0	0	0	0	0	0	0	0	0	0	0	0	0	0	0	0	0	0	Bacteria; Bacteroidetes; Bacteroidia; Chitinophagales; Chitinophagaceae; Niastella; ASV_759	TACGGAGGGTGCAAGCGTTATCCGGATTCACTGGGTTTAAAGGGTGCGTAGGTGGATTGGTAAGTCCGTGGTGAAATCCCCGAGCTTAACTCGGGAACTGCCGTGGATACTATCAATCTTGAATACTGTGGAGGTAAGCGGAATATGTCATGTAGCGGTGAAATGCTTAGATATGACATAGAACACCGATAGCGAAGGCAGCTTGCTACACAGTTATTGACACTGAGGCACGAAAGCGTGGGGAGCAAACAGG
ASV_760	0	0	0	0	0	0	0	0	0	0	0	0	0	0	0	0	0	0	0	0	0	0.00242561	0	0.00450552	0	0	0	Bacteria; Cyanobacteria; Sericytochromatia; NA; NA; NA; ASV_760	GACGTAGGATGCAAGCGTTGTCCGGATTTATTGGGCGTAAAGAGAGCGTAGGCGGTTACTTAAGTCTGAAGTTAAAGACTGGGGCTCAACCCCAGGAGTGCTTCGGAAACTGGGTGACTTGAGGACGGAAGAGGGCAGTGGAATTCCCAGTGTAGCGGTGAAATGCGTAGATATTGGGAGGAACACCAGTGGCGAAAGCGACTGCCTGGTCCGTTTCTGACGCTGAGGCTCGAAAGCCAGGGGAGCAAACGGG
ASV_762	0	0	0	0	0.00143101	0	0	0	0	0	0	0	0	0	0	0	0	0	0	0	0	0.0011425	0	0.00173784	0.00703679	0	0	Bacteria; Actinobacteria; Acidimicrobiia; Microtrichales; NA; NA; ASV_762	CACGTAGGGTGCAAGCGTTGTCCGGATTTATTGGGCGTAAAGGGCCCGTAGGCGGTTTGGTAAGTCGGGTGTGAAAACTCTGGGCTCAACCCAGAGACGCCACCCGATACTGCTATGACTTGAGTCTGGTAGGGGAGTGCGGAATTCCTGGTGTAGCGGTGAAATGCGCAGATATCAGGAGGAACACCGGTGGCGAAGGCGGCACTCTGGGCCAGTACTGACGCTGAGGGGCGAAAGCGTGGGGAGCAAACAGG
ASV_763	0	0	0	0	0	0.00276297	0	0	0	0	0	0	0	0	0	0.000348483	0	0	0	0	0.000145061	0	0	0	0	0	0	Bacteria; Proteobacteria; Gammaproteobacteria; Enterobacteriales; Enterobacteriaceae; NA; ASV_763	TACGGAGGGTGCAAGCGTTAATCGGAATTACTGGGCGTAAAGCGCACGCAGGCGGTCTGTTAAGTCAGATGTGAAATCCCCGGGCTTAACCTGGGAACTGCATTTGAAACTGGCAGGCTTGAGTCTCGTAGAGGGGGGTAGAATTCCAGGTGTAGCGGTGAAATGCGTAGAGATCTGGAGGAATACCGGTGGCGAAGGCGGCCCCCTGGACGAAGACTGACGCTCAGGTGCGAAAGCGTGGGGAGCAAACAGG
ASV_764	0	0	0	0	0	0.00119729	0	0	0	0	0	0	0	0	0	0.00230535	0	0	0	0	0	0	0	0	0	0	0	Bacteria; Proteobacteria; Gammaproteobacteria; Betaproteobacteriales; Burkholderiaceae; NA; ASV_764	TACGTAGGGTGCAAGCGTTAATCGGAATTACTGGGCGTAAAGCGTGCGCAGGCGGTGATGCAAGACAGATGTGAAATCCCCGGGCTCAACCTGGGAACTGCATTTGTGACTGCATCGCTGGAGTGCGGCAGAGGGGGATGGAATTCCGCGTGTAGCAGTGAAATGCGTAGATATGCGGAGGAACACCGATGGCGAAGGCAATCCCCTGGGCCTGCACTGACGCTCATGCACGAAAGCGTGGGGAGCAAACAGG
ASV_765	0	0	0	0	0	0	0	0	0	0	0	0	0	0	0	0	0	0	0.000487849	0.00436834	0	0	0	0	0	0	0	Bacteria; Bacteroidetes; Rhodothermia; Rhodothermales; Rhodothermaceae; NA; ASV_765	TACGGAGGGTGCAAGCGTTGTCCGGAATCACTGGGTGTAAAGGGTGTGTAGGCGGGACTGTAAGTCAGAGGTGAAAGCCCACGGCCCAACCGTGGAATTGCCTTTGATACTGCAGTTCTTGAGTCCTGGAGAGGTTGCTAGAATTCGTGGTGTAGCGGTGAAATGCGTAGATATCACGAGGAATACCAGAGGCGTAGGCGGGCAACTGGACAGGTACTGACGCTGAGGCACGAAAGCGTGGGGAGCGAACAGG
ASV_767	0	0	0	0	0	0	0	0	0	0	0	0	0	0	0	0	0	0	0	0	0	0.00244318	0	0	0.00753546	0	0	Bacteria; Actinobacteria; Acidimicrobiia; IMCC26256; NA; NA; ASV_767	TACGTAGGGAGCGAGCGTTGTCCGGATTCATTGGGCGTAAAGAGCTCGTAGGCGGCTTGGTAAGTCGGATGTGAAACCTCCAGGCTCAACCTGGAGTCGCCATCCGATACTGCCATGGCTAGAGTCCGGTAGGGGCCCACGGAATTCCTGGTGTAGCGGTGAAATGCGCAGATATCAGGAGGAACACCGGTGGCGAAGGCGGTGGGCTGGGCCGGCACTGACGCTGAGGAGCGAAAGCGTGGGGAGCGAACAGG
ASV_768	0	0	0	0	0	0	0	0	0	0	0	0	0	0	0	0	0	0.00427497	0	0	0	0	0	0	0	0	0	Bacteria; Actinobacteria; Thermoleophilia; Gaiellales; NA; NA; ASV_768	TACGTAGGGGGCAAGCGTTGTCCGGATTTATTGGGCGTAAAGAGCGTGTAGGCGGCCAGGTAGGTCCGCTGTGAAAACTCGAGGCTCAACCTCGAGAGGTCGGTGGAAACCATCTGGCTAGAGTCCGGAAGAGGAGAGTGGAATTCCTGGTGTAGCGGTGAAATGCGCAGATATCAGGAAGAACACCCGTGGCGAAGGCGGCTCTCTGGGACGGTACTGACGCTGAGACGCGAAAGCGTGGGGAGCGAACAGG
ASV_769	0.00150371	0	0	0.000851408	0	0	0.000863176	0	0	0	0.000935681	0	0	0	0	0	0	0	0.000433644	0	0	0	0	0	0	0	0	Bacteria; Acidobacteria; Subgroup_9; NA; NA; NA; ASV_769	TACGGGGGGGGCAAGCGTTGTTCGGAATTACTGGGCGTAAAGGGCGCGCAGGCGGGCGGAAAAGTCTCTCGTGAAAGCCCACGGCTCAACCGTGGAATTGCGGGGGATACTATTCGTCTTGAGTCCGGGAGAGGAGAGTGGAATTCCCAGTGTAGCGGTGAAATGCGTAGATATTGGGAGGAACACCGGTGGCGAAGGCGGCTCTCTGGACCGGTACTGACGCTGAGGCGCGAAAGCTAGGGGAGCAAACGGG
ASV_770	0	0	0	0	0	0	0	0	0	0	0	0	0	0	0	0	0	0	0	0	0.00358697	0	0	0	0	0	0	Bacteria; Deinococcus-Thermus; Deinococci; Deinococcales; Deinococcaceae; Deinococcus; ASV_770	TACGGAGGGTGCAAGCGTTACCCGGAATCACTGGGCGTAAAGGGCGTGTAGGCGGACACTTAAGTCTGGTTTTAAAGACTGCGGCTCAACCGCAGGGATGGACTGGATACTGGGTGTCTTGACCTCTGGAGAGAGAACTGGAATTCCTGGTGTAGCGGTGGAATGCGTAGATACCAGGAGGAACACCAATGGCGAAGGCAGGTTCTTGGACAGAAGGTGACGCTGAGGCGCGAAAGTGTGGGGAGCGAACCGG
ASV_771	0	0	0.00390195	0	0	0	0	0	0	0	0	0.000593409	0	0	0	0	0	0	0	0	0	0	0.00056743	0.000386187	0	0.000570386	0	Bacteria; Proteobacteria; Alphaproteobacteria; Acetobacterales; Acetobacteraceae; NA; ASV_771	TACGAAGGGGGCTAGCGTTGCTCGGAATGACTGGGCGTAAAGGGCGCGTAGGCGGATGGCACAGTCAGATGTGAAATTCCCGGGCTTAACCTGGGGGCTGCATTTGATACGTGTTGTCTTGAGTGTGGAAGAGGGTCGTGGAATTCCCAGTGTAGAGGTGAAATTCGTAGATATTGGGAAGAACACCGGTGGCGAAGGCGGCGACCTGGTCCATTACTGACGCTGAGGCGCGAAAGCGTGGGGAGCAAACAGG
ASV_772	0	0	0	0	0	0.000299322	0	0	0	0	0	0.000381477	0	0	0	0	0	0	0	0	0	0	0	0	0	0.00287728	0	Bacteria; Gemmatimonadetes; Gemmatimonadetes; Gemmatimonadales; Gemmatimonadaceae; NA; ASV_772	TACGGGGGGTGCGAGCGTTGTCCGGAATCACTGGGCGTAAAGGGCGCGTAGGTGGCCTGGTAAGTCTGTGGTGAAAGCCCGGAGCTCAACTCCGGGTCTGCCGCGGATACTGCGAGGCTTGAGTGCTGTAGAGGGGGGTAGAATATCGGGTGTAGCGGTGGAATGCGTAGAGATCCGATAGAAGACCGGTGGCGAAGGCGGCCCCCTGGGCAGTAACTGACACTGAGGCGCGACAGCGTGGGGAGCAAACAGG
ASV_773	0	0	0	0	0	0	0	0	0	0	0	0	0	0	0	0	0	0	0	0	0	0	0.00512578	0	0	0	0	Bacteria; Proteobacteria; Gammaproteobacteria; Betaproteobacteriales; Burkholderiaceae; NA; ASV_773	TACGTAGGGTGCGAGCGTTAATCGGAATTACTGGGCGTAAAGCGTGCGCAGGCGGTGATGTAAGACAGATGTGAAATCCCCGGGCTCAACCTGGGGCCTGCATTTGTGACTGCATCGCTAGAGTACGGCAGAGGGGGATGGAATTCCGCGTGTAGCAGTGAAATGCGTAGATATGCGGAGGAACACCGATGGCGAAGGCAATCCCCTGGGCCTGTACTGACGCTCATGCACGAAAGCGTGGGGAGCAAACAGG
ASV_775	0	0	0	0	0	0	0.000400008	0	0	0	0	0	0	0	0.00593717	0	0	0	0	0	0	0	0	0	0	0	0	Archaea; Euryarchaeota; Thermoplasmata; NA; NA; NA; ASV_775	TACCTGCAGCCCGAGTGGTGGCCGTTATTATTGGGCCTAAAACGTTCGTAGCCGGTTGGGTAGATGCTTGTGTAAATCGAACGGCTTAACCGTTCGAATTGCGGGTAGACCGCCCGACTTGGGACCGGGAGAGGTGTGAAGTACTCCGGGGGTAGAGGTGAAATTCTGTAATCCTCGGGGGACTACCGGTGGCGAAGGCGTCACACTAGAACGGCTCCGACGGTGAGGAACGAAGCCCTGGGGCGCAAACCGG
ASV_776	0	0	0	0	0	0	0	0	0	0	0.000149709	0	0	0	0.000851547	0	0	0	0.000885355	0.00159646	0	0	0	0	0	0	0.0013302	Bacteria; Planctomycetes; Planctomycetacia; Planctomycetales; Gimesiaceae; NA; ASV_776	TACGTACTGTGCGAACGTTATTCGGAATCACTGGGCTTAAAGGGTGCGTAGGCGGTCGCTTAAGTAGGGTGTGAAATCCCCCGGCTCAACCGGGGAACTGCGCTCTAAACTGGGCGGCTTGAGTGAGACAGGGGTGTGCGGAACTTCCGGTGGAGCGGTGAAATGTGTTGATATCGGAAGGAACACCAGTAGCGAAAGCGGCACACTGGGTCTTAACTGACGCTGAGGCACGAAAGCTAGGGTAGCGAACGGG
ASV_777	0	0	0	0	0	0	0	0	0	0	0	0	0	0	0	0.00361887	0	0	0	0	0	0	0	0	0	0	0	Bacteria; Proteobacteria; Alphaproteobacteria; Sphingomonadales; Sphingomonadaceae; Novosphingobium; ASV_777	TACGGAGGGAGCTAGCGTTGTTCGGAATTACTGGGCGTAAAGCGCACGTAGGCGGCGACTCAAGTCAGGGGTGAAAGCCCGGGGCTCAACCCCGGAACTGCCTTTGAAACTAGGTTGCTAGAATCTTGGAGAGGTCAGTGGAATTCCGAGTGTAGAGGTGAAATTCGTAGATATTCGGAAGAACACCAGTGGCGAAGGCGACTGACTGGACAAGTATTGACGCTGAGGTGCGAAAGCGTGGGGAGCAAACAGG
ASV_778	0	0	0	0	0	0.00309683	0	0	0	0	0	0	0	0	0	0	0	0	0	0	0	0	0	0	0	0	0	Bacteria; Bacteroidetes; Bacteroidia; Chitinophagales; Chitinophagaceae; Flavisolibacter; ASV_778	TACGGAGGGTGCAAGCGTTATCCGGATTCACTGGGTTTAAAGGGAGCGTAGGAGGGCAGGTAAGTCAGTGGTGAAATCTCCGGGCTTAACTCGGAAACTGCCGTTGATACTATCTGTCTTGAATACCGTGGAGATGAGCGGAATATGTCATGTAGCGGTGAAATGCTTAGATATGACATAGAACACCAATTGCGAAGGCAGCTCGTTACACGAATATTGACTCTGAGGCTCGAAAGCGTGGGGATCAAACAGG
ASV_779	0	0	0	0	0	0	0	0	0	0	0	0	0	0.00144519	0	0	0	0	0	0	0.00249242	0	0	0	0	0	0	Bacteria; Firmicutes; Bacilli; Bacillales; Planococcaceae; NA; ASV_779	TACGTAGGTGGCAAGCGTTGTCCGGAATTATTGGGCGTAAAGCGCGCGCAGGCGGTTCCTTAAGTCTGATGTGAAAGCCCACGGCTCAACCGTGGAGGGTCATTGGAAACTGGGGAACTTGAGTGCAGAAGAGGAAAGCGGAATTCCACGTGTAGCGGTGAAATGCGTAGAGATGTGGAGGAACACCAGTGGCGAAGGCGGCTTTCTGGTCTGTAACTGACGCTGAGGCGCGAAAGCGTGGGGAGCAAACAGG
ASV_780	0	0	0	0	0	0	0	0	0	0	0	0	0	0	0	0	0	0	0	0	0	0	0	0	0	0.00340964	0	Bacteria; Actinobacteria; Thermoleophilia; Gaiellales; NA; NA; ASV_780	TACGTAGGGGGCAAGCGTTGTCCGGATTTATTGGGCGTAAAGCGCGTGTAGGCGGCCTGGCAAGTCCGCTGTGAAAACTCGAGGCTCAACCTCGAGACGTCGGTGGAAACTGCCTCGCTAGAGTCCGGAAGAGGAGAGTGGAATTCCTGGTGTAGCGGTGAAATGCGCAGATATCAGGAAGAACACCCGTGGCTAAGGCGGCTCTCTAGTACGGTACTGACGCTGAGACGCGAAAGCGTGGGGAGCGAACAGG
ASV_781	0	0	0	0	0	0.000736792	0	0	0	0	0	0	0	0	0	0	0	0	0	0	0	0	0	0	0	0.00258575	0	Bacteria; Acidobacteria; Subgroup_6; NA; NA; NA; ASV_781	TACGGGGGGGGCAAGCGTTGTTCGGAATTACTGGGCGTAAAGGGCTCGTAGGCGGCCAACTAAGTCGGATGTGAAATCCCCAGGCTTAACCTGGGAACTGCATCCGATACTGGTTGGCTTGAATCCGGGAGAGGGATGCGGAATTCCAGGTGTAGCGGTGAAATGCGTAGATATCTGGAGGAACACCGGTGGCGAAGGCGGCATCCTGGACCGGCATTGACGCTGAGGAGCGAAAGCCAGGGGAGCAAACGGG
ASV_782	0	0	0	0	0	0.000518057	0	0	0	0	0	0	0	0	0	0.00194347	0	0.000390052	0	0	0.000685744	0	0	0	0	0	0	Bacteria; Proteobacteria; Alphaproteobacteria; Sphingomonadales; Sphingomonadaceae; Sphingomonas; ASV_782	TACGGAGGGAGCTAGCGTTATTCGGAATTACTGGGCGTAAAGCGCACGTAGGCGGCTTTGTAAGTTAGAGGTGAAAGCCCGGGGCTCAACCCCGGAATTGCCTTTAAGACTGCATCGCTTGAATCCAGGAGAGGTGAGTGGAATTCCGAGTGTAGAGGTGAAATTCGTAGATATTCGGAAGAACACCAGTGGCGAAGGCGGCTCACTGGACTGGTATTGACGCTGAGGTGCGAAAGCGTGGGGAGCAAACAGG
ASV_783	0	0	0	0	0	0	0	0	0	0	0	0	0	0	0	0	0	0.00415015	0	0	0	0	0	0	0	0	0	Bacteria; Verrucomicrobia; Verrucomicrobiae; Chthoniobacterales; Chthoniobacteraceae; Candidatus_Udaeobacter; ASV_783	TACAGAGGTCTCAAGCGTTGTTCGGATTCATTGGGCGTAAAGGGTGCGTAGGTGGCGCTGTAAGTCAGGTGTGAAATTTCGGAGCTTAACTCCGAAACTGCATTTGATACTGCGGTGCTTGAGGACTGGAGAGGAGATTGGAATTCACGGTGTAGCAGTGAAATGCGTAGATATCGTGAGGAAGACCAGTGGCGAAGGCGGATCTCTGGACAGTTCCTGACACTGAGGCACGAAGGCCAGGGGAGCAAACGGG
ASV_784	0.00127355	0	0	0.000375197	0	0	0.000505274	0	0	0.000656636	0	0	0	0	0	0	0.000453066	0	0.00046978	0	0	0	0	0	0	0	0.000680567	Bacteria; Planctomycetes; Phycisphaerae; Phycisphaerales; Phycisphaeraceae; NA; ASV_784	TACAGAGGGCTCAAGCGTTAATCGGAATCACTGGGCTTAAAGGGTGCGCAGGCGGACAGGTCAGTGTCTTGTGAAATCCCACGGCTCAACCGTGGAACTGCTTGGCATACTGCCTGTCTTGAGCCCGGCAGGGGCCGTCGGAACTCTAGGTGGAGCGGTGAAATGCGTAGATATCTAGAGGAACGCCAAAGGTGAAGACAGACGGCTGGGCCGGCGCTGACGCTCAGGCACGAAAGCGTGGGTAGCGAACGGG
ASV_785	0	0	0	0	0	0.00305078	0	0	0	0	0	0	0	0	0	0	0	0	0	0	0	0	0	0	0	0	0	Bacteria; Proteobacteria; Alphaproteobacteria; Sphingomonadales; Sphingomonadaceae; Sphingomonas; ASV_785	TACGGAGGGAGCTAGCGTTGTTCGGAATTACTGGGCGTAAAGCGCACGTAGGCGGCTTTGTAAGTTAGAGGTGAAAGCCTGGAGCTCAACTCCAGAATTGCCTTTAAGACTGCATCGCTTGAATCCGGGAGAGGTGAGTGGAATTCCGAGTGTAGAGGTGAAATTCGTAGATATTCGGAAGAACACCAGTGGCGAAGGCGGCTCACTGGACCGGTATTGACGCTGAGGTGCGAAAGCGTGGGGAGCAAACAGG
ASV_786	0	0	0	0	0	0	0	0	0	0	0	0.00425983	0	0	0	0	0	0	0	0	0	0	0	0	0	0.000811215	0	Bacteria; Firmicutes; Clostridia; Clostridiales; Family_XVIII; NA; ASV_786	TACGTAGGGGGCGAGCGTTGTCCGGATTTATTGGGCGTAAAGGGCGTGTAGGCGGTTTGGTAAGTCGGGGGTGAAAACCCAGAGCTCAACTCTGGGACTGCCTCCGATACTGCTGAACTTGAGTGCTCTAGAGGGCAGTGGAATTCCCGGTGTAGCAGTGAAATGCGTAGAGATCGGGAGGAACACCAGTGGCGAAGGCGACTGCCTGGGGAGTAACTGACGCTGAGGCGCGAAAGCTGGGGGAGCAAACGGG
ASV_787	0.000199472	0	0	0	0	0	0.00136845	0	0	0	0.000729831	0	0	0	0	0	0.000100681	0	0	0.0018947	0	0	0	0	0	0	0.000510425	Bacteria; Planctomycetes; Phycisphaerae; Phycisphaerales; Phycisphaeraceae; Urania-1B-19_marine_sediment_group; ASV_787	TACGAAGGGCCCGAGCGTTACTCGGAATCACTGGGCTTAAAGCGTACGTAGGCGGGCCTGCAGGTATTGTGTGAAATCCCTCCGCTCAACGGAGGAACTGCACAGTAAACCGCAGGTCTTGAGACACGTAGGGGCGGTCGGAACGCTAGGTGGAGTGGTGAAATGCGTTGATATCTAGCGGAACGCCGAAGGAGAAATCAGGCCGCTGGGCGTGTTCTGACGCTGAGGTACGAAAGCGTGGGGAGCGAACGGG
ASV_788	0	0	0	0.00116888	0	0	0.000315796	0	0	0	0	0	0	0	0	0	0.000419505	0	0.000271027	0.00107016	0	0	0	0	0	0	0.00103632	Bacteria; Actinobacteria; Acidimicrobiia; Microtrichales; Microtrichaceae; Sva0996_marine_group; ASV_788	TACGTAGGGGGCAAGCGTTGTCCGGAATTATTGGGCGTAAAGAGCTCGTAGGCGGTTCGGTAAGTCGGGTGTGAAAATCCAGGGCTCAACCCTGGGACGCCACCCGATACTGCTGTGACTAGAGTCCGGTAGAGGAGCGTGGAATTCCTGGTGTAGCGGTGAAATGCGCAGATATCAGGAGGAACACCAGCGGCGAAGGCGGCGCTCTGGGCCGGTACTGACGCTGAGGAGCGAAAGCATGGGGAGCAAACAGG
ASV_790	0	0	0	0	0	0	0	0	0	0	0	0	0	0	0	0	0.00080545	0	0.000849219	0.00152629	0	0	0	0	0	0	0.00126833	Bacteria; Planctomycetes; Planctomycetacia; Pirellulales; Pirellulaceae; Pir4_lineage; ASV_790	CACGAACCGTACGAACGTTATTCGGAATCATTGGGCTTAAAGGGTGCGTAGGCGGCGCGGTCAGTTGGGTGTGAAAGCCCTCGGCTTAACCGAGGAATTGCGCCCAATACTGCCGTGCTTGAGGGAGACAGAGGTAAGCGGAACTGATGGTGGAGCGGTGAAATGCGTTGATATCATCAGGAACACCAGTGGCGAAAGCGGCTTACTGGGTCTCTTCTGACGCTGAGGCACGAAAGCTAGGGTAGCGAACGGG
ASV_792	0.000782545	0	0	0.00132762	0	0	0.000463168	0	0	0	0.00061755	0	0	0	0	0	0.000184582	0	0.000126479	0.000385958	0	0	0	0	0	0	0.000371218	Bacteria; Actinobacteria; Acidimicrobiia; Microtrichales; Microtrichaceae; Sva0996_marine_group; ASV_792	TACGTAGGGTCCGAGCGTTGTCCGGATTTATTGGGCGTAAAGAGCTCGTAGGCGGTTTGGTAAGTCGGGTGTGAAAACTCAGGGCTCAACCCTGAGACGCCACTCGATACTGCCATGACTAGAGTCCGGTAGGGGAATGTGGAATTCCTGGTGTAGCGGTGAAATGCGCAGATATCAGGAGGAACACCAACAGCGAAGGCAGCATTCTGGGCCGGTACTGACGCTAAGGAGCGAAAGCATGGGGAGCAAACAGG
ASV_793	0	0	0	0	0	0.00301624	0	0	0	0	0	0	0	0	0	0	0	0	0	0	0	0	0	0	0	0	0	Bacteria; Actinobacteria; Actinobacteria; Corynebacteriales; Mycobacteriaceae; Mycobacterium; ASV_793	TACGTAGGGTGCGAGCGTTGTCCGGAATTACTGGGCGTAAAGAGCTCGTAGGTGGTTTGTCGCGTTGTTCGTGAAAACTCACAGCTTAACTGTGGGCGTGCGGGCGATACGGGCAGACTGGAGTACTGCAGGGGAGACTGGAATTCCTGGTGTAGCGGTGGAATGCGCAGATATCAGGAGGAACACCGGTGGCGAAGGCGGGTCTCTGGGCAGTAACTGACGCTGAGGAGCGAAAGCGTGGGGAGCGAACAGG
ASV_794	0	0	0	0	0	0.00125485	0	0	0	0	0	0	0	0	0	0	0	0	0	0	0.00201767	0	0	0	0	0	0	Bacteria; Deinococcus-Thermus; Deinococci; Deinococcales; Deinococcaceae; Deinococcus; ASV_794	TACGGAGGGTGCAAGCGTTACCCGGAATCACTGGGCGTAAAGGGCGTGTAGGCGGGATGTTAAGTCTGACTTTAAAGACTGTGGCTCAACCACAGGAGTGGGCTGGATACTGGCATTCTAGACAACTGGAGAGGCGATTGGAATTACTGGTGTAGCGGTGGAATGCGTAGATACCAGTAGGAACGTCAATGGCGAAGGCAGGTCGCTGGACAGTTTGTGACGCTGAGGCGCGAAAGTGTGGGGAGCAAACCGG
ASV_795	0	0	0	0	0	0.00300473	0	0	0	0	0	0	0	0	0	0	0	0	0	0	0	0	0	0	0	0	0	Bacteria; Planctomycetes; Phycisphaerae; Tepidisphaerales; WD2101_soil_group; NA; ASV_795	GACAGAGGTGCCGAGCGTTAGGCGGAATCACTGGGCTTAAAGCGCGTGTAGGTGGCGGCCTAAGTACCTTGTGAAATCCTGCGGCTCAACCGCAGAACTGCTTGGTATACTGGGTCGCTTGAGTCATCCAGGGGCAACTGGAACAAGCGGTGGAGCGGTGAAATGCGTAGATATCGCTTGGAACGCCAAAGGTGAAAACAGGTTGCTGGGGATGTTCTGACACTGAGACGCGAAAGCCAGGGGAGCGAACGGG
ASV_796	0	0	0	0	0	0	0	0	0	0	0	0.00531949	0	0	0	0	0	0	0	0	0	0	0.000189143	0	0	0	0	Bacteria; Firmicutes; Bacilli; Bacillales; Paenibacillaceae; Brevibacillus; ASV_796	TACGTAGGTGGCAAGCGTTGTCCGGATTTATTGGGCGTAAAGCGCGCGCAGGCGGCTATGTAAGTCTGGTGTTAAAGCCCGGGGCTCAACCCCGGTTCGCATCGGAAACTGTGTAGCTTGAGTGCAGAAGAGGAAAGCGGTATTCCACGTGTAGCGGTGAAATGCGTAGAGATGTGGAGGAACACCAGTGGCGAAGGCGGCTTTCTGGTCTGTAACTGACGCTGAGGCGCGAAAGCGTGGGGAGCAAACAGG
ASV_797	0	0	0	0	0	0	0.00082107	0	0	0	0	0	0	0	0	0	0	0	0	0	0	0	0	0	0	0	0	Bacteria; Bacteroidetes; Bacteroidia; Chitinophagales; Saprospiraceae; NA; ASV_797	TACGGAGGGTGCAAGCGTTATCCGGATTTACTGGGTTTAAAGGGTGCGTAGGCGGCGTTATAAGTCAGAGGTGAAAGCTTGCAGCTTAACTGTAAAATTGCCTCTGATACTGTAGTGCTTGAATCAGGTTGAGGTCAGCGGAATGTGGCATGTAGCGGTGAAATGCATAGATATGCCATAGAACACCAATTGCGAAGGCAGCTGGCTGGGCCTGTATTGACGCTGAGGCACGAAAGCGTGGGTAGCGAACAGG
ASV_798	0	0	0	0	0	0	0	0	0	0	0	0	0	0	0	0.00348483	0	0	0	0	0	0	0	0	0	0	0	Bacteria; Bacteroidetes; Rhodothermia; Rhodothermales; Rhodothermaceae; Rubrivirga; ASV_798	TACGGAGGGTCCAAGCGTTGTCCGGAATCACTGGGTGTAAAGGGTGCGCAGGCGGGTCTATAAGTCAGGGGTGAAAGCCACCGGCCTAACCGGTGAATTGCCTTTGATACTGTAGGTCTTGAGTCCCGGAGAGGCTATCGGAATTCGTGGTGTAGCGGTGAAATGCGTAAATATCACGAGGAACACCGGATGCGTAAGCGGATAGCTGGACGGGTACTGACGCTCAGGCACGAAAGCGCGGGGAGCAAACAGG
ASV_799	0	0	0	0	0	0.00298171	0	0	0	0	0	0	0	0	0	0	0	0	0	0	0	0	0	0	0	0	0	Bacteria; Bacteroidetes; Bacteroidia; Chitinophagales; Chitinophagaceae; NA; ASV_799	TACGGAGGGTGCAAGCGTTATCCGGATTCACTGGGTTTAAAGGGTGCGTAGGCGGGTAGGTAAGTCAGTGGTGAAATCTTCGAGCTTAACTCGGAAACTGCCTTTGATACTATCTATCTTGAATATTGTGGAGGTAAGCGGAATATGTCATGTAGCGGTGAAATGCTTAGATATGACATAGAACACCTATTGCGAAGGCAGCTTACTACGCATATATTGACGCTGAGGCACGAAAGCGTGGGGATCAAACAGG
ASV_801	0.00102805	0	0	0	0	0	0.00132634	0	0	0.000656636	0.000748545	0	0	0	0	0	0.000654428	0	0	0	0	0	0	0	0	0	0.000201077	Bacteria; Acidobacteria; Subgroup_9; NA; NA; NA; ASV_801	TACGGGGGGGGCAAGCGTTGTTCGGAATTACTGGGCGTAAAGGGCGCGCAGGCGGCCTTTTAAGTCCCTCGTGAAAGCCCATGGCTCAACCGTGGAATTGCGGGGGAAACTAGAAGACTTGAGTCCGGGAGAGGAGAGTGGAATTCCCAGTGTAGCGGTGAAATGCGTAGATATTGGGAGGAACACCGGTGGCGAAGGCGGCTCTCTGGACCGGTACTGACGCTGAGGCGCGAAAGCCAGGGGAGCGAACGGG
ASV_802	0	0	0	0.000620517	0	0	0.000842123	0	0	0.000300176	0.00087954	0	0	0	0	0	0	0	0	0.000947352	0	0	0	0	0	0	0.000881643	Bacteria; Acidobacteria; Subgroup_6; NA; NA; NA; ASV_802	TACGGGGGGGGCAAGCGTTGTTCGGAATTACTGGGCGTAAAGGGCTCGTAGGCGGCCAGCCAAGTCGGACGTGAAATCCCCAGGCTCAACCTGGGAACTGCGTCCGATACTGGTTGGCTTGAATCCGGGAGAGGGATGCGGAATTCCAGGTGTAGCGGTGAAATGCGTAGATATCTGGAGGAACACCGGTGGCGAAGGCGGCATCCTGGACCGGTATTGACGCTGAGGAGCGAAAGCCAGGGGAGCAAACGGG
ASV_805	0	0	0	0	0	0.00294717	0	0	0	0	0	0	0	0	0	0	0	0	0	0	0	0	0	0	0	0	0	Bacteria; Actinobacteria; Actinobacteria; Micrococcales; Microbacteriaceae; Humibacter; ASV_805	TACGTAGGGTGCGAGCGTTGTCCGGAATTATTGGGCGTAAAGAGCTCGTAGGCGGTCTGTCGCGTCTGCTGTGAAAACCCGAGGCTCAACCTCGGGCCTGCAGTGGGTACGGGCAGGCTAGAGTGCGGTAGGGGAGAATGGAACTCCTGGTGTAGCGGTGGAATGCGCAGATATCAGGAAGAACACCGATGGCGAAGGCAGTTCTCTGGGCCGTAACTGACGCTGAGGAGCGAAAGCGTGGGGAGCGAACAGG
ASV_806	0	0	0	0	0	0	0	0	0.00520149	0	0	0	0.00185553	0	0	0	0	0	0	0	0	0	0	0	0	0	0	Bacteria; Actinobacteria; Rubrobacteria; Rubrobacterales; Rubrobacteriaceae; Rubrobacter; ASV_806	TACGTAGGGGGCGAGCGTTGTCCGGAATTATTGGGCGTAAAGAGCGTGTAGGCGGCCTGGTAAGTCTGCTGTGAAACCTTGGGGCTCAACCCCAAGCGTGCAGTGGATACTGCTAGGCTAGAGGATGGTAGAGGCGAGTGGAATTCCCGGTGTAGCGGTGAAATGCGCAGATATCGGGAGGAACACCAGTAGCGAAGGCGGCTCGCTGGGCCATTCCTGACGCTGAGACGCGAAAGCTAGGGGAGCGAACAGG
ASV_807	0.000291536	0	0	0.0021213	0	0	0	0	0	0.000637875	0	0	0	0	0	0	0	0	0	0	0	0	0	0	0	0	0.000835241	Bacteria; Bacteroidetes; Bacteroidia; Flavobacteriales; Flavobacteriaceae; Pseudofulvibacter; ASV_807	TACGGAGGGTGCAAGCGTTATCCGGAATCATTGGGTTTAAAGGGTCCGTAGGCGGACTAATAAGTCAGAGGTGAAATCCAGCAGCTCAACTGTTGAACTGCCTTTGATACTGTTAGTCTTGAGTTATTGTGAAGTGGTTAGAATATGTAGTGTAGCGGTGAAATGCATAGATATTACATAGAATACCAATTGCGAAGGCAGATCACTAACAATATACTGACGCTGATGGACGAAAGCGTGGGGAGCGAACGGG
ASV_808	0.000260848	0	0	0.00251093	0	0	0	0	0	0	0.00117896	0	0	0	0	0	0	0	0	0	0	0	0	0	0	0	0	Bacteria; Firmicutes; Bacilli; Bacillales; Bacillaceae; NA; ASV_808	TACGTAGGTGGCAAGCGTTGTCCGGAATTATTGGGCGTAAAGCGCGCGCAGGCGGTCCTGTAAGTCTGATGTGAAATCTCGCGGCTCAACCGCGAGCGGTCATTGGAAACTGGAGGACTTGAGTGCAGAAGAGAAGAGCGGAATTCCACGTGTAGCGGTGAAATGCGTAGAGATGTGGAGGAACACCAGTGGCGAAGGCGGCTCTTTGGTCTGTAACTGACGCTGAGGCGCGAAAGCGTGGGGAGCAAACAGG
ASV_809	0	0	0	0	0	0.00292414	0	0	0	0	0	0	0	0	0	0	0	0	0	0	0	0	0	0	0	0	0	Bacteria; Bacteroidetes; Bacteroidia; Cytophagales; Spirosomaceae; NA; ASV_809	TACGGAGGGTGCAAGCGTTGTCCGGATTTATTGGGTTTAAAGGGTGCGTAGGTGGCCCTATAAGTCAGTGGTGAAACCCCTGGGCTCAACCCAGGGAGTGCCAATGATACTGCAGGGCTTGGGTTACCTCTGGGCGGGTGGAATGGATGGTGTAGCGGTGAAATGCATAGATATCAACCAGAACGCCGACAGCGAAGGCATCTCGCTGGGGGTATACCGACACTGAGGCACGATAGCGTGGGGATCAAACAGG
ASV_810	0	0	0	0	0	0	0	0	0	0	0	0	0	0	0.00215252	0	0	0	0	0	0.00214955	0	0	0	0	0	0	Bacteria; Chloroflexi; NA; NA; NA; NA; ASV_810	AACGTAGGAGGCGAGCGTTATCCGGAATCACTGGGCGTAAAGGGCGTCTAGGCGGCCGATTAAGCGTGGTGTGAAAGCTCCAGGCTCAACCTGGAGAGTGCGCCGCGAACTGATGGGCTAGGAGGACGGGCGAAGGGGGTGGAATTCCCGGTGGAGTGGTGAAATGCGTAGAGATCGGGAGGAACACCAGTGGCGAAAGCGGCCCCCTAGCCTGAACCTGACGCTGAAGCGCGAAAGCGTGGGGAGCAAACGGG
ASV_812	0	0	0	0	0	0.00291263	0	0	0	0	0	0	0	0	0	0	0	0	0	0	0	0	0	0	0	0	0	Bacteria; Bacteroidetes; Bacteroidia; Cytophagales; Spirosomaceae; Spirosoma; ASV_812	TACGGAGGGTGCAAGCGTTGTCCGGATTTATTGGGTTTAAAGGGTGCGTAGGTGGTTGGCTAAGTCTGGTTTGAAAGCGGGTCGCTCAACGATCCGATGTGGCTGGAAACTGGTCAACTTGAATGCGATGGCGGTCGCCGGAACGGGTCATGTAGCGGTGAAATGCATAGATATGACCCAGAACTCCGATTGCGAAGGCAGGCGACCAGGTCGTGATTGACACTGAGGCACGAGAGCATGGGGAGCGAACAGG
ASV_813	0	0	0	0	0	0	0	0	0	0	0	0	0	0.000108389	0	0	0	0.00385371	0	0	0	0	0	0	0	0	0	Bacteria; Proteobacteria; Gammaproteobacteria; Betaproteobacteriales; SC-I-84; NA; ASV_813	TACGTAGGGTGCGAGCGTTAATCGGAATTACTGGGCGTAAAGCGTGCGCAGGCGGTTCGTTGTGTCCGATGTGAAAGCCCCGAGCTCAACTTGGGAATGGCATTGGAAACTGGCGGGCTGGAGTGCGGCAGAGGGGGGTGGAATTCCACGTGTAGCAGTGAAATGCGTAGAGATGTGGAGGAACACCGATGGCGAAGGCAGCCCCCTGGGCCGACACTGACGCTCAGGCACGAAAGCGTGGGGAGCAAACAGG
ASV_815	0.000966673	0	0	0.00142863	0	0	0	0	0	0	0.000785972	0	0	0	0	0	0.00080545	0	0	0	0	0	0	0	0	0	0	Bacteria; Planctomycetes; Planctomycetacia; Planctomycetales; Gimesiaceae; NA; ASV_815	CACGTACTGTGCGAACGTTATTCGGAATCACTGGGCTTAAAGGGTGCGTAGGCGGCCAGTTAAGTAGGGTGTGAAATCTCTCGGCTCAACCGAGGAACTGCGCTCTAAACTGATTGGCTTGAGTGAGATATGGGTGTGCGGAACTTCCGGTGGAGCGGTGAAATGTGTTGATATCGGAAGGAACACCAGTAGCGAAAGCGGCACACTGGGTCTCAACTGACGCTGAGGCACGAAAGCTAGGGGAGCGAACGGG
ASV_816	0	0	0	0	0	0.000460495	0	0	0	0	0	0	0	0	0	0.000160839	0	0	0	0	0	0	0	0	0.000221631	0.00248435	0	Bacteria; Proteobacteria; Alphaproteobacteria; Rhizobiales; Xanthobacteraceae; Pseudolabrys; ASV_816	TACGAAGGGGGCTAGCGTTGCTCGGAATTACTGGGCGTAAAGCGCACGTAGGCGGACTCTTAAGTCGGTGGTGAAATCCTGGAGCTCAACTCCAGAACTGCCTTCGATACTGGGAGTCTTGAGTTCGGGAGAGGTGAGTGGAACTGCGAGTGTAGAGGTGAAATTCGTAGATATTCGCAAGAACACCAGTGGCGAAGGCGGCTCACTGGCCCGATACTGACGCTGAGGTGCGAAAGCGTGGGGAGCAAACAGG
ASV_817	0	0	0	0	0	0.00288961	0	0	0	0	0	0	0	0	0	0	0	0	0	0	0	0	0	0	0	0	0	Bacteria; Actinobacteria; Actinobacteria; Micromonosporales; Micromonosporaceae; NA; ASV_817	GACGTAGGGTGCGAGCGTTGTCCGGATTTATTGGGCGTAAAGAGCTCGTAGGCGGCTCGTCGCGTCGACCGTGAAAACCCACAGCTTAACTGTGGGCTTGCGGTTGATACGGGCGGGCTAGAGTTCGGTAGGGGAGACTGGAATTCCTGGTGTAGCGGTGAAATGCGCAGATATCAGGAGGAACACCGGTGGCGAAGGCGGGTCTCTGGGCCGATACTGACGCTGAGGAGCGAAAGCGTGGGGAGCGAACAGG
ASV_818	0	0	0	0	0	0.00215282	0	0	0	0	0	0	0	0	0	0.000857805	0	0	0	0	0	0	0	0	0	0	0	Bacteria; Acidobacteria; Acidobacteriia; Solibacterales; Solibacteraceae_(Subgroup_3); Bryobacter; ASV_818	TACGTAGGCAGCGAGCGTTGTTCGGAGTTACTGGGCGTAAAGCGTGCGTAGGCGGTGTTCCAAGTCTGTTGTGAAATCTCCCGGCTTAACCGGGAGGGTGCGGCGGAAACTGGGACGCTGGAGTGCGGGAGAGGTAAGCGGAATTCCTGGTGTAGCGGTGAAATGCGTAGATATCAGGAGGAACACCTGCGGTGTAGACGGCTTACTGGACCGTAACTGACGCTGAGGCACGAAAGCGTGGGTAGCAAACAGG
ASV_820	0	0	0	0	0	0	0	0	0	0	0	0	0	0	0	0	0	0	0	0	0	0	0	0	0	0	0.000386686	Bacteria; Proteobacteria; Alphaproteobacteria; Rhodospirillales; Magnetospiraceae; NA; ASV_820	TACGGAGGGGGCTAGCGTTGTTCGGAATTACTGGGCGTAAAGCGCACGTAGGCGGCGTATCCAGTCAGGGGTGAAAGGCCTGGGCTCAACCCGGGAACTGCCTTTGATACTGATATGCTTGAGTACGGGAGAGGGTAGTGGAATTCCCAGTGTAGAGGTGAAATTCGTAGATATTGGGAAGAACACCGGTGGCGAAGGCGGCTACCTGGCCCGGTACTGACGCTGAGGTGCGAAAGCGTGGGGAGCAAACAGG
ASV_822	0	0	0	0	0	0	0	0	0	0	0	0	0	0	0	0	0	0	0	0	0	0	0.00474749	0	0	0	0	Bacteria; Bacteroidetes; Bacteroidia; Flavobacteriales; Weeksellaceae; Chryseobacterium; ASV_822	TACGGAGGGTGCAAGCGTTATCCGGATTTATTGGGTTTAAAGGGTCCGTAGGCTGATTTGTAAGTCAGTGGTGAAATCTCACAGCTCAACTGTGAAACTGCCATTGATACTGCAAGTCTTGAGTGTTGTTGAAGTAGCTGGAATAAGTAGTGTAGCGGTGAAATGCATAGATATTACTTAGAACACCAATTGCGAGGGCAGGTTACTAAGCAACAACTGACGCTGATGGACGAAAGCGTGGGGAGCGAACAGG
ASV_823	0.000583072	0	0	0.00155851	0	0	0	0	0	0.000975573	0	0	0	0	0	0	0.000234923	0	0	0	0	0	0	0	0	0	0.000587762	Bacteria; Acidobacteria; Subgroup_21; NA; NA; NA; ASV_823	TACGGGGGGGGCAAGCGTTGTTCGGAATCACTGGGCGTAAAGGGTGCGTAGGCGGACTTGGAAGTCTGAGGTGAAAGACCCCGGCTTAACCGGGGGAGGTCCTCAGAAACCACGAGTCTTGAGAGCTGGAGAGGGAAGCGGAATTCCCGGTGGAGCGGTGAAATGCGTAGATATCGGGAGGAACATCGGAGGCGAAGGCGGCTTCCTGGACAGCATCTGACGCTGAGGCACGAAAGCCAGGGGAGCGAACGGG
ASV_824	0	0	0	0	0	0	0	0	0	0	0	0	0	0	0	0.000174242	0	0	0	0	0.00312541	0	0	0	0	0	0	Bacteria; Bacteroidetes; Bacteroidia; Chitinophagales; Chitinophagaceae; Flavisolibacter; ASV_824	TACGGAGGGTGCAAGCGTTATCCGGATTCACTGGGTTTAAAGGGTGCGTAGGAGGGCAGGGAAGTCAGTGGTGAAATCTCCGGGCTTAACTCGGAAACTGCCGTTGATACTCTCTGTCTTGAATATTGTGGAGGTGAGCGGAATATGTCATGTAGCGGTGAAATGCTTAGAGATGACATAGAACACCAATTGCGAAGGCAGCTCGCTACACAAATATTGACTCTGAGGCACGAAAGCGTGGGGATCAAACAGG
ASV_825	0	0	0	0	0	0	0	0	0	0	0	0	0	0	0	0	0	0.00390052	0	0	0	0	0	0	0	0	0	Bacteria; Actinobacteria; Actinobacteria; Frankiales; NA; NA; ASV_825	TACGTAGGGTGCAAGCGTTGTCCGGAATTATTGGGCGTAAAGAGCTCGTAGGCGGTCTGTCGCGTCGGCTGTGAAAACCCGGGGCTCAACCCCGGGCCTGCAGTCGATACGGGCAGACTAGAGTGCGGTAGGGGAGACTGGAATTCCTGGTGTAGCGGTGAAATGCGCAGATATCAGGAGGAACACCGGTGGCGAAGGCGGGTCTCTGGGCCGTAACTGACGCTGAGGAGCGAAAGCGTGGGGAGCGAACAGG
ASV_826	0.000168784	0	0	0.000360766	0	0	0.000105265	0	0	0.00251398	0	0	0	0	0	0	0.000453066	0	0.000108411	0	0	0	0	0	0	0	0.000634164	Bacteria; Deinococcus-Thermus; Deinococci; Deinococcales; Trueperaceae; Truepera; ASV_826	TACGGAGGGTGCGAGCGTTATCCGGAATCACTGGGCGTAAAGGGCGTGTAGGCGGTTTGTTAAGTCCGATGTTAAAGACCGAGGCTCAACCTCGATACGGCGTTGGATACTGGCAAGCTTGACGGTTGGAGAGGAAAGTAGAATTACCAGTGTAGCGGTGGAATGCGTAGATACTGGTAGGAATACCCATTGCGAAGGCAGCTTTCTGGACAACACGTGACGCTGAGGCGCGAAAGTGTGGGGAGCAAACCGG
ASV_827	0	0	0	0	0	0	0	0.00616184	0	0	0	0	0	0	0	0	0	0	0	0	0	0	0	0	0	0	0	Bacteria; Firmicutes; Clostridia; Clostridiales; Family_XVII; Sulfobacillus; ASV_827	GACGTAGGGGGCAAGCGTTGTCCGGAATGACTGGGCGTAAAGGGCGTGTAGGCGGTGAGGTACGTAGCGGTTTTAAGCCTCCGGCTCACCCGGAGGAGGGCGGCTAAACGGCTTGACTAGAGGGCAGGAGAGGTGCGCGGAATTCCTGGTGGAGCGGTGAAATGCGTAGAGATCAGGAAGAACACCGGTGGCGAAGGCGGCGCACTGGCCTGGCACTGACGCTGAGGCGCGACAGCGTGGGGAGCGAACGGG
ASV_828	0	0	0	0	0	0	0	0	0	0	0	0	0	0	0	0	0	0.00388492	0	0	0	0	0	0	0	0	0	Bacteria; Bacteroidetes; Bacteroidia; Cytophagales; Microscillaceae; NA; ASV_828	TACGGAGGGTGCAAGCGTTGTCCGGATTCATTGGGTTTAAAGGGTGCGCAGGCGGGAGATTAAGTCAGGGGTGAAAGACGGTTGCTCAACAATCGCAGTGCCCTTGATACTGGTTTTCTTGGGTGACCTTGAGGTAGGCGGAATGGGTGGTGTAGCGGTGAAATGCATAGATACCACCCAGAACTCCGATTGCGAAGGCAGCCTACTGGAGGTTAACCGACGCTCAGGCACGAAAGCGTGGGGATCAAACAGG
ASV_829	0	0	0	0	0.000784748	0	0	0	0	0	0	0.00139875	0	0	0	0	0	0	0	0	0	0	0.00302629	0.000160911	0	0	0	Bacteria; Actinobacteria; Acidimicrobiia; IMCC26256; NA; NA; ASV_829	TACGTAGGGGGCGAGCGTTGTCCGGAATTATTGGGCGTAAAGAGCTCGTAGGCGGCTTGGCAAGTCGGGTGTGAAAACTTCAGGCTCAACCTGGAGACGCCACCCGATACTGCCATGGCTAGAGTCCGGTAGGGGACCACGGAATTCCTGGTGTAGCGGTGAAATGCGCAGATATCAGGAGGAACACCGGTGGCGAAGGCGGTGGTCTGGGCCGGCACTGACGCTGAGGAGCGAAAGCGTGGGGAGCGAACAGG
ASV_830	0	0	0	0	0	0	0.000526327	0	0	0	0	0	0	0	0	0	0.00285264	0	0.000216822	0	0	0	0	0	0	0	0.000634164	Bacteria; Planctomycetes; Planctomycetacia; Pirellulales; Pirellulaceae; Blastopirellula; ASV_830	TACGAACTGTGCGAACGTTATTCGGAATCACTGGGCTTAAAGGGTGCGTAGGCGGATTGGTAGGTCAGGTGTGAAATCCCACGGCTCAACCGTGGAACTGCGCTTGAAACCACCAGTCTTGAGGGAGTCAGAGGTAAGCGGAACTGATGGTGGAGCGGTGAAATGCGTTGATATCATCAGGAACACCGGTGGCGAAAGCGGCTTACTGGGACTTTTCTGACGCTGAGGCACGAAAGCCAGGGGAGCGAACGGG
ASV_831	0	0	0	0	0	0	0	0	0	0	0	0	0	0	0	0	0	0	0	0	0.00327047	0	0	0	0	0	0	Bacteria; Proteobacteria; Alphaproteobacteria; Sphingomonadales; Sphingomonadaceae; Sphingomonas; ASV_831	TACGGAGGGGGCTAGCGTTGTTCGGAATTACTGGGCGTAAAGCGCGCGTAGGCGGCTTTGTAAGTTAGAGGTGAAAGCCCAGGGCTCAACCCTGGAATTGCCTTTAAGACTGCATCGCTAGAATCGTGGAGAGGTAAGTGGAATTCCGAGTGTAGAGGTGAAATTCGTAGATATTCGGAAGAACACCAGTGGCGAAGGCGACTTACTGGACACGTATTGACGCTGAGGTGCGAAAGCGTGGGGAGCAAACAGG
ASV_834	0	0	0	0	0	0	0	0	0	0	0	0	0	0.00446203	0	0	0	0	0	0	0	0	0	0	0	0	0	Bacteria; Acidobacteria; Blastocatellia_(Subgroup_4); Blastocatellales; Blastocatellaceae; Blastocatella; ASV_834	TACGTAGGGACCAAGCGTTGTTCGGATTTACTGGGCGTAAAGGGCGCGTAGGCGGCGTGTCAAGTCAATTGTGAAATCTCCGAGCTTAACTCGGAACGGTCAATTGATACTGTCGTGCTAGAGTGCAGAAAGGGCAATCGGAATTCTTGGTGTAGCGGTGAAATGCGTAGATATCAAGAGGAACACCTGAGGCGAAGGCGGGTTGCTAGGCTGACACTGACGCTGAGGCGCGAAAGCTAGGGTAGCAAACGGG
ASV_835	0	0	0	0	0	0	0	0	0	0	0	0	0	0	0	0.00331059	0	0	0	0	0	0	0	0	0	0	0	Bacteria; Patescibacteria; Saccharimonadia; Saccharimonadales; Saccharimonadaceae; NA; ASV_835	TACGTAGGGTGCAAGCATTATCCGGAGTGACTGGGCGTAAAGAGTTGCGTAGGCGGTTAGTAAAGTGAATAGTGAAACCTGGTGGCTCAACCATACAGACTATTATTCAAACTCACTAACTCGAGAATGGTAGAGGTAACTGGAATTTCTAGTGTAGGAGTGAAATCCGTAGATATTAGAAGGAACACCAATGGCGTAGGCAGGTTACTGGACCATTTCTGACGCTAAGGCACGAAAGCGTGGGGAGCGAACCGG
ASV_838	0	0	0	0	0	0.000667718	0	0	0	0	0	0	0	0	0	0.002493	0	0	0	0	0	0	0	0	0	0	0	Bacteria; Armatimonadetes; NA; NA; NA; NA; ASV_838	TACGGAGGGGGCGAGCGTTGTCCGAATTCATTGGGCGTAAAGCGCGTGTAGGCGGACTTCCAAGCCTGAGGTGAAAGGTTGGGGCTCAACCCCATACAGTGCCTTGGGGACTGGTTGTCTGGAGGCAGGCAGAGGTATGTGGAATTCCTGGTGTAGCGGTGGAATGCGTAGATATCAGGAGGAACACCCATGGCGAAGGCAGCATACTGGGCCTGTACTGACGCTGAGACGCGAAAGCGTGGGTAGCAAACGGG
ASV_839	0	0	0	0	0	0	0	0	0	0	0	0	0	0	0	0	0	0.00380691	0	0	0	0	0	0	0	0	0	Bacteria; Actinobacteria; Actinobacteria; NA; NA; NA; ASV_839	TACGTAGGGTGCAAGCGTTGTCCGGAATTATTGGGCGTAAAGAGCTCGTAGGTGGCGGGTCACGTCGGGTGTGAAAGCCCGGGGCTTAACCCCGGGTCTGCATTCGATACGGGCTTGCTAGGGTCCGGCAGGGGAGACTGGAATTCCTGGTGTAGCGGTGAAATGCGCAGATATCAGGAGGAACACCGGTGGCGAAGGCGGGTCTCTGGGCCGGTACCGACGCTGAGGAGCGAAAGCGTGGGGAGCGAACAGG
ASV_253	0	0	0	0	0	0	0	0	0	0	0	0	0	0	0	0	0	0	0	0	0	0	0.00459618	0	0	0	0	Bacteria; Proteobacteria; Gammaproteobacteria; Betaproteobacteriales; Burkholderiaceae; NA; ASV_253	TACGTAGGGTGCGAGCGTTAATCGGAATTACTGGGCGTAAAGCGTGCGCAGGCGGTGATGTAAGACAGATGTGAAATCCCCGGGCTCAACCTGGGACCTGCATTTGTGACTGCATCGCTAGAGTACGGCAGAGGGGGATGGAATTCCGCGTGTAGCAGTGAAATGCGTAGATATGCGGAGGAACACCGATGGCGAAGGCAATCCCCTGGGCCTGTACTGACGCTCATGCACGAAAGCGTGGGGAGCAAACAGG
ASV_840	0	0	0	0.000490642	0	0	0	0	0	0.00333946	0	0	0	0	0	0	0	0	0	0.000315784	0	0	0	0	0	0	0.000201077	Bacteria; Proteobacteria; Gammaproteobacteria; KI89A_clade; NA; NA; ASV_840	TACGGAGGGTGCGAACGTTAATCGGAATTACTGGGCGTAAAGCGCACGTAGGCGGTTTGTTAAGTGGGATGTGAAATCCCCGGGCTCAACCTGGGAATTGCATTTCAAACTGACAGACTAGAGTGTAGTAGAGGGAGGTGGAATTTCCTGTGTAGCGGTGAAATGCGTAGATATAGGAAGGAACACCAGTGGCGAAGGCGACCTCCTGGACTAACACTGACGCTGAGGTGCGAAAGCGTGGGGAGCAAACAGG
ASV_843	0	0	0	0	0	0.00277448	0	0	0	0	0	0	0	0	0	0	0	0	0	0	0	0	0	0	0	0	0	Bacteria; Acidobacteria; Acidobacteriia; Solibacterales; Solibacteraceae_(Subgroup_3); Bryobacter; ASV_843	TACGTAGGCAGCGAGCGTTGTTCGGAGTTACTGGGCGTAAAGCGTGCGTAGGCGGTGTTCCAAGTCTGTTGTGAAATCTCCCGGCTTAACCGGGAGGGTGCGGCGGAAACTGGAATGCTGGAGTGCGGGAGAGGTAAGCGGAATTCCCGGTGTAGCGGTGAAATGCGTAGATATCGGGAGGAACACCTGCGGTGTAGACGGCTTACTGGACCGTAACTGACGCTGAGGCACGAAAGCGTGGGTAGCAAACAGG
ASV_844	0	0	0	0	0	0.00277448	0	0	0	0	0	0	0	0	0	0	0	0	0	0	0	0	0	0	0	0	0	Bacteria; Verrucomicrobia; Verrucomicrobiae; Chthoniobacterales; Chthoniobacteraceae; Chthoniobacter; ASV_844	TACAGAGGTCCCGAGCGTTGTTCGGATTCATTGGGCGTAAAGGGTGCGTAGGCGGCGGGGCAAGTCTGATGTGAAATCCCGGGGCTCAACCCCGGAACTGCATTGGATACTGCCTTGCTCGAGTACTGGAGAGGGAACTGGAATTTACGGTGTAGCAGTGAAATGCGTAGAGATCGTAAGGAAGGCCAGTGGCGAAGGCGAGTTCCTGGACAGTTACTGACGCTGAGGCACGAAGGCCAGGGGAGCAAACGGG
ASV_846	0.00104339	0	0	0.000173168	0	0	0.00054738	0	0	0.00114442	0.000748545	0	0	0	0	0	0	0	0	0	0	0	0	0	0	0	0.000510425	Bacteria; Proteobacteria; Alphaproteobacteria; Rhizobiales; Hyphomicrobiaceae; Filomicrobium; ASV_846	TACGAAGGGGGCTAGCGTTGTTCGGAATCACTGGGCGTAAAGCGCACGTAGGCTGACTGGTCAGTTGGGGGTGAAATCCCGGGGCTCAACCTCGGAACTGCCTTCAATACTGCCAGTCTTGAGTCCGAGAGAGGTGAGTGGAATTCCTAGTGTAGAGGTGAAATTCGTAGATATTAGGAAGAACACCAGTGGCGAAGGCGGCTCACTGGCTCGGTACTGACGCTGAGGTGCGAAAGCGTGGGGAGCAAACAGG
ASV_847	0	0	0	0	0	0	0	0	0	0	0	0	0	0	0	0	0	0	0	7.01742e-05	0	0	0	0	0	0	0	Bacteria; Bacteroidetes; Bacteroidia; Flavobacteriales; Crocinitomicaceae; Crocinitomix; ASV_847	TACGGAGGGTGCAAGCGTTATCCGGAATCATTGGGTTTAAAGGGTTCGCAGGCGGTTTATTAAGTCAGTGGTGAAATCCCATAGCTCAACTATGGAACTGCCATTGATACTGATAGACTTGAATATAGTTGGAGTAGGCGGAATGTGTAGTGTAGCGGTGAAATGCTTAGATATTACACAGAACACCGATAGCGAAGGCAGCTTACTAAACTATTATTGACGCTCATGAACGAAAGCGTGGGGAGCGAACAGG
ASV_848	0	0	0	0	0	0	0	0	0	0	0	0	0	0	0	0.00320337	0	0	0	0	0	0	0	0	0	0	0	Bacteria; Proteobacteria; Alphaproteobacteria; Sphingomonadales; Sphingomonadaceae; Sphingomonas; ASV_848	TACGGAGGGAGCTAGCGTTGTTCGGAATTACTGGGCGTAAAGCGCACGTAGGCGGCTTTGTAAGTTAGAGGTGAAAGCCTGGAGCTCAACTCCAGAATTGCCTTTAAGACTGCATCGCTCGAATCCAGGAGAGGTGAGTGGAATTCCGAGTGTAGAGGTGAAATTCGTAGATATTCGGAAGAACACCAGTGGCGAAGGCGGCTCACTGGACTGGTATTGACGCTGAGGTGCGAAAGCGTGGGGAGCAAACAGG
ASV_849	0	0	0	0	0	0.00245214	0	0	0	0	0	0	0	0	0	0.00033508	0	0	0	0	0	0	0	0	0	0	0	Bacteria; Proteobacteria; Alphaproteobacteria; Rhizobiales; Devosiaceae; Devosia; ASV_849	TACGAAGGGGGCTAGCGTTGTTCGGATTTACTGGGCGTAAAGCGCACGTAGGCGGATCGTTAAGTCGGGGGTGAAATCCTGGAGCTCAACTCCAGAACTGCCTTCGATACTGGCGATCTTGAGTCCGGAAGAGGTGAGTGGAACTCCTAGTGTAGAGGTGGAATTCGTAGATATTAGGAAGAACACCAGTGGCGAAGGCGGCTCACTGGTCCGGTACTGACGCTGAGGTGCGAAAGCGTGGGGAGCAAACAGG
ASV_850	0	0	0	0	0	0	0	0	0	0.00054407	0	0	0	0	0	0	0	0	0	0	0	0	0	0	0	0	0.00323269	Bacteria; Acidobacteria; Thermoanaerobaculia; Thermoanaerobaculales; Thermoanaerobaculaceae; Subgroup_10; ASV_850	TACGGAGGGGGCGAGCGTTATTCGGAATTATTGGGCGTAAAGGGCGCGCAGGCGGCTTGGCAAGTCAAAGGTGAAATCCCTCGGCTCAACCGAGGAACTGCCTTTGAAACTGCCTCGCTAGAGGCTGGGAGGGGGTGGCGGAATTCCCGGTGTAGCGGTGAAATGCGTAGATATCGGGAGGAACACCAGTGGCGAAGGCGGCCACCTGGACCAGTTCTGACGCTGAGGCGCGAAAGCGTGGGGAGCAAACAGG
ASV_851	0	0	0	0	0	0	0	0	0	0	0	0	0	0	0	0	0	0.000218429	0	0	0	0	0	0	0	0.00283925	0	Bacteria; Bacteroidetes; Bacteroidia; Sphingobacteriales; env.OPS_17; NA; ASV_851	GACGAAGGATGCAAGCGTTATCCGGATTCATTGGGTTTAAAGGGAGCGTAGGCGGGTAGGTAAGTCAGTGGTGAAATACCATCGCTTAACGATGGAACTGCCATTGATACTGCTTATCTAGAGTACAGTTGCCGTTGGCGGAATATGACATGTAGTGGTGAAATACTTAGATATGTCATAGAACACCGATTGCGAAGGCAGCTAACGAAGCTGTAACTGACGCTGAGGCTCGAAAGTGCGGGGATCAAACAGG
ASV_852	0	0	0	0	0	0	0	0	0	0	0	0	0	0	0	0	0	0	0	0	0	0	0	0	0	0.00301671	0	Bacteria; Verrucomicrobia; Verrucomicrobiae; Pedosphaerales; Pedosphaeraceae; NA; ASV_852	TACAGAGGTCCCGAGCGTTGTTCGGATTCACTGGGCGTAAAGGGTGCGTAGGTGGCATGGTAAGTTTGATGTGAAAGCTCAGAGCTCAACTCTGAAATGGCATTGAATACTACTGTGCTGGAGGTTTGGAGGGGGGACTGGAATTCTCGGTGTAGCAGTGAAATGCGTAGATATCGAGAGGAACACCAGTGGCGAAGGCGAGTCCCTGGACAACACCTGACACTGAGGCACGAAAGCTAGGGGAGCAAACAGG
ASV_853	0.000368256	0	0	0.00046178	0	0	0	0	0	0.0017823	0.00102925	0	0	0	0	0	0.000134242	0	0	0	0	0	0	0	0	0	0.000355751	Bacteria; BRC1; NA; NA; NA; NA; ASV_853	TACGGGCGGAGCGAGCGTTGTTCGGAATTATTGGGTGTAAAGGGTGCGCAGGCGGTCGATTAAGTCGGACGTGAAATCTCCACGGCTCAACCGGGAGCTTGCGTCCGATACTGGTCGACTTGAGTACGGGAGGGGAGCGTGGAATTCCTGGTGTAGCGGTGAAATGCGTAGATATCAGGAGGAACACCTGTGGCGAAGGCGACGCTCTGGCCCGTAACTGACGCTCATGCACGAAAGCCAGGGGAGCGAACGGG
ASV_854	0	0	0	0	0	0.00272843	0	0	0	0	0	0	0	0	0	0	0	0	0	0	0	0	0	0	0	0	0	Bacteria; Actinobacteria; Actinobacteria; Propionibacteriales; Nocardioidaceae; Kribbella; ASV_854	TACGTAGGGTCCGAGCGTTGTCCGGAATTATTGGGCGTAAAGGGCTCGTAGGCGGTTCGTCACGTCGGGAGTGAAAACTCGGGGCTTAACCCCGAGCCTGCTTCCGATACGGGCAGACTAGAGGTAGGCAGGGGAGAGCGGAACTCCTGGTGTAGCGGTGGAATGCGCAGATATCAGGAAGAACACCGGTGGCGAAGGCGGCTCTCTGGGCCTTACCTGACGCTGAGGAGCGAAAGCGTGGGTAGCGAACAGG
ASV_855	0	0	0	0	0	0	0	0	0	0	0	0	0	0	0.00465985	0	0	0	0	0	0	0	0	0	0	0	0	Archaea; Euryarchaeota; Thermoplasmata; NA; NA; NA; ASV_855	TACCTGCAGCCCGAGTGGTGGCCGTTATTATTGGGCCTAAAACGTCCGTAGCCGGTTGGGTAGATGCCTGTGTAAATCGAACGGCTTAACCGTTCGAATTGCGGGTAGACCGCCCGACTAGGGACCGGGAGAGTCACGAAGTACTCCGGGGGTAGAGGTGAAATTCTGTAATCCTCGGGGGACTACCGGTGGCGAAGGCGTCGTGATAGAACGGCTCCGACGGTGAGGGACGAAGCCCTGGGGCGCAAACCGG
ASV_856	0	0	0	0	0	0.00271692	0	0	0	0	0	0	0	0	0	0	0	0	0	0	0	0	0	0	0	0	0	Bacteria; Firmicutes; Bacilli; Bacillales; Bacillaceae; Bacillus; ASV_856	TACGTAGGTGGCAAGCGTTATCCGGAATTATTGGGCGTAAAGCGCGCGCAGGCGGTTTCTTAAGTCTGATGTGAAAGCCCACGGCTCAACCGTGGAGGGTCATTGGAAACTGGGGAACTTGAGTGCAGAAGAGAAAAGCGGAATTCCACGTGTAGCGGTGAAATGCGTAGAGATGTGGAGGAACACCAGTGGCGAAGGCGGCTTTTTGGTCTGTAACTGACGCTGAGGCGCGAAAGCGTGGGGAGCAAACAGG
ASV_857	0	0	0	0	0	0.000621669	0	0	0	0	0	0.00385716	0	0	0	0	0	0	0	0	0	0	0	0	0	0	0	Bacteria; Deinococcus-Thermus; Deinococci; Deinococcales; Deinococcaceae; Deinococcus; ASV_857	TACGGAGGGTGCAAGCGTTACCCGGAATCACTGGGCGTAAAGGGCGTGTAGGCGGATCACTCAGTCTGACTTTAAAGACCGCCGCTCAACGGCGGAAGTGGGTTGGATACTGGTGATCTGGACCTCTGGAGAGAGAACTGGAATTCCTGGTGTAGCGGTGGAATGCGTAGATACCAGGAGGAACACCGATGGCGAAGGCAGGTTCTTGGACAGAAGGTGACGCTGAGGCGCGAAAGTGTGGGGAGCGAACCGG
ASV_858	0	0	0	0	0	0	0	0	0	0	0	0	0	0	0	0	0	0.00368209	0	0	0	0	0	0	0	0	0	Bacteria; Bacteroidetes; Bacteroidia; Chitinophagales; Chitinophagaceae; NA; ASV_858	TACGGAGGGTGCAAGCGTTATCCGGATTCACTGGGTTTAAAGGGTGCGTAGGTGGGCAGGTAAGTCCGTGGTGAAATCTCTGAGCTTAACTCAGAAACTGCCGTGGATACTATCTGTCTTGAATATTGTGGAGGTAAGCGGAATATGTCATGTAGCGGTGAAATGCTTAGATATGACATAGAACACCAATTGCGAAGGCAGCTTACTACACAATTATTGACGCTGAGGCACGAAAGCGTGGGGATCAAACAGG
ASV_859	0.000122752	0	0	0.000202029	0	0	0	0	0	0.00183858	0.000673691	0	0	0	0	0	0	0	0	0	0	0	0	0	0	0	0.00122193	Bacteria; Proteobacteria; Gammaproteobacteria; Steroidobacterales; Woeseiaceae; JTB255_marine_benthic_group; ASV_859	TACGGAGGGTGCAAGCGTTAATCGGAATTACTGGGCGTAAAGCGCACGCAGGCGGTTGAGCAAGTCGGATGTGAAAGCCCCGGGCTTAACCTGGGAATTGCATTCGATACTACTCAACTAGAGTATGGGAGAGGGAAGTGGAATTTCCGGTGTAGCGGTGAAATGCGTAGATATCGGAAGGAACACCAGTGGCGAAGGCGACTTCCTGGCCCGATACTGACGCTCAGGTGCGAAAGCGTGGGGAGCAAACAGG
ASV_860	0	0	0.00430215	0	0	0	0	0	0	0	0	0	0	0	0	0	0	0	0	0	0	0	0.0011916	0	0	0	0	Bacteria; Proteobacteria; Alphaproteobacteria; Acetobacterales; Acetobacteraceae; Acidisphaera; ASV_860	TACGAAGGGGGCTAGCGTTGCTCGGAATGACTGGGCGTAAAGGGCGCGTAGGCGGTTCACACAGTCAGGCGTGAAATTCCTGGGCTCAACCTGGGGGCTGCGCTTGCGACGTGTGGGCTTGAGTGTGGAAGAGGGTCGTGGAATTCCCAGTGTAGAGGTGAAATTCGTAGATATTGGGAAGAACACCGGTGGCGAAGGCGGCGACCTGGTCCATTACTGACGCTGAGGCGCGAAAGCGTGGGGAGCAAACAGG
ASV_861	0	0	0	0	0	0	0	0	0	0	0	0.0049804	0	0	0	0	0	0	0	0	0	0	0	0	0	0	0	Bacteria; Firmicutes; Bacilli; Bacillales; Paenibacillaceae; Paenibacillus; ASV_861	TACGTAGGGGGCAAGCGTTGTCCGGAATTATTGGGCGTAAAGCGCGCGCAGGCGGTCACTTAAGTCTGATGTTTAAGCCCGGGGCTCAACCCCGGTTCGCATCGGAAACTGGGCGGCTTGAGTGTAGGAGAGGAAAGTGGAATTCCACGTGTAGCGGTGAAATGCGTAGAGATGTGGAGGAACACCAGTGGCGAAGGCGACTTTCTGGCCTATAACTGACGCTGAGGCGCGAAAGCGTGGGGAGCAAACAGG
ASV_862	0	0	0	0	0	0	0	0	0	0	0	0.00474727	0	0	0	0	0	0.000171623	0	0	0	0	0	0	0	0	0	Bacteria; Acidobacteria; Blastocatellia_(Subgroup_4); Blastocatellales; Blastocatellaceae; JGI_0001001-H03; ASV_862	TACGTAGGGACCAAGCGTTGTTCGGATTTACTGGGCGTAAAGGGCGCGTAGGCGGCATGACAAGTCACTTGTGAAATCTCTGGGCTTAACCCAGAACGGCCAAGTGATACTGTCGCGCTAGAGTGCGGAAGGGGCAATCGGAATTCTTGGTGTAGCGGTGAAATGCGTAGATATCAAGAGGAACACCTGAGGTGAAGACGGGTTGCTGGGCCGACACTGACGCTGAGGCGCGAAAGCCAGGGGAGCAAACGGG
ASV_863	0	0	0	0	0	0.0026939	0	0	0	0	0	0	0	0	0	0	0	0	0	0	0	0	0	0	0	0	0	Bacteria; Bacteroidetes; Bacteroidia; Chitinophagales; Chitinophagaceae; Parafilimonas; ASV_863	TACGGAGGGTGCAAGCGTTATCCGGATTTACTGGGTTTAAAGGGTGCGCAGGCGGATTGCCAAGTCCGTGGTGAAATCTCTGAGCTTAACTCAGAAATTGCCGTGGATACTGGTAGTCTTGAATGCTGTGGAGGTAAGCGGAATATGTCATGTAGCGGTGAAATGCTTAGATATGACATAGAACACCTATTGCGAAGGCAGCTTACTACGCAGATATTGACGCTCATGCACGAAAGCGTGGGGATCAAACAGG
ASV_864	0	0	0	0	0	0	0	0.00190547	0.000420323	0	0	0	9.76594e-05	0.000126454	0.00160848	0	0	0	0	0	0.000830806	0	0	0	0	0	0	Bacteria; Actinobacteria; Acidimicrobiia; IMCC26256; NA; NA; ASV_864	CACGTAGGGGGCAAGCGTTGTCCGGAATTATTGGGCGTAAAGAGCTCGTAGGCGGCTTGGCAAGTCGGGTGTGAAAACTTCAGGCTCAACCTGGAGGTGCCATCCGAGACTGCCATGGCTAGAGTCCGGTAGGGGACCACGGAATTCCTGGTGTAGCGGTGAAATGCGCAGATATCAGGAGGAACACCGGTGGCGAAGGCGGTGGTCTGGGCCGGCACTGACGCTGAGGAGCGAAAGCGTGGGTAGCAAACAGG
ASV_865	0	0	0	0	0	0	0	0	0	0	0	0	0	0	0	0.00313635	0	0	0	0	0	0	0	0	0	0	0	Bacteria; Proteobacteria; Alphaproteobacteria; Sphingomonadales; Sphingomonadaceae; Novosphingobium; ASV_865	TACGGAGGGAGCTAGCGTTGTTCGGAATTACTGGGCGTAAAGCGCGCGTAGGCGGTTTCTCAAGTCAGAGGTGAAAGCCCGGGGCTCAACCCCGGAACTGCCTTTGAAACTAGGAGACTAGAATCTTGGAGAGGTCAGTGGAATTCCGAGTGTAGAGGTGAAATTCGTAGATATTCGGAAGAACACCAGTGGCGAAGGCGACTGACTGGACAAGTATTGACGCTGAGGTGCGAAAGCGTGGGGAGCAAACAGG
ASV_866	0	0	0	0	0	0	0	0	0	0	0	0	0	0	0	0	0	0	0	0	0	0	0	0	0	0.00296601	0	Bacteria; Patescibacteria; Parcubacteria; NA; NA; NA; ASV_866	TACGAGTGCCCCAAGCGTTATCCGGAATTACTGGGCGTAAAGCGTGTTCAGGTGGTCACATTAGTCTTCAGTTAAATTCTTCGGCTTAACCGGGGGCGTGCTGGGGAAACGGTGTGACTTTGAGGGTGCGAGGGGCAAGTGGAACTCATGGTGTAGGGGTGAAATCCGTTGATATCATGGGGAACACCGAAAGCGAAGGCAGCTTGCTGGCGCATTCCTGACACTTATACACGAAAGCGTGGGTAGCGAATGGG
ASV_867	0	0	0	0	0	0.00189954	0	0	0	0	0	0	0	0	0	0.000388693	0	0	0	0	0.000514308	0	0	0	0	0	0	Bacteria; Planctomycetes; Phycisphaerae; Tepidisphaerales; WD2101_soil_group; NA; ASV_867	GACAGAGGTGCCAAGCGTTAGGCGGAATCACTGGGCTTAAAGCGTGTGTAGGCGGAATTGTAAGTACCTTGTGAAATCCCACGGCTCAACCGTGGAACTGCTTGGTATACTGCTTTTCTTGAGCCACTTAGGGGCTGTCGGAACAAACGGTGGAGCGGTGAAATGCGTAGATATCGTTTGGAACGCCAACGGTGAAAACAGACAGCTGGGAGTGTGCTGACGCTGAGACACGAAAGCCAGGGGAGCGAACGGG
ASV_868	0	0	0	0	0	0	0	0	0	0	0	0	0	0	0	0	0	0	0.00101183	0.000912265	0	0	0	0	0	0	0	Bacteria; Planctomycetes; Planctomycetacia; Pirellulales; Pirellulaceae; Rubripirellula; ASV_868	CACGAACCGTCCGAACGTTATTCGGTATCACTGGGCTTAAAGCGTGCGTAGGCGGCTTGGTAGGTGAGATGTGAAAGCCCACGGCCCAACCGTGGAATTGCGTTTCAAACCCCCAAGCTTGAGGAAGATAGGGGTGATGGGAACTTATGGTGGAGCGGTGAAATGCGTTGATATCATAGGGAACACCGGTGGCGAAAGCGCATCACTGGATCTTTTCTGACGCTGAGGCACGAAAGCTAGGGTAGCGAACGGG
ASV_869	0	0	0	0	0	0	0	0	0	0	0	0	0	0.000289038	0	0.00121969	0	0	0	0	0.00166161	0	0	0	0	0	0	Bacteria; Proteobacteria; Alphaproteobacteria; Caulobacterales; Caulobacteraceae; Brevundimonas; ASV_869	TACGAAGGGGGCTAGCGTTGCTCGGAATTACTGGGCGTAAAGGGAGCGTAGGCGGACATTTAAGTCAGGGGTGAAATCCCGGGGCTCAACCTCGGAATTGCCTTTGATACTGGGTGTCTTGAGTATGAGAGAGGTGTGTGGAACTCCGAGTGTAGAGGTGAAATTCGTAGATATTCGGAAGAACACCAGTGGCGAAGGCGACACACTGGCTCATTACTGACGCTGAGGCTCGAAAGCGTGGGGAGCAAACAGG
ASV_871	0.000859265	0	0	0.00145749	0	0	0.000484221	0	0	0	0.000112282	0	0	0	0	0	0.000251703	0	0	0	0	0	0	0	0	0	0.00047949	Bacteria; Planctomycetes; Planctomycetacia; Planctomycetales; Gimesiaceae; NA; ASV_871	CACGAACTGCGCGAACGTTATTCGGAATCACTGGGCTTAAAGGGTGCGTAGGCGGACTGTTAAGTAGGGCGTGAAATTTGTCGGCTCAACCGGCAAACTGCGTTCTAAACTGGCAGTCTTGAGCGAGTCAGGGGTGTGTGGAACTTCCGGTGGAGCGGTGAAATGTGTTGATATCGGAAGGAACGCCGGTGGCGAAAGCGACACACTGGGGCTTGTCTGACGCTGAGGCACGAAAGCCAGGGGAGCGAACAGG
ASV_873	0	0	0	0	0	0	0	0	0	0	0	0	0	0	0	0.00310954	0	0	0	0	0	0	0	0	0	0	0	Bacteria; Proteobacteria; Deltaproteobacteria; Bdellovibrionales; Bacteriovoracaceae; Peredibacter; ASV_873	TACGAAGGGTCCAAGCGTTGTTCGGAATCATTGGGCGTAAAGCGCGCGCAGGCGGATCAGCAAGTCAGATGTGAAATCTCGAAGCTCAACTTCGAAACTGCGTCTGAAACTGCTAGTCTAGAATGTCGGAGGGGGCAGGGGAATTTCACGTGTAGGGGTAAAATCCGTAGAGATGTGAAGGAACACCGGAGGCGAAGGCGCCTGCCTGGACGACTATTGACGCTGAGGCGCGAAAGCGTGGGGAGCAAACAGG
ASV_875	0	0	0	0	0	0	0	0	0	0.00196991	0	0	0	0	0	0	0.0012753	0	0.00059626	0.00029824	0	0	0	0	0	0	0	Bacteria; Proteobacteria; Gammaproteobacteria; Oceanospirillales; Kangiellaceae; Kangiella; ASV_875	TACGGAGGGTGCAAGCGTTAATCGGAATTACTGGGCGTAAAGCGCGCGTAGGCGGATGATTAAGTCAGATGTGAAAGCCCAGGGCTTAACCTTGGAACTGCATTTGATACTGGTCATCTAGAGTACAGAAGAGGGGGGTGGAATTCCAGGTGTAGCGGTGAAATGCGTAGAGATCTGGAGGAACATCAGTGGCGAAGGCGACCCCCTGGGCTGATACTGACGCTGAGGTGCGAAAGCGTGGGTAGCGAACAGG
ASV_876	0.00046032	0	0	0.000793685	0	0	0	0	0	0.00166973	0.00061755	0	0	0	0	0	0	0	0	0	0	0	0	0	0	0	0.000355751	Bacteria; Proteobacteria; Alphaproteobacteria; Sneathiellales; Sneathiellaceae; AT-s3-44; ASV_876	TACGGAGGGGGCTAGCGTTGTTCGGATTTACTGGGCGTAAAGCGCGCGTAGGCGGCTTGCCAAGTTGGAGGTGAAAGCCCAGGGCTCAACCCTGGAACTGCCTTCAAAACTGGCTCGCTAGAGACCGGGAGAGGTGAGTGGAATTCCCAGTGTAGAGGTGAAATTCGTAGATATTGGGAAGAACACCAGTGGCGAAGGCGGCTCACTGGACCGGTACTGACGCTGAGGCGCGAAAGCGTGGGGAGCAAACAGG
ASV_877	0	0	0	0	0	0	0	0	0	0	0	0	0	5.41947e-05	0	0	0	0	0	0	0.00299354	0	0	0	0	0	0	Bacteria; Chloroflexi; Gitt-GS-136; NA; NA; NA; ASV_877	TACGTAGGTGGCAAGCGTTGTCCGGATTTACTGGGCGTAAAGAGCGCGCAGGCGGCTGGTCAAGTCCGATGTGAAATCTCCCGGCTCAACTGGGAAACTGCATCGGAAACTGATCGGCTTGAAGGTGGGAGAGGGTAGTGGAATTCCCGGTGTAGTGGTGAAATGCGTAGATATCGGGAGGAACACCAGTGGCGAAGGCGACTACCTGGCCCATTCTTGACGCTGAGGCGCGAAAGCTAGGGGAGCGAACGGG
ASV_878	0	0	0	0	0	0	0	0	0	0	0	0	0	0	0	0.00308274	0	0	0	0	0	0	0	0	0	0	0	Bacteria; Proteobacteria; Alphaproteobacteria; Rhizobiales; Rhizobiaceae; Aureimonas; ASV_878	TACGAAGGGGGCTAGCGTTGTTCGGAATTACTGGGCGTAAAGCGCACGTAGGCGGACATTTAAGTCAGGGGTGAAATCCCGGGGCTCAACCCCGGAACTGCCTTTGATACTGGGTGTCTTGAGTTCGGAAGAGGTGAGTGGAATTGCGAGTGTAGAGGTGAAATTCGTAGATATTCGCAGGAACACCAGTGGCGAAGGCGGCTCACTGGTCCGATACTGACGCTGAGGTGCGAAAGCGTGGGGAGCAAACAGG
ASV_879	0	0	0	0	0	0	0	0	0	0	0	0	0	0	0	0	0	0	0	0	0	0	0.00435029	0	0	0	0	Bacteria; Proteobacteria; Gammaproteobacteria; Betaproteobacteriales; Burkholderiaceae; Rhodoferax; ASV_879	TACGTAGGGTGCGAGCGTTAATCGGAATTACTGGGCGTAAAGCGTGCGCAGGCGGTGATGTAAGACAGATGTGAAATCCCCGGGCTCAACCTGGGACCTGCATTTGTGACTGCATCGCTAGAGTACGGCAGAGGGGGATGGAATTCCGCGTGTAGCAGCGAAATGCGTAGATATGCGGAGGAACACCGATGGCGAAGGCAATCCCCTGGGCCTGTACTGACGCTCATGCACGAAAGCGTGGGGAGCAAACAGG
ASV_881	0	0	0	0	0	0.00263634	0	0	0	0	0	0	0	0	0	0	0	0	0	0	0	0	0	0	0	0	0	Bacteria; Armatimonadetes; Fimbriimonadia; Fimbriimonadales; Fimbriimonadaceae; NA; ASV_881	GACGTAGGGTCCAAGCGTTGTCCGGATTTACTGGGCGTAAAGAGCGCGTAGGCGGCTTGTTAAGTGTAGAGTGAAATCTCTGGGCTCACCCCAGAAACTGCTCTGCATACTGGCAAGCTTGAGTGATGAAGAGGTTTGTGGAATTCCTGGTGTAACGGTGAAATGTGTTGATATCAGGAGGAACACCCATGGCGAAGGCAGCAAACTGGTCATCAACTGACGCTGAGGCGCGAAAGCGTGGGTAGCAAACAGG
ASV_882	0.00131959	0	0	0	0	0	0	0	0	0	0	0	0	0	0	0	0.000956472	0	0	0	0	0	0	0	0	0	0.00131473	Archaea; Thaumarchaeota; Nitrososphaeria; Nitrosopumilales; Nitrosopumilaceae; Candidatus_Nitrosopumilus; ASV_882	AACCAGCACCTCAAGTGGTCAGGAGGATTATTGGGCCTAAAGCATCCGTAGCCGGCTCTGTAAGTTTTCGGTTAAATCTATACGCTCAACGTATAGGCTGCCGGGAATACTGCATAGCTAGGGAGTGGGAGAGGTAGACGGTACTCGGTAGGAAGGGGTAAAATCCTTTGATCTATTGATGACCACCTGTGGCGAAGGCGGTCTACTAGAACACGTCCGACGGTGAGGGATGAAAGCTGGGGGAGCAAACCGG
ASV_883	0.000613761	0	0	0.000692671	0	0	0.000589486	0	0	0.000675397	0.000168423	0	0	0	0	0	0.000369165	0	0.000216822	0.000192979	0	0	0	0	0	0	0.000340283	Bacteria; Planctomycetes; Phycisphaerae; Phycisphaerales; Phycisphaeraceae; SM1A02; ASV_883	GACGAGGGGCCCAAGCGTTAATCGGAATCACTGGGCTTAAAGGGTGCGTAGGCGGATGCGCAGGTGTCTTGTGAAATCCCTCGGCTCAACCGGGGAACTGCACGGCAAACCGCGTGTCTTGAGGCAGGTAGAGGTCGTCGGAACGATAGGTGGAGCGGTGAAATGCGTAGATATCTATCGGAACGCCAATGGAGAAGTCAGGCGACTGGGCCTGTCCTGACGCTGAGGCACGAAAGCGTGGGGAGCGAACGGG
ASV_884	0	0	0	0.00125547	0	0	0	0	0	0.00140708	0.000243277	0	0	0	0	0	0	0	0	0	0	0	0	0	0	0	0.000819774	Bacteria; Proteobacteria; Gammaproteobacteria; NA; NA; NA; ASV_884	TACGGAGGGTGCGAGCGTTAATCGGAATTACTGGGCGTAAAGCGCGCGTAGGCGGTTTTGTAAGTCGAATGTGAAAGCCCCGGGCTTAACCTGGGAATTGCGTTTGATACTGCGAAACTAGAGTACGGTAGAGGGAAGTGGAATTCCGGGTGTAGCGGTGAAATGCGTAGATATCCGGAGGAACACCAGTGGCGAAGGCGACTTCCTGGGCCAGTACTGACGCTGAGGTGCGAAAGCGTGGGGAGCAAACAGG
ASV_887	0	0	0	0	0	0	0	0	0	0	0	0	0	0	0	0	0	0	0	0	0.00300673	0	0	0	0	0	0	Bacteria; Actinobacteria; Actinobacteria; Propionibacteriales; Nocardioidaceae; Nocardioides; ASV_887	TACGTAGGGTGCGAGCGTTGTCCGGAATTATTGGGCGTAAAGGGCTCGTAGGCGGTTTGTCGCGTCGGGAGTGAAAACATCACAGCTTAACTGGATGCTTGCTTTCGATACGGGCAGACTAGAGGCATGCAGGGGAGAATGGAATTCCTGGTGTAGCGGTGAAATGCGCAGATATCAGGAGGAACACCGGTGGCGAAGGCGGTTCTCTGGGCATGTCCTGACGCTGAGGAGCGAAAGTGTGGGGAGCGAACAGG
ASV_888	0.0011508	0	0	0	0	0	0.000778964	0	0	0	0	0	0	0	0	0	0.000520187	0	0	0.000385958	0	0	0	0	0	0	0.00095898	Bacteria; Proteobacteria; Deltaproteobacteria; NB1-j; NA; NA; ASV_888	TACGGAGGGTGCAAGCGTTGTTCGGAATTACTGGGCGTAAAGCGCGTGTAGGCGGCTAGGTAAGTCGAATGTGAAAGCCCGGGGCTCAACCCCGGAACTGCATCCGAAACTGCTTAGCTAGAGTCCCGGAGAGGAAGGCAGAATTCCCAGTGTAGGGGTGAAATCCGTAGATATTGGGAGGAATACCAGTGGCGAAGGCGGCCTTCTGGACGGTGACTGACGCTCAGACGCGAAAGCGTGGGTAGCAAACAGG
ASV_889	0.000629105	0	0	0.000274182	0	0	0.000357902	0	0	0.000806724	0.000673691	0	0	0	0	0	0.000335604	0	0.000198753	0	0	0	0	0	0	0	0.00060323	Bacteria; Latescibacteria; NA; NA; NA; NA; ASV_889	CACGGGGGGAGCAAGCGTTGTTCGGATTCATTGGGCGTAAAGGGCGCGTAGGCGGTTTGGCAAGTTCGACGTGAAATGTACCGGTTCAACCGGGGCGCTGTGTCGAAAACTGCCTTACTTGAGGTCGAGGGAGGAGAGTGGAATTCCTGGTGTAGCGGTGAAATGCGTAGATATCAGGAGGAACACCCGTGGCGAAGGCGGCTCTCTATCTCGATTCTGACGCTGAGGCGCGAAAGCTAGGGGAGCAAACGGG
ASV_890	0	0	0	0	0	0	0	0	0	0	0	0	0	0	0	0	0	0.00258995	0	0	0	0	0	0.00193094	0	0	0	Bacteria; Deinococcus-Thermus; Deinococci; Deinococcales; Deinococcaceae; Deinococcus; ASV_890	TACGGAGGGTGCGAGCGTTACCCGGAATCACTGGGCGTAAAGGGCGTGTAGGCGGCCGATCAAGTCTGGTTTTAAAGACAAGGGCTCAACCCTTGGCGTGGACTGGAGACTGGTGGGCTAGACCGCTGGAGAGGCAACTGGAATTCTTGGTGTAGCGGTGGAATGCGTAGATACCAAGAGGAACACCAATGGCGAAGGCAGGTTGCTGGACAGAGGGTGACGCTGAGGCGCGAAAGTGTGGGGAGCGAACCGG
ASV_891	0	0	0	0	0	0	0	0	0	0	0	0	0	0	0	0	0	0.000639685	0	0	0	0	0	0	0	0.00234492	0	Bacteria; Actinobacteria; Thermoleophilia; Gaiellales; NA; NA; ASV_891	TACGTAGGGGGCAAGCGTTGTCCGGATTTATTGGGCGTAAAGCGCGTGTAGGCGGCTTGGCAAGTCCGCTGTGAAAACTCGAGGCTCAACCTCGAGACGTCGGTGGAAACTGCCTGGCTAGAGTCCGGAAGAGGAGAGTGGAATTCCTGGTGTAGCGGTGAAATGCGCAGATATCAGGAAGAACACCCGTGGCTAAGGCGGCTCTCTAGTACGGTACTGACGCTGAGACGCGAAAGCGTGGGGAGCGAACAGG
ASV_892	0	0	0	0	0	0	0	0	0	0	0	0	0	0	0	0	0	0	0	0	0	0	0	0	0	0.0028646	0	Bacteria; Gemmatimonadetes; Longimicrobia; Longimicrobiales; Longimicrobiaceae; NA; ASV_892	TACAGAGGGTGCGAGCGTTGTTCGGAATTACTGGGCGTAAAGCGCGCGTAGGCGGTCTTTTAAGTCTTGCCGTGAAATGCCGGGGCTCAACCCCGGCCCTGCGGGGGATACTGGGAGACTGGAGACAGGTAGAGGCGAGCGGAATTCCGGGTGTAGCGGTGGAATGCGTAGAGATCCGGAAGAACACCAGAGGCGAAGGCGGCTCGCTGGGCCTGGTCTGACGCTGAGGCGCGAAAGCGTGGGGAGCGAACAGG
ASV_893	0	0	0	0	0	0	0	0	0	0	0	0.00139875	0	0	0.000544044	0	0	0.000780104	0	0	0.00113412	0	0	0	0	0	0	Bacteria; Proteobacteria; Gammaproteobacteria; Betaproteobacteriales; Burkholderiaceae; Xylophilus; ASV_893	TACGTAGGGTGCAAGCGTTAATCGGAATTACTGGGCGTAAAGCGTGCGCAGGCGGTGATGTAAGACAGATGTGAAATCCCCGGGCTCAACCTGGGAACTGCATTTGTGACTGCATCGCTGGAGTGCGGCAGAGGGGGATGGAATTCCGCGTGTAGCAGTGAAATGCGTAGATATGCGGAGGAACACCGATGGCGAAGGCAATCCCCTGGGCCTGCACTGACGCTCATGCACGAAAGCGTGGGGAGCAAACAGG
ASV_894	0	0	0	0	0	0	0	0	0	0	0	0	0	0	0	0.00301572	0	0	0	0	0	0	0	0	0	0	0	Bacteria; BRC1; NA; NA; NA; NA; ASV_894	GACGGAGGGGGCAAGCGTTGTTCGGAATCATTGGGCGTAAAGGGCTCGTAGGCGGACTGGCAAGTCTGGCGTGAAATCTCCACCGCTCACCGGGGAGAGGTCGCTGGATACTACTAGTCTTGAGTTCGGTAGAGGGTCGTGGAATTTCTGGTGTAGCGGTGGAATGCGTAGATATCAGAAAGAACACCGGTGGCGAAGGCGGCGACCTGGGCCTGAACTGACGCTGAGGAGCGAAAGCTAGGGGAGCAAACGGG
ASV_895	0	0	0	0	0	0	0	0	0	0	0	0	0	0	0	0	0.000469846	0	0.000216822	0.00119296	0	0	0	0	0	0	0.00180969	Bacteria; Actinobacteria; Acidimicrobiia; Microtrichales; Microtrichaceae; NA; ASV_895	GACGTAGGGACCGAGCGTTGTCCGGAATTATTGGGCGTAAAGAGCTCGTAGGCGGTTGCGTAAGTCGGATGTGAAAACTCGGGGCTCAACCCCGAGACGCCATCCGATACTGCGCTGACTTGAATCCAGTAGGGGAGTGTGGAATTCCTGGTGTAGCGGTGAAATGCGCAGATATCAGGAGGAACACCTATGGCGAAGGCAGCACTCTGGGCTGGTATTGACGCTGAGGAGCGAAAGCATGGGTAGCAAACAGG
ASV_896	0	0	0	0	0	0	0	0	0	0	0	0	0	0	0	0	0	0	0	0	0	0	0	0	0	0.00285193	0	Bacteria; Proteobacteria; Deltaproteobacteria; Myxococcales; Archangiaceae; NA; ASV_896	TACAGAGGGTGCAAGCGTTGTTCGGAATTATTGGGCGTAAAGCGCGTGTAGGCGGCTTGGCAAGTCGGGTGTGAAATCCCTCAGCTTAACTGAGGAAGTGCGCCCGAAACTGCTTTGCTTGAGTGCCGGAGAGGATGGCGGAATTCCCCAAGTAGAGGTGAAATTCGTAGATATGGGGAGGAACACCGGTGGCGAAGGCGGCCATCTGGACGGTAACTGACGCTGAGACGCGAAAGCGTGGGGAGCAAACAGG
ASV_897	0	0	0	0	0	0.00257877	0	0	0	0	0	0	0	0	0	0	0	0	0	0	0	0	0	0	0	0	0	Bacteria; Proteobacteria; Alphaproteobacteria; Sphingomonadales; Sphingomonadaceae; Ellin6055; ASV_897	TACGGAGGGAGCTAGCGTTGTTCGGAATTACTGGGCGTAAAGCGCACGTAGGCGGCTTTGTAAGTTAGAGGTGAAAGCCCGGAGCTCAACTCCGGAATTGCCTTTAAGACTGCATCGCTTGAATCCAGGAGAGGTGAGTGGAATTCCGAGTGTAGAGGTGAAATTCGTAGATATTCGGAAGAACACCAGTGGCGAAGGCGGCTCACTGGACTGGTATTGACGCTGAGGTGCGAAAGCGTGGGGAGCAAACAGG
ASV_898	0	0	0	0	0	0	0	0	0	0	0	0	0	0	0.00326426	0	0	0	0	0	0.00113412	0	0	0	0	0	0	Bacteria; Proteobacteria; Gammaproteobacteria; Betaproteobacteriales; Nitrosomonadaceae; Ellin6067; ASV_898	TACGTAGGGTGCGAGCGTTAATCGGAATTACTGGGCGTAAAGCGTGCGCAGGCGGTTTTGTAAGCCAGATGTGAAAGCCCCGGGCTTAACCTGGGAATGGCATTTGGGACTGCAAGGCTGGAGTGCGGCAGAGGAGACTGGAATTCCTGGTGTAGCAGTGAAATGCGTAGATATCAGGAGGAATACCGATGGCGAAGGCAGGTCTCTGGGCTGACACTGACGCTCATGCACGAAAGCGTGGGGAGCAAACAGG
ASV_899	0	0	0	0	0	0	0	0	0	0	0	0	0	0	0	0	0	0	7.22739e-05	0	0.00290123	0	0	0	0	0	0	Bacteria; Proteobacteria; Gammaproteobacteria; Xanthomonadales; Xanthomonadaceae; Lysobacter; ASV_899	TACGAAGGGTGCAAGCGTTACTCGGAATTACTGGGCGTAAAGCGTGCGTAGGTGGTCTGTTAAGTCTGATGTGAAAGCCCTGGGCTCAACCTGGGAACTGCATTGGATACTGGCAGTCTGGAGTGCGGTAGAGGGTAGCGGAATTCCCGGTGTAGCAGTGAAATGCGTAGATATCGGGAGGAACATCCGTGGCGAAGGCGGCTACCTGGACCAGCACTGACACTGAGGCACGAAAGCGTGGGGAGCAAACAGG
ASV_900	0	0	0	0	0	0	0	0	0	0	0	0	0	0	0	0	0	0	0	0	0.00295398	0	0	0	0	0	0	Bacteria; Patescibacteria; Parcubacteria; NA; NA; NA; ASV_900	TACAGAGACCTCAAGCGTTATCCGGAATCATTGGGCGTAAAGCGTACCGATAGGTGGTTATGCAAGTCAGAGGTGAAATCTCCGAGCTCAACTCGGAATCTGTCCTTTGAAACTGCACAACTAGAGGGGCAAAGAGGAAGCTGGAACGAACGGTGTAGTAGTGAAATGCGTTGATATCGTTCGGAACACCAATAGCGTAGGCAGGCTTCTGGGTGCCACCTGACACTGCTAGGACGAAAGCGTGGGGAGCGAAGGGG
ASV_901	0	0	0	0.000966853	0	0	0	0	0	0.00106938	0.00185265	0	0	0	0	0	0	0	0	0	0	0	0	0	0	0	0	Bacteria; Proteobacteria; Gammaproteobacteria; Steroidobacterales; Woeseiaceae; Woeseia; ASV_901	TACGGAGGGTGCAAGCGTTAATCGGAATTACTGGGCGTAAAGCGCGCGTAGGCGGCTTTGTAAGTCGGATGTGAAAGCCCTGGGCTTAACCTGGGAATTGCATTCGATACTGCAGAACTAGAGTACGGTAGAGGGAAGTGGAATTTCCGGTGTAGCGGTGAAATGCGTAGATATCGGAAGGAACACCAGTGGCGAAGGCGACTTCCTGGGCCAGTACTGACGCTGAGGTGCGAAAGCGTGGGGAGCAAACAGG
ASV_902	0	0	0	0	0	0	0	0	0	0	0	0	0.00725935	0	0	0	0	0	0	0	0	0	0	0	0	0	0	Bacteria; Proteobacteria; Alphaproteobacteria; Sphingomonadales; Sphingomonadaceae; Ellin6055; ASV_902	TACGGAGGGAGCTAGCGTTGTTCGGAATTACTGGGCGTAAAGCGCGCGTAGGCGGCTTTGTAAGTTAGAGGTGAAAGCCCGGGGCTCAACTCCGGAATTGCCTTTAAGACTGCATCGCTAGAATCCGGGAGAGGTGAGTGGAATTCCGAGTGTAGAGGTGAAATTCGTAGATATTCGGAAGAACACCAGTGGCGAAGGCGGCTCACTGGACCGGTATTGACGCTGAGGTGCGAAAGCGTGGGGAGCAAACAGG
ASV_903	0	0	0	0	0	0	0	0	0	0	0	0	0	0	0	0	0	0.00347926	0	0	0	0	0	0	0	0	0	Bacteria; Planctomycetes; Phycisphaerae; Tepidisphaerales; CPla-3_termite_group; NA; ASV_903	TACAGAGGTCCCAAGCGTTACTGAGAATCACTGGGTTTAAAGGGTGCGTAGGTGGTCCGTTAAGTCAGTTGTGAAATCCCCGGGCTCAACCCGGGAACTGCTTCTGATACTGGCGGACTTGAGGCCAGTAGGGGTCACTAGAACTGACGGTGGAGCGGTGAAATGCGTAGATATCGTCAGGAATGCCGGTGGTGAAGACGGGTGACTGGGCTGGTTCTGACACTGAGGCACGAAAGCGTGGGGAGCGAACGGG
ASV_904	0	0	0	0.00288613	0	0	0	0	0	0	0	0	0	0	0	0	0	0	0	0	0	0	0	0	0	0	0.000340283	Bacteria; Planctomycetes; Planctomycetacia; Planctomycetales; NA; NA; ASV_904	TACGAACTGCCCGAACGTTATTCGGAATCACTGGGCTTAAAGGGTACGTAGGCGGTTTGACAAGTCAGGTGTGAAATCTCTCGGCTCAACCGGGAAACTGCGCTTGAAACTGTCAGGCTTGAGTAAGATAGGGGTGAGTGGAACTGCTGGTGGAGCGGTGAAATGTGTTGAGATCAGCAGGAACGCCGGTGGCGAAAGCGGCTCACTGGGTCTTTACTGACGCTCATGTACGAAAGCCAGGGGAGCGAACGGG
ASV_905	0	0	0.00552776	0	0	0	0	0	0	0	0	0	0	0	0	0	0	0	0	0	0	0	0	0	0	0	0	Bacteria; Firmicutes; Bacilli; Bacillales; Alicyclobacillaceae; Tumebacillus; ASV_905	TACGTAGGGGGCAAGCGTTGTCCGGATTCACTGGGCGTAAAGCGCGCGCAGGCGGTGATGTAAGTCTGAGGTGAAAACCCGAAGCTCAACTTCGGGACTGCCTTGGATACTGCGTCACTTGAGGATAGGAGAGGCAAGGGGAATTCCACGTGTAGCGGTGAAATGCGTAGAGATGTGGAGGAACACCTGTGGCGAAGGCGCCTTGCTGGCCTATTTCTGACGCTGAGGCGCGAAAGTGTGGGGAGCAAACAGG
ASV_906	0	0	0	0	0	0.00219886	0	0	0	0	0	0	0	0	0	0	0	0	0	0	0	0	0	0	0	0.000380257	0	Archaea; Thaumarchaeota; Nitrososphaeria; Nitrososphaerales; Nitrososphaeraceae; NA; ASV_906	TACCAGCACCCCGAGTGGTCGGGACGTTTATTGGGCCTAAAGCATCCGTAGCCGGTTCTACAAGTCTTCCGTTAAATCCAGCTGCTTAACAGATGGGCCGCGGAAGATACTATAGAGCTAGGAGGCGGGAGAGGCAAGCGGTACTCGATGGGTAGGGGTAAAATCCGTTGATCCATTGAAGACCACCAGTGGCGAAGGCGGCTTGCCAGAACGCGCTCGACGGTGAGGGATGAAAGCTGGGGGAGCAAACCGG
ASV_908	0	0	0	0	0	0	0	0	0	0	0	0	0	0	0	0.000201048	0	0	0	0	0	0	0	0	0	0.0026111	0	Bacteria; Planctomycetes; Planctomycetacia; Pirellulales; Pirellulaceae; Pirellula; ASV_908	GACGAACCGTCCAAACGTTATTCGGAATCACTGGGCTTACAGAGTTCGTAGGCGGTCTGGAAAGTTGGGTGTGAAATCCCTCGGCTCAACCGAGGAACTGCGCTCGAAACTACCCGACTCGAGGGAGATAGAGGAAAGCGGAACTGATGGTGGAGCGGTGAAATGCGTTGATATCATCAGGAACACCGGTGGCGAAGGCGGCTTTCTGGGTCTTACCTGACGCTGAGGAACGAAAGCTAGGGGAGCGAACGGG
ASV_909	0.00053704	0	0	0.000346335	0	0	0.000442115	0	0	0	0	0	0	0	0	0	0	0	0	0.000350871	0	0	0	0	0	0	0.000278414	Bacteria; Planctomycetes; Planctomycetacia; Gemmatales; Gemmataceae; NA; ASV_909	GACGAACCGTGCTAACGTTGTTCGGAATCACTGGGCTTAAAGGGCGCGTAGGCGGTGTATTAAGTCAGTGGTGAAATCCTACGGCTCAACCGTAGAACTGCCGCTGATACTGGTATGCTAGAGGGAGGTAGAGGTGCGTGGAACTTCCGGTGGAGCGGTGAAATGCGTTGATATCGGAAGGAACGCCGGTGGCGAAAGCGGCGCACTGGACCTCTTCTGACGCTGAGGCGCGAAAGCTAGGGTAGCGAACGGG
ASV_910	0	0	0	0	0	0	0	0	0	0	0	0	0	0	0	0.00294871	0	0	0	0	0	0	0	0	0	0	0	Bacteria; FBP; NA; NA; NA; NA; ASV_910	TACGTAGGTGGCAAGCGTTGTCCGGATTTACTGGGCGTAAAGCGAACGCAGGCGGACTTTTAAGTAGGAAGTGAAAGGTTGGAGCTCAACTCCGACACTGCTCCCTATACTGGAAGTCTTGAGTAGCGGAGAGGAAGAGGGAACGACACGTGTAGCGGTGAAATGCGTTGATATGTGTCGGAACACCCATGGCGAAAGCACTCTTCTGGACGCACACTGACGCTCATGTTCGAAAGCCAAGGTAGCGAACAGG
ASV_911	0	0	0	0	0	0	0	0	0	0	0	0	0	0	0	0	0	0	0	0	0	0	0	0	0	0.00278855	0	Bacteria; Cyanobacteria; Melainabacteria; Vampirovibrionales; NA; NA; ASV_911	GACGTAGGATGCAAGCGTTGTCCGGAATTATTGGGCGTAAAGAGTTCGTAGGCGGTTGCCTAAGTCTGATGTTAAATACTAGAGCTCAACTCTGGCATGGCATTGGAAACTGGGCGGCTAGAGTGCGGTAGAGGTCTCGGGAATTCCAGGTGTAGCGGTGAAATGCGTAGATATCTGGAGGAACACCGGTGGCGAAAGCGCGAGACTGGGCCGTAACTGACGCTGAGGAACGAAAGCCAGGGGAGCGAAAGGG
ASV_913	0	0	0	0	0	0.00131241	0	0	0	0	0	0	0	0.000957439	0	0.000696967	0	0	0	0	0	0	0	0	0	0	0	Bacteria; Firmicutes; Bacilli; Bacillales; Planococcaceae; NA; ASV_913	TACGTAGGTGGCAAGCGTTGTCCGGAATTATTGGGCGTAAAGCGCGCGCAGGCGGTCCTTTAAGTCTGATGTGAAATCTCGCGGCTCAACCGCGAACGGTCATTGGAAACTGGGGGACTTGAGTGCAGAAGAGGAAAGCGGAATTCCACGTGTAGCGGTGAAATGCGTAGAGATGTGGAGGAACACCAGTGGCGAAGGCGGCTTTCTGGTCTGTAACTGACGCTGAGGCGCGAAAGCGTGGGGAGCAAACAGG
ASV_914	0.000398944	0	0	0	0	0	0	0	0	0	0.000243277	0	0	0	0	0	0.00117461	0	0	0.000280697	0	0	0	0	0	0	0.00143847	Bacteria; Actinobacteria; Acidimicrobiia; Actinomarinales; NA; NA; ASV_914	TACGTAGGGGGCAAGCGTTGTCCGGATTTATTGGGCGTAAAGAGCTCGTAGGCGGCTTAGCAAGTCGGTCGTGAAATACCGAGGCTCAACCTCGGAATGCCGGTCGAAACTGCTATGGCTAGGGTCCGGTAGAGGAGAGTGGAATTCCCGGTGTAGCGGTGAAATGCGCAGATATCGGGAGGAACACCAGTAGCGAAGGCGGCTCTCTGGGCCGGTACCGACGCTGAGGAGCGAAAGCGTGGGGAGCAAACAGG
ASV_915	0	0	0	0.000418489	0	0	0	0	0	0.00163221	0.000336845	0	0	0	0	0	0.000671209	0	0	0.000350871	0	0	0	0	0	0	0.000371218	Bacteria; Acidobacteria; Subgroup_22; NA; NA; NA; ASV_915	TACGGAGGGGGCCAGCGTTGTTCGGAATTATTGGGCGTAAAGGGCGCGTAGGCGGCCCGGTCAGTCAGACGTGAAATCCCTCGGCTCAACCGAGGAACTGCGTTTGATACTGCCGGGCTTGAGTCCCGTAGAGGGTAGCGGAATTCCCAGTGTAGCGGTGAAATGCGTAGATATTGGGAGGAACACCAGTGGCGAAGGCGGCTACCTGGACGGGTACTGACGCTGAGGCGCGAAAGCGTGGGGAGCAAACAGG
ASV_916	0	0	0	0	0	0.00231399	0	0	0	0	0	0	0	0	0	0	0	0.000265235	0	0	0	0	0	0	0	0	0	Bacteria; Proteobacteria; Gammaproteobacteria; Steroidobacterales; Steroidobacteraceae; Steroidobacter; ASV_916	TACAGAGGGTGCGAGCGTTAATCGGAATTACTGGGCGTAAAGCGCGCGTAGGCGGCTTTGCAAGTCGGGTGTGAAATCCCCAGGCTTAACCTGGGAACTGCATTCGAGACTGCATTGCTAGAGTATGGGAGAGGGAAGTGGAATTTCAGGTGTAGCGGTGAAATGCGTAGATATCTGAAGGAACATCAGTGGCGAAAGCGACTTCCTGGACCAATACTGACGCTCATGTGCGAAAGCGTGGGGAGCAAACAGG
ASV_917	0.00130424	0	0	0.00128433	0	0	0	0	0	0	0	0	0	0	0	0	0.000721549	0	0	0	0	0	0	0	0	0	0	Archaea; Thaumarchaeota; Nitrososphaeria; Nitrosopumilales; Nitrosopumilaceae; NA; ASV_917	AACCAGCACCTCAAGTGGTCAGGAGGATTATTGGGCCTAAAGCATCCGTAGCCTGCTCTGTAAGTTTTCGGTTAAATCCATTTGCTCAACTAATGGGCTGCCGAAAAAACTGCAGAGCTAGGGAGTGGGAGAGGTAGACGGTACTCGGTAGGAAGGGGTAAAATCCTTTGATCTATTGATGACCACCTGTGGCGAAGGCGGTCTACCAGAACACGTTCGACGGTGAGGGATGAAAGCTGGGGGAGCAAACCGG
ASV_918	0	0	0	0	0	0	0	0	0	0	0.00190879	0	0	0	0	0	0.00114105	0	0	0	0	0	0	0	0	0	0.000726969	Archaea; Thaumarchaeota; Nitrososphaeria; Nitrosopumilales; Nitrosopumilaceae; NA; ASV_918	AACCAGCACCTCAAGTGGTCAGGAGGATTATTGGGCCTAAAGCATCCGTAGCCGGCTCTGTAAGTTTTCGGTTAAATCTATATGCTCAACATATAGGCTGCCGGGAATACTGCATAGCTAGGGAGTGGGAGAGGTAGACGGTACTCGGTAGGAAGGGGTAAAATCCTTTGATCTATTGATGACCACCTGTGGCGAAGGCGGTCTACTAGAACACGTCCGACGGTGAGGGATGAAAGCTGGGGGAGCAAACCGG
ASV_919	0	0	0	0	0	0	0	0	0	0	0	0	0	0	0	0	0	0	0	0	0.00286166	0	0	0	0	0	0	Bacteria; Chloroflexi; Chloroflexia; Chloroflexales; Roseiflexaceae; NA; ASV_919	TACAGAGGGGGCAAGCGTTGTCCGGATTTACTGGGCGTAAAGCGCATGTAGGTGGTACGGCAAGTGGGGTGTGAAACCAGGCGGCTTAACTGCCTGACGCCATCCCAAACTGCCGCACTTGAGTCGTGCAGAGGTCCGTGGAATTGCCGGTGTAGTGGTGAAATGCGTAGAGATCGGCAGGAACACCAAGGGGGAAGCCAGCGGACTGGGCACGTACTGACACTGAGATGCGACAGCGTGGGGAGCGAACCGG
ASV_920	0.000352912	0	0	0	0	0	0.00288427	0	0	0	0	0	0	0	0	0	0	0	0	0.000982439	0	0	0	0	0	0	0	Bacteria; Planctomycetes; Planctomycetacia; Planctomycetales; NA; NA; ASV_920	TACGAACTGCCCGAACGTTATTCGGAATCACTGGGCTTAAAGGGTACGTAGGCGGTCTAATAAGTCAGGTGTGAAATCTCTCGGCTCAACCGAGAAACTGCGCTTGAAACTATTAGGCTTGAGTAAGATAGGGGTGAGCGGAACTGCTGGTGGAGCGGTGAAATGTGTTGAGATCAGCAGGAACGCCGGTGGCGAAAGCGGCTCACTGGGTCTTTACTGACGCTCATGTACGAAAGCCAGGGGAGCGAACGGG
ASV_921	0	0	0	0	0	0	0	0	0	0	0	0	0	0	0	0.00289509	0	0	0	0	0	0	0	0	0	0	0	Bacteria; Proteobacteria; Gammaproteobacteria; Betaproteobacteriales; Burkholderiaceae; NA; ASV_921	TACGTAGGGTGCGAGCGTTAATCGGAATTACTGGGCGTAAAGCGTGCGCAGGCGGTTGTGTAAGACAGGTGTGAAATCCCCGGGCTTAACCTGGGAATTGCACTTGTGACTGCACGGCTAGAGTGCGGCAGAGGGGGATGGAATTCCGCGTGTAGCAGTGAAATGCGTAGATATGCGGAGGAACACCGATGGCGAAGGCAATCCCCTGGGCCTGCACTGACGCTCATGCACGAAAGCGTGGGGAGCAAACAGG
ASV_922	0	0	0	0	0	0	0	0	0	0	0	0	0	0.000162584	0	0	0	0	0	0	0.0027166	0	0	0	0	0	0	Bacteria; Verrucomicrobia; Verrucomicrobiae; Verrucomicrobiales; Verrucomicrobiaceae; NA; ASV_922	GACGAAGGTCCCAAGCGTTGTTCGGAATCACTGGGCGTAAAGGGTGCGTAGGCGGCGCGGAAAGTCAGATGTGAAAGCCCCAGGCTCAACCTGGGAACGGCATCCGATACTCCCGCGCTTGAGGACTGGAGAGGAGTCTGGAATTCACGGTGTAGCAGTGAAATGCGTAGATATCGTGAGGAACACTAGTGGCGAAGGCGAGACTCTGGACAGTTCCTGACGCTGAGGCACGAAGGCCAGGGGAGCGAAGGGG
ASV_923	0	0	0	0	0	0	0	0	0	0	0	0	0	0	0	0.00288169	0	0	0	0	0	0	0	0	0	0	0	Bacteria; Proteobacteria; Alphaproteobacteria; Sphingomonadales; Sphingomonadaceae; Novosphingobium; ASV_923	TACGGAGGGAGCTAGCGTTGTTCGGAATTACTGGGCGTAAAGCGCACGTAGGCGGCGACTCAAGTCAGAGGTGAAAGCCCGGGGCTCAACCCCGGAACTGCCTTTGAAACTAGGTTGCTAGAATCTTGGAGAGGTCAGTGGAATTCCGAGTGTAGAGGTGAAATTCGTAGATATTCGGAAGAACACCAGTGGCGAAGGCGACTGACTGGACAAGTATTGACGCTGAGGTGCGAAAGCGTGGGGAGCAAACAGG
ASV_924	0	0	0	0	0	0	0	0	0	0	0	0	0	0	0	0	0	0.00335445	0	0	0	0	0	0	0	0	0	Bacteria; Proteobacteria; Deltaproteobacteria; Myxococcales; NA; NA; ASV_924	TACAGAGGGTGCAAGCGTTGTTCGGAATTATTGGGCGTAAAGCGCGTGTAGGCGGCCAAGTATGTCGGGTGTGAAAGCCCTCGGCTTAACCGAGGAAGTGCGCCCGAAACTGCATGGCTTGAGTGTCGGAGAGGATCGCGGAATACCCGGTGTAGAGGTGAAATTCGTAGATATCGGGTGGAACACCAGTGGCGAAGGCGGCGATCTGGACGATAACTGACGCTGAGACGCGAAAGCGTGGGGAGCAAACAGG
ASV_925	0	0	0	0	0	0	0	0	0	0	0	0	0	0	0	0	0	0.000280838	0	0	0	0.000263653	0.000529601	0.00173784	0	0	0	Bacteria; Proteobacteria; Gammaproteobacteria; Pseudomonadales; Pseudomonadaceae; Pseudomonas; ASV_925	TACAGAGGGTGCAAGCGTTAATCGGAATTACTGGGCGTAAAGCGCGCGTAGGTGGTTAGTTAAGTTGGATGTGAAATCCCCGGGCTCAACCTGGGAACTGCATTCAAAACTGACTGACTAGAGTATGGTAGAGGGTGGTGGAATTTCCTGTGTAGCGGTGAAATGCGTAGATATAGGAAGGAACACCAGTGGCGAAGGCGACCACCTGGACTGATACTGACACTGAGGTGCGAAAGCGTGGGGAGCAAACAGG
ASV_742	0	0	0.00192596	0	0.00267738	0	0	0	0	0	0	0.000720568	0	0	0.000212887	0	0	0	0	0	0	0	0	0.00070801	0	0	0	Bacteria; Planctomycetes; Planctomycetacia; Isosphaerales; Isosphaeraceae; Aquisphaera; ASV_742	GACGAACCGTGCGAACGTTATTCGGAATCACTGGGCTTAAAGCGCGTGTAGGCGGATGGGGACGTCGGTTGTTGAAATCCCCCGGCTCAACCGGGGAACTGGCACCGAAACGCCCCGTCTGGAGGGACGTAGGGGGACCTGGAACTTCCGGTGGAGCGGTGAAATGCGTTGAGATCGGAAGGAACGCCCGTGGCGAAAGCGAGGTCCTGGACGTCTTCTGACGCTGAGACGCGAAAGCTAGGGGAGCGAACGGG
ASV_926	0.00156509	0	0	0	0	0	0.00082107	0	0	0	0	0	0	0	0	0	0	0	0	0.00126314	0	0	0	0	0	0	0	Bacteria; Planctomycetes; Planctomycetacia; Pirellulales; Pirellulaceae; Blastopirellula; ASV_926	TACGAACTGTGCGAACGTTATTCGGAATCACTGGGCTTAAAGGGTGCGTAGGCGGGCTTGAAGGTCTGATGTGAAAGCCCACGGCTCAACCGTGGAATTGCGTTGGAAACCACAAGCCTTGAGGGAGTCAGAGGTGAGCGGAACTGATGGTGGAGCGGTGAAATGCGTTGATATCATCAGGAACACCCGTGGCGAAAGCGGCTCACTGGGACTCTTCTGACGCTGAGGCACGAAAGCTAGGGGAGCGAACGGG
ASV_927	0	0	0	0	0	0.00155417	0	0	0	0	0	0	0	0	0	0	0	0	0	0	0	0	0	0	0	0.000988668	0	Bacteria; Actinobacteria; Actinobacteria; Streptomycetales; Streptomycetaceae; Streptomyces; ASV_927	TACGTAGGGCGCAAGCGTTGTCCGGAATTATTGGGCGTAAAGAGCTCGTAGGCGGCTTGTCGCGTCGGTTGTGAAAGCCCGGGGCTTAACCCCGGGTCTGCAGTCGATACGGGCAGGCTAGAGTTCGGTAGGGGAGATCGGAATTCCTGGTGTAGCGGTGAAATGCGCAGATATCAGGAGGAACACCGGTGGCGAAGGCGGATCTCTGGGCCGATACTGACGCTGAGGAGCGAAAGCGTGGGGAGCGAACAGG
ASV_929	0	0	0	0	0	0	0.000694751	0	0	0	0.00136609	0	0	0	0	0	0	0	0	0.000526307	0	0	0	0	0	0	0	Bacteria; Acidobacteria; Subgroup_22; NA; NA; NA; ASV_929	TACGGAGGGGGCCAGCGTTGTTCGGAATTATTGGGCGTAAAGGGCGCGTAGGCGGCCATGCAAGTCAGGTGTGAAATCCCCTGGCTTACCCAGGGACCTGCATTTGAAACTGCATGGCTTGAGTCCGGGAGAGGAGAGCGGAATTCCCAGTGTAGCGGTGGAATGCGTAGATATTGGGAGGAACACCAGTGGCGAAGGCGGCTCTCTGGACCGGTACTGACGCTGAGGCGCGAAAGCTAGGGGAGCAAACAGG
ASV_930	0	0	0	0	0	0	0	0	0	0	0	0	0	0	0	0	0	0	0	0	0	0	0	0	0.0117465	0	0	Bacteria; Actinobacteria; Thermoleophilia; Solirubrobacterales; Solirubrobacteraceae; Conexibacter; ASV_930	TACGTAGGGGGCAAGCGTTGTCCGGAATCATTGGGCGTAAAGCGCGTGTAGGCGGCTCGATAAGTCTGCTGTGAAAGTCCAGGGCTCAACCCTGGAATGCCGGTGGAAACTGTCGAGCTAGAGTCCGGAAGAGGCGAGTGGAATTCCTGGTGTAGCGGTGAAATGCGCAGATATCAGGAGGAACACCAATGGCGAAGGCAGCTCGCTGGGACGGTACTGACGCTGAGACGCGAAAGCGTGGGGAGCAAACAGG
ASV_931	0.000168784	0	0	0.000101014	0	0	0	0	0	0.000131327	0	0	0	0	0	0	0.000839011	0	0.000903424	0.00150875	0	0	0	0	0	0	0	Bacteria; Proteobacteria; Alphaproteobacteria; Rhodobacterales; Rhodobacteraceae; NA; ASV_931	TACGGAGGGGGTTAGCGTTGTTCGGAATTACTGGGCGTAAAGCGCGCGTAGGCGGATTAGTCAGTCAGAGGTGAAATCCCAGGGCTCAACCCTGGAACTGCCTTTGATACTGCTAGTCTTGAGTTCGAGAGAGGTGAGTGGAATTCCGAGTGTAGAGGTGAAATTCGTAGATATTCGGAGGAACACCAGTGGCGAAGGCGGCTCACTGGCTCGATACTGACGCTGAGGTGCGAAAGCGTGGGGAGCAAACAGG
ASV_934	0	0	0.002001	0	0	0	0	0	0	0	0	0	0	0	0	0	0	0	0	0	0	0	0.00217515	0	0.000831117	0	0	Bacteria; Firmicutes; Clostridia; Clostridiales; Family_XVII; Sulfobacillus; ASV_934	GACGTAGGGGGCAAGCGTTGTCCGGAATGACTGGGCGTAAAGGGCGTGTAGGCGGTGAGGTACGTAGCGGTTTTAAGCCTCCGGCTCACCCGGAGGAGGGCGGCTAAACGGCCTGACTAGAGGGCAGGAGAGGTGCGCGGAATTCCTGGTGGAGCGGTGAAATGCGTAGAGATCAGGAAGAACACCGGTGGCGAAGGCGGCGCACTGGCCTGGCCCTGACGCTGAGGCGCGACAGCGTGGGGAGCGAACGGG
ASV_935	0	0	0	0.00207801	0	0	0.0013895	0	0	0	0	0	0	0	0	0	0	0	0	0	0	0	0	0	0	0	0	Bacteria; Proteobacteria; Alphaproteobacteria; SAR11_clade; Clade_I; Clade_Ia; ASV_935	TACGAAGGGACCTAGCGTAGTTCGGAATTACTGGGCTTAAAGAGTTCGTAGGTGGTTGAAAAAGTTGGTGGTGAAATCCCAGAGCTTAACTCTGGAACTGCCATCAAAACTTTTCAGCTAGAGTTTGATAGAGGAAAGCAGAATTTCTAGTGTAGAGGTGAAATTCGTAGATATTAGAAAGAATACCAATTGCGAAGGCAGCTTTCTGGATCATTACTGACACTGAGGAACGAAAGCATGGGTAGCGAAGAGG
ASV_936	0	0	0	0	0	0	0.000168425	0	0	0	0	0	0	0	0	0	0.00154378	0	0	0	0	0	0	0	0	0	0.00170142	Bacteria; Planctomycetes; Planctomycetacia; Planctomycetales; Gimesiaceae; NA; ASV_936	CACGTACTGTGCGAACGTTATTCGGAATCACTGGGCTTAAAGGGTGCGTAGGCGGCCGGCTAAGTAGGGTGTGAAATCTCTCGGCTCAACCGAGGAACTGCGCTCTAAACTGGTCGGCTTGAGTGAGATAGGGGTGTGCGGAACTTCCGGTGGAGCGGTGAAATGTGTTGATATCGGAAGGAACACCGGTAGCGAAAGCGGCACACTGGGTCTCAACTGACGCTGAGGCACGAAAGCCAGGGTAGCGAACGGG
ASV_937	0	0	0	0	0	0	0	0	0.00551673	0	0	0	0	0	0	0	0	0	0	0	0	0	0	0	0	0	0	Bacteria; Proteobacteria; Gammaproteobacteria; Betaproteobacteriales; SC-I-84; NA; ASV_937	TACGTAGGGTGCGAGCGTTAATCGGAATTACTGGGCGTAAAGCGTGCGCAGGCGGTTCGTTAAGTTCGTTGTGAAAGCCCCGGGCTCAACCTGGGAACGGCAATGGAAACTGGCGGGCTGGAGTATGGCAGAGGGGGGTGGAATTCCACGTGTAGCAGTGAAATGCGTAGAGATGTGGAGGAACACCGATGGCGAAGGCAGCCCCCTGGGCCAATACTGACGCTCAGGCACGAAAGCGTGGGGAGCAAACAGG
ASV_938	0	0	0	0	0	0	0	0	0	0	0	0	0	0	0	0	0	0.00327644	0	0	0	0	0	0	0	0	0	Bacteria; Armatimonadetes; Chthonomonadetes; Chthonomonadales; NA; NA; ASV_938	TACGTAGGGGGCGAGCGTTGTCCGAAGTTACTGGGCGTAAAGCGCGCGTAGGCGGGCTGATAAGTGAGAAGTGAAAGGCTGGGGCTCAACCTCATGCAGTGCTTCTCATACTGTCAGTCTTGAGGGCGGTAGAGAGAAGTGGAATGGCTGGTGTAGCGGTGAAATGCGTAGATATCAGTCGGAACACCCGTGGCGAAGGCGGCTTCTTGGGCCGTTTCTGACGCTGAGGCGCGAAAGCTGGGGGAGCGAACGGG
ASV_939	0	0	0	0	0	0	0	0	0	0	0	0	0	0	0	0	0	0	0	0	0	0	0	0	0	0.0026618	0	Bacteria; Chloroflexi; Chloroflexia; Thermomicrobiales; JG30-KF-CM45; NA; ASV_939	TACGTAGGGTCCGAGCGTTGTCCGGAGTTACTGGGCGTAAAGCGCGCGCAGGCGGCTCGTTAAGACTGGCGTGAAAGCCCCCGGCTCAACCGGGGAGGGTCGCTGGTGACTGGCGAGCTTGAAGACAGCAGGGGCAGGTGGAATTCCCGGTGTAGTGGTGAAATGCGTAGAGATCGGGAGGAACACCCGTGGCGAAGGCGGCCTGCTGGGCTGGTCTTGACGCTGAGGCGCGAAGGCGTGGGGAGCGAACGGG
ASV_940	0	0	0	0	0	0.00150812	0	0	0	0	0	0	0	0	0	0	0	0.00121696	0	0	0	0	0	0	0	0	0	Bacteria; Actinobacteria; Actinobacteria; Pseudonocardiales; Pseudonocardiaceae; Amycolatopsis; ASV_940	TACGTAGGGTGCGAGCGTTGTCCGGATTTATTGGGCGTAAAGAGCTCGTAGGCGGTTTGTCGCGTCGGCCGTGAAATCTCCACGCTTAACGTGGAGCGTGCGGTCGATACGGGCAGACTTGAGTTCGGTAGGGGAGACTGGAATTCCTGGTGTAGCGGTGAAATGCGCAGATATCAGGAGGAACACCGGTGGCGAAGGCGGGTCTCTGGGCCGATACTGACGCTGAGGAGCGAAAGCGTGGGGAGCGAACAGG
ASV_941	0.0011508	0	0	0.000288613	0	0	0	0	0	0.00091929	0	0	0	0	0	0	0	0	0.00023489	0.000684199	0	0	0	0	0	0	0.000185609	Bacteria; Acidobacteria; Subgroup_22; NA; NA; NA; ASV_941	TACGGAGGGGGCCAGCGTTGTTCGGAATCATTGGGCGTAAAGGGCGCGTAGGCGGTCCTGTAAGTCGGTTGTGAAATCCCCTGGCTCACCCAGGGAACTGCTTCCGAAACTGCAGGACTTGAGTCCGGGAGAGGAGAGTGGAATTCCCAGTGTAGCGGTGGAATGCGTAGATATTGGGAGGAACACCAGTGGCGAAGGCGGCTCTCTGGACCGGTACTGACGCTGAGGCGCGAAAGCCAGGGGAGCAAACAGG
ASV_942	0	0	0	0	0	0	0	0	0	0	0	0	0	0	0	0	0	0.00324523	0	0	0	0	0	0	0	0	0	Bacteria; Actinobacteria; Actinobacteria; Kineosporiales; Kineosporiaceae; Quadrisphaera; ASV_942	TACGTAGGGTGCAAGCGTTGTCCGGAATTATTGGGCGTAAAGAGCTCGTAGGCGGTCTGTCGCGTCTGCTGTGAAAACTCGGGGCTTAACCCCGGGCCTGCAGTGGGTACGGGCAGACTAGAGTGCGGTAGGGGAGACTGGAATTCCTGGTGTAGCGGTGAAATGCGCAGATATCAGGAGGAACACCGGTGGCGAAGGCGGGTCTCTGGGCCGTAACTGACGCTGAGGAGCGAAAGCGTGGGGAGCGAACAGG
ASV_944	0	0	0	0	0	0.00238306	0	0	0	0	0	0	0	0	0	0	0	0	0	0	0	0	0	0	0	0	0	Bacteria; Bacteroidetes; Bacteroidia; Chitinophagales; NA; NA; ASV_944	TACGGAGGGTGCAAGCGTTATCCGGATTCACTGGGTTTAAAGGGTGCGTAGGCGGCTAGATAAGTCAGTGGTGAAAGCCCGCAGCTCAACTGCGGAATTGCCATTGAAACTGCCTAGCTTGAATCTGGTTGAAGTGGGCGGAATACATCATGTAGCGGTGAAATGCTTAGATATGATGTAGAACACCGATTGCGAAGGCAGCTCACTAAGCCAACATTGACGCTGAGGCACGAAAGCGTGGGTAGCGAACAGG
ASV_945	0	0	0	0	0	0.000425958	0	0	0	0	0	0	0	0	0	0	0	0.00243393	0	0	0	0	0	0	0	0.000177453	0	Bacteria; Planctomycetes; Planctomycetacia; Isosphaerales; Isosphaeraceae; NA; ASV_945	GACGAACCGTGCGAACGTTATTCGGAATCACTGGGCCTAAAGCGCGTGTAGGCGGCCCGGCACGTCTCTGGCTGAAATCCCCCGGCTCAACCGGGGAAGGGGCCGGGATACGACCGGGCTGGAGGGGGGTAGGGGGGACGGGAACTCCGGGTGGAGCGGTGAAATGCGTTGAGATCCGGAGGAACGCCCGCGGCGAAAGCGCGTCCCTGGACCCCGCCTGACGCTGAGACGCGAAAGCCAGGGGAGCGAACGGG
ASV_946	0	0	0	0	0	0	0	0	0	0	0	0.00271273	0	0	0	0	0	0	0	0	0	0	0	0	0	0.00100134	0	Bacteria; Firmicutes; Bacilli; Bacillales; Planococcaceae; Rummeliibacillus; ASV_946	TACGTAGGTGGCAAGCGTTGTCCGGATTTATTGGGCGTAAAGCGCGCGCAGGTGGTTTCTTAAGTCTGATGTGAAATCTCGCGGCTCAACCGCGAGCGGTCATTGGAAACTGGGGAACTTGAGTGCAGAAGAGGATAGTGGAATTCCAAGTGTAGCGGTGAAATGCGTAGAGATTTGGAGGAACACCAGTGGCGAAGGCGACTGTCTGGTCTGTAACTGACACTGAGGCGCGAAAGCGTGGGGAGCAAACAGG
ASV_947	0	0	0	0	0	0	0	0	0	0	0	0	0	0	0	0	0	0	0	0	0	0	0	0	0	0.00262377	0	Bacteria; Actinobacteria; Actinobacteria; Propionibacteriales; Nocardioidaceae; Marmoricola; ASV_947	TACGTAGGGTGCAAGCGTTGTCCGGAATTATTGGGCGTAAAGGGCTCGTAGGCGGTCTGTCGCGTCGGGAGTGAAAACTCAGGGCTTAACCCTGAGCCTGCTTCCGATACGGGCAGACTAGAGGTATGCAGGGGAGAATGGAATTCCTGGTGTAGCGGTGAAATGCGCAGATATCAGGAGGAACACCGGTGGCGAAGGCGGTTCTCTGGGCATTACCTGACGCTGAGGAGCGAAAGTGTGGGGAGCGAACAGG
ASV_949	0.000782545	0	0	0	0	0	0	0	0	0	0	0	0	0	0.00011827	0	0.000184582	0	0.000542054	0.00191225	0	0	0	0	0	0	0	Bacteria; Chloroflexi; NA; NA; NA; NA; ASV_949	AACGTAGGTGGCGAGCGTTATCCGGAATTACTGGGCGTAAAGGGCGTCTAGGCGGCTTGGGAAGTCTAGCGTGAAAGCTCCTGGCTCAACTGGGAGAGGCCGATAGAAACTTTCAAGCTTGAGGGCCGGAGAGGGAGACGGAATTCCAGGTGAAGCGGTGAAATGCGTAGATATCTGGAGGAACACCAGTGGCGAAGGCGGTCTCCTGGCCGGCAACTGACGCTGAAGCGCGAAAGCGTGGGGAGCGAACGGG
ASV_950	0	0	0	0	0	0.000402933	0	0	0	0	0	0	0	0	0	0.00229195	0	0	0	0	0	0	0	0	0	0	0	Bacteria; Armatimonadetes; Armatimonadia; Armatimonadales; NA; NA; ASV_950	TACGTAGGGGGCGAGCGTTGTCCGAAGTTACTGGGCGTAAAGCGCGCGTAGGCGGTCATTTAAGTTCGGGGTGAAAGGTTCAGCGCTCAACGCGAACAGTGCCTTGAATACTGGGTGACTTGAGTTCGGGAGAGGGCAGTGGAATTCCTGGTGTAGCGGTGAAATGCGTAGATATCAGGAGGAACACCGATGGCGAAGGCAGCTGCCTGGCCTAGAACTGACGCTGAGGTGCGAAAGCGTGGGGAGCGAACGGG
ASV_951	0	0	0	0.000245321	0	0	0	0	0	0	0	0	0	0	0	0	0	0	0	0	0	0	0	0	0	0	0	Bacteria; Proteobacteria; Alphaproteobacteria; Rhodovibrionales; Kiloniellaceae; NA; ASV_951	TACGGAGGGGGCTAGCGTTGCTCGGAATTACTGGGCGTAAAGGGCGCGTAGGCGGATTTCCCAGTCAGGCGTGAAAGCCCCGGGCTCAACCCGGGAACTGCGCTTGATACTGGAAGTCTAGAGATCTGGAGAGGGTGGTGGAATTCCCAGTGTAGAGGTGAAATTCGTAGATATTGGGAAGAACACCGGTGGCGAAGGCGGCCACCTGGCCAGACACTGACGCTAAGGCGCGAAAGCGTGGGGAGCAAACAGG
ASV_953	0.000414288	0	0	0	0	0	0	0	0	0.000581592	0	0	0	0	0	0	0	0	0	0.000175436	0	0	0	0	0	0	0.000278414	Bacteria; Acidobacteria; Subgroup_22; NA; NA; NA; ASV_953	TACGGAGGGGGCTAGCGTTGTTCGGAATTACTGGGCGTAAAGGGCGCGTAGGCGGCCATGCCAGTCGGTTGTGAAATCCCTTGGCTTAACCAAGGAACTGCAACCGAAACTTCATGGCTTGAGTCCGGGAGAGGGTAGTGGAATTCCCAGTGTAGCGGTGAAATGCGTAGATATTGGGAGGAACACCAGTGGCGAAGGCGGCTACCTGGACCGGTACTGACGCTGAGGCGCGAAAGCGTGGGGAGCAAACAGG
ASV_954	0	0	0	0.00147193	0	0	0	0	0	0.000825485	0	0	0	0	0	0	0	0	0	0	0	0	0	0	0	0	0.000897111	Bacteria; Cyanobacteria; Oxyphotobacteria; Synechococcales; Cyanobiaceae; Prochlorococcus_MIT9313; ASV_954	TACGGGAGTGGCAAGCGTTATCCGGAATTATTGGGCGTAAAGCGTCCGCAGGCGGCTTTTCAAGTCTGCTGTTAAAACGTGGAGCTTAACTCCATCATGGCAGTGGAAACTGAAAGGCTTGAGTATGGTAGGGGCAGAGGGAATTCCCGGTGTAGCGGTGAAATGCGTAGATATCGGGAAGAACACCAGTGGCGAAGGCGCTCTGCTGGGCCATTACTGACGCTCATGGACGAAAGCCAGGGGAGCGAAAGGG
ASV_955	0	0	0	0.000779255	0	0	0.000463168	0	0	0.00151964	0.000580122	0	0	0	0	0	0	0	0	0.000192979	0	0	0	0	0	0	7.73371e-05	Archaea; Thaumarchaeota; Nitrososphaeria; Nitrosopumilales; Nitrosopumilaceae; Candidatus_Nitrosopumilus; ASV_955	AACCAGCACCTCAAGTGGTCAGGATGATTATTGGGCCTAAAGCATCCGTAGCCGGCTCTATAAGTTTTCGGTTAAATCTATACGCTCAACGTATAGGCTGCCGGGAATACTGTAGAGCTAGGGAGTGGGAGAGGTAGACGGTACTCGGTAGGAAGGGGTAAAATCCTTTGATCTATTGATGACCACCTGTGGCGAAGGCGGTCTACCAGAACACGTCCGACGGTGAGGGATGAAAGCTGGGGGAGCAAACCGG
ASV_956	0	0	0	0	0	0	0	0	0	0	0	0	0	0.000216779	0	0.00257342	0	0	0	0	0	0	0	0	0	0	0	Bacteria; Proteobacteria; Gammaproteobacteria; Betaproteobacteriales; Burkholderiaceae; Oxalicibacterium; ASV_956	TACGTAGGGTGCAAGCGTTAATCGGAATTACTGGGCGTAAAGCGTGCGCAGGCGGTTGTGCAAGACAGATGTGAAATCCCCGGGCTCAACCTGGGAATTGCATTTGTGACTGCACGGCTAGAGTGTGTCAGAGGGGGGTAGAATTCCACGTGTAGCAGTGAAATGCGTAGAGATGTGGAGGAATACCGATGGCGAAGGCAGCCCCCTGGGATAACACTGACGCTCATGTACGAAAGCGTGGGGAGCAAACAGG
ASV_957	0	0	0	0.0012266	0	0	0	0	0	0.0011069	0.0011041	0	0	0	0	0	0	0	0	0	0	0	0	0	0	0	0	Bacteria; Proteobacteria; Deltaproteobacteria; SAR324_clade(Marine_group_B); NA; NA; ASV_957	TACGGAGGGTGCAAGCGTTATTCGGAATTACTGGGCGTAAAGCGCGCGTAGGCGGTTTGATAAGTCTGATGTGAAAGCCCACGACTTAATCGTGGAAGTGCATTGGATACTGTCAGACTAGAGTATAGGAGAGGTAGGCGGAATTCCTGGTGTAGAGGTGAAATTCGTAGATATCAGGAGGAACAACAGAGGCGAAGGCGGCCTACTGGACTATTACTGACGCTGAGGTGCGAAAGCGTGGGGAGCGAACGGG
ASV_958	0	0	0	0	0	0.00233701	0	0	0	0	0	0	0	0	0	0	0	0	0	0	0	0	0	0	0	0	0	Bacteria; Planctomycetes; Phycisphaerae; Tepidisphaerales; WD2101_soil_group; NA; ASV_958	GACAGAGGCCTCAAGCGTTAGGCGGAATCACTGGGCTTAAAGCGTGTGTAGGCGGATCGTTAAGTGTCTTGTGAAATCCCACGGCTCACCCGTGGAACTGCTGGGCATACTGGCGATCTTGGGCCAACTAGGGGCAGCCGGAACAAGCGGTGGAGCGGTGAAATGCGTAGATATCGCTTGGAACGCCGAAGGTGAAAACAGGCTGCTGGGGTTGTGCCGACGCTGAGACACGAAAGCCAGGGGAGCAAACGGG
ASV_959	0	0	0	0	0	0.0012088	0	0	0	0	0	0	0	0	0	0.000147435	0	0.00135738	0	0	0	0	0	0	0	0	0	Bacteria; Planctomycetes; Phycisphaerae; Tepidisphaerales; WD2101_soil_group; NA; ASV_959	GACAGAGGTGCCGAGCGTTAGGCGGAATCACTGGGCTTAAAGCGTGTGTAGGCGGACCCCTAAGTGCCTTGTGAAATCCCACGGCTCACCCGTGGAACGGCTGGGCAGACTGGGGGTCTTGAGGGACCCAGGGGCGAGCGGAACAAGTGGTGGAGCGGTGAAATGCGTAGATATCACTTGGAACGCCGGTGGTGAAAACGGCTCGCTGGGGGTCATCTGACGCTGAGACACGAAAGCCAGGGGAGCGAACGGG
ASV_960	0	0	0	0	0	0	0	0	0	0	0	0	0	0	0	0.000495919	0	0.00258995	0	0	0	0	0	0	0	0	0	Bacteria; Bacteroidetes; Bacteroidia; Chitinophagales; Chitinophagaceae; Flavisolibacter; ASV_960	TACGGAGGGTGCAAGCGTTATCCGGATTCACTGGGTTTAAAGGGTGCGTAGGCGGACAGGGAAGTCAGTGGTGAAATCCCGGGGCTTAACTCCGGAACTGCCGTTGATACTCTCTGTCTTGAATGCCGTGGAGATGAGCGGAATATGTCATGTAGCGGTGAAATGCTTAGAGATGACATAGAACACCGATTGCGAAGGCAGCTCGTTACACGAACATTGACGCTGAGGCACGAAAGCGTGGGGATCAAACAGG
ASV_961	0	0	0	0	0	0	0	0	0	0	0	0	0	0	0	0	0	0	0	0	0.00267704	0	0	0	0	0	0	Bacteria; Actinobacteria; Actinobacteria; Frankiales; NA; NA; ASV_961	TACGTAGGGTGCAAGCGTTGTCCGGAATTATTGGGCGTAAAGAGCTCGTAGGCGGTCTGTCGCGTCGGCTGTGAAATCTCGGGGCTCAACCCCGAGCCTGCAGTCGATACGGGCAGACTTGAGTGCTGTAGGGGAGACTGGAATTCCTGGTGTAGCGGTGAAATGCGCAGATATCAGGAGGAACACCGGTGGCGAAGGCGGGTCTCTGGGCAGTAACTGACGCTGAGGAGCGAAAGCGTGGGGAGCGAACAGG
ASV_962	0	0	0	0.00291499	0	0	0	0	0	0	0	0	0	0	0	0	0	0	0	0	0	0	0	0	0	0	0	Archaea; Nanoarchaeaeota; Woesearchaeia; NA; NA; NA; ASV_962	CACCAGCGCCACAAGTGGCGATCATGTTTATTGGGCCTAAAGTGTCCGTAGCCGGCTTAGTAAGTTCTCTGTGAAATCGTACAGCTCAACTGTACGGCGTGCAAAGAATACTGCTTAGCTTGGGATTGGGAGAGGTAGGAGGTATTTCTGGGTAAGCGGTAAAATGTTATAACCCCAGAAGGACCGTCGATGGCGAAGGCATCCTACTAGAACAAGTCCGACGGTGAGGGACGAAAGCCAGGGGAGCAATCCGG
ASV_963	0	0	0	0	0	0.0023255	0	0	0	0	0	0	0	0	0	0	0	0	0	0	0	0	0	0	0	0	0	Bacteria; Planctomycetes; Phycisphaerae; Tepidisphaerales; WD2101_soil_group; NA; ASV_963	TACAGAGGTGCCAAGCGTTAGGCGGAATCACTGGGCTTAAAGCGCGTGTAGGTGGGTCGTTAAGTGTCCGCGTGAAATCCCACGGCTCAACCGTGGAACTGCCGGGCATACTGGCGATCTTGAGGCATTCAGGGGCGAGCGGAACAAGTGGTGGAGCGGTGAAATGCGTAGATATCACTTGGAACGCCAATGGTGAAAACAGCTCGCTGGGAATGATCTGACACTGAGACGCGAAAGCCAGGGGAGCGAACGGG
ASV_964	0	0	0	0	0	0	0	0	0	0	0	0	0	0	0	0	0	0	0	0	0	0	0.00382069	0	0	0	0	Bacteria; Proteobacteria; Gammaproteobacteria; Pseudomonadales; Pseudomonadaceae; Pseudomonas; ASV_964	TACAGAGGGTGCGAGCGTTAATCGGATTTACTGGGCGTAAAGCGCGCGTAGGTGGTTAGTTAAGTTGGATGTGAAATCCCCGGGCTCAACCTGGGAACTGCATTCAAAACTGACTGACTAGAGTATGGTAGAGGGTGGTGGAATTTCCTGTGTAGCGGTGAAATGCGTAGATATAGGAAGGAACACCAGTGGCGAAGGCGACCACCTGGACTGATACTGACACTGAGGTGCGAAAGCGTGGGGAGCAAACAGG
ASV_965	0.000629105	0	0	0	0	0	0.000610539	0	0	0	0.000505268	0	0	0	0	0	0	0	0	0	0	0	0	0	0	0	0.00160861	Bacteria; Latescibacteria; NA; NA; NA; NA; ASV_965	CACGGGGGGAGCAAGCGTTGTTCGGATTCATTGGGCGTAAAGGGCGCGTAGGCGGCTTCGCAAGTCTGACGTGAAATGTACCGGTTCAACCGGGGCGCTGTGTCGGAAACTGCGTGGCTTGAGGTCGAGGGAGGAGAGTGGAATTCCTGGTGTAGCGGTGAAATGCGTAGATATCAGGAGGAACACCCGTGGCGAAGGCGGCTCTCTATCTCGATTCTGACGCTGAGGCGCGAAAGCCAGGGGAGCAAACGGG
ASV_966	0.000291536	0	0	0.000331905	0	0	0.000315796	0	0	0	0.000580122	0	0	0	0	0	0.000704769	0	0	0.000280697	0	0	0	0	0	0	0.000850708	Archaea; Thaumarchaeota; Nitrososphaeria; Nitrosopumilales; Nitrosopumilaceae; NA; ASV_966	AACCAGCACCTCAAGTGGTCAGGAGGATTATTGGGCCTAAAGCATCCGTAGCCTGTTGTATCAGTTTTCGGTTAAATCTATACGCTCAACGTATGGGCTGCCGGGAATACTGTACAGCTAGGGAGTGGGAGAGGTAGACGGTACTCGGTAGGAAGGGGTAAAATCCTTTGATCTATTGATGACCACCTGTGGCGAAGGCGGTCTACTAGAACACGTCCGACGGTGAGGGATGAAAGCTGGGGGAGCAAACCGG
ASV_967	0	0	0	0.000505072	0	0	0	0	0	0	0.000299418	0	0	0	0	0	0.000234923	0	0	0.00124559	0	0	0	0	0	0	0.00100538	Bacteria; Planctomycetes; Phycisphaerae; Phycisphaerales; Phycisphaeraceae; Urania-1B-19_marine_sediment_group; ASV_967	TACGAAGGGCCCGAGCGTTGCGCGGAATCACTGGGCTTAAAGCGTACGTAGGCGGATGTGCAGGCGTCTTGTGAAAGCCCTCGGCTCAACCGAGGAATTGCTTGGCGAACCGCACGTCTTGAGGCAAGTAGGGGCTGTCGGAACGATAGGTGGAGTGGTGAAATGCGTTGATATCTATCGGAACGCCAAAGGTGAAGACAGGCAGCTGGGCTTGTCCTGACGCTGAGGTACGAAAGCGTGGGTAGCGAACGGG
ASV_968	0	0	0	0	0	0	0	0	0.0052803	0	0	0	0	0	0	0	0	0	0	0	0	0	0	0	0	0	0	Bacteria; Actinobacteria; Nitriliruptoria; Euzebyales; Euzebyaceae; NA; ASV_968	TACGTAGGGGGCGAGCGTTGTCCGGAATTATTGGGCGTAAAGAGCTCGTAGGCGGTCCTTTAAGTCGGATGTGAAATCTCAAGGCTCAACCTTGAAACTGCATCCGATACTGGGGGACTTGAGGCAGGTAGGGGAAGGTGGAATTCCTGGTGTAGCGGTGAAATGCGCAGATATCAGGAGGAACACCGGTGGCGAAGGCGGCCTTCTGGGCCTGTTCTGACGCTGAGGAGCGAAAGCGTGGGGAGCAAACAGG
ASV_969	0	0	0	0	0	0	0	0	0	0	0	0	0.00654318	0	0	0	0	0	0	0	0	0	0	0	0	0	0	Bacteria; Gemmatimonadetes; Gemmatimonadetes; Gemmatimonadales; Gemmatimonadaceae; Gemmatimonas; ASV_969	TACGGAGGGTGCGAGCGTTGTCCGGAATCACTGGGCGTAAAGGGCGCGTAGGCGGCTCGGTAAGCGTGTGGTGAAAGCTCGGGGCTCAACCCCGAGTCTGCCGTGCGAACTGCCGGGCTTGAGCACTGTAGAGGCAGGTGGAATTCCGGGTGTAGCGGTGGAATGCGTAGAGATCCGGAAGAACACCGGTGGCGAAGGCGGCCTGCTGGGCAGTTGCTGACGCTGAGGCGCGACAGCGTGGGGAGCAAACAGG
ASV_970	0	0	0	0	0	0	0	0	0	0	0	0	0	0	0	0	0.00337282	0	0	0	0	0	0	0	0	0	0	Bacteria; Bacteroidetes; Bacteroidia; Flavobacteriales; Cryomorphaceae; Owenweeksia; ASV_970	TACGGAGGGTCCGAGCGTTATCCGGATTTATTGGGTTTAAAGGGTCCGTAGGCGGGATATTAAGTCAGTGGTGAAAGCCTGCAGCTTAACTGTAGCACTGCCATTGATACTGGTATTCTTGAGTATAGTTGAAGTGGGCGGAATATGTCATGTAGCGGTGAAATGCATAGATATGACATAGAACACCTATTGCGAAGGCAGCTCACTAAGCTATTACTGACGCTGAGGGACGAAGGCGTGGGTAGCAAACAGG
ASV_972	0	0	0	0.000533934	0	0	0	0	0	0	0.000318132	0	0	0	0	0	0	0	0	0.00178944	0	0	0	0	0	0	0.000680567	Bacteria; Verrucomicrobia; Verrucomicrobiae; Verrucomicrobiales; Rubritaleaceae; Roseibacillus; ASV_972	TACGGAGGGCGCAAGCGTTGTTCGGAATCACTGGGCGTAAAGCGTGCGTAGGCGGCATGGTAAGTCAGATGTGAAATCTCTGGGCTCAACCCGGAAACTGCATCCGATACTGCCTTGCTAGAGTAATGGAGGGGTAGCTGGAATTCTCGGTGTAGCAGTGAAATGCGTAGATATCGAGAGGAACACTCGTGGCGAAGGCGAGCTACTGGACATTTACTGACGCTGAGGCACGAAGGCCAGGGGAGCGAAAGGG
ASV_973	0	0	0	0	0	0	0.00107371	0	0	0	0.00185265	0	0	0	0	0	0.000335604	0	0	0	0	0	0	0	0	0	0.000464023	Bacteria; Planctomycetes; Planctomycetacia; Pirellulales; Pirellulaceae; Rhodopirellula; ASV_973	CACGTACCGGACGAACGTTATTCGGAATTACTGGGCTTAAAGAGTGCGTAGGCGGCCTAGTAGGTGAGATGTGAAATCCCACGGCTCAACCGTGGAACTGCGTTTCAAACCACTAGGCTTGAGGGAGACAGGGGTGAGCGGAACTGATGGTGGAGCGGTGAAATGCGTTGATATCATCAGGAACACCGGTGGCGAAGGCGGCTCACTGGGTCTCTTCTGACGCTGAGGCACGAAAGCTAGGGTAGCGAACGGG
ASV_974	0	0	0	0	0	0	0	0	0	0	0	0	0	0	0	0.00268064	0	0	0	0	0	0	0	0	0	0	0	Bacteria; Actinobacteria; Actinobacteria; Propionibacteriales; Nocardioidaceae; Marmoricola; ASV_974	TACGTAGGGTGCGAGCGTTGTCCGGAATTATTGGGCGTAAAGGGCTCGTAGGCGGTCTGTCACGTCGGGAGTGAAAACTCGGGGCTTAACCCCGAGCCTGCTTCCGATACGGGCAGACTAGAGGTATGCAGGGGAGAATGGAATTCCTGGTGTAGCGGTGAAATGCGCAGATATCAGGAGGAACACCGGTGGCGAAGGCGGTTCTCTGGGCATTACCTGACGCTGAGGAGCGAAAGTGTGGGGAGCGAACAGG
ASV_975	0	0	0.00287644	0	0.00346212	0	0	0	0	0	0	0.000105966	0	0	0	0	0	0	0	0	0	0	5.6743e-05	0	0	0	0	Bacteria; Chloroflexi; Ktedonobacteria; Ktedonobacterales; JG30-KF-AS9; NA; ASV_975	TACGTAGGAGGCGAGCGTTGTCCGGAGTTACTGGGCGTAAAGGGTGTGCAGGCGGCCGCGCGCGTGGGGCGTGAAATCTCCCGGCTCAACTGGGAGGGGGTGCTCCAGACGGCGTGGCTTGAGGCTCGGAGAGGGGCGTGGAATTCCGGGTGGAGCGGTGAAATGCGTAGAGATCCGGAGGAACACCGACGGCGCAGGCAGCGCCCTGGACGAGACCTGACGCTGAGGCACGAAAGCTGGGGGAGCGAACAGG
ASV_976	0	0	0	0	0	0	0	0	0	0	0	0	0	0	0	0	0	0.00045246	0	0	0	0	0	0	0.00936392	0	0	Bacteria; Actinobacteria; Thermoleophilia; Solirubrobacterales; Solirubrobacteraceae; Conexibacter; ASV_976	TACGTAGGGGGCTAGCGTTGTCCGGAATCATTGGGCGTAAAGAGCGTGTAGGCGGCTCGGTAAGTCTGCTGTGAAAGTCCAGGGCTCAACCCTGGAATGCCGGTGGAAACTGTCGAGCTAGAGTCCGGAAGAGGCGAGTGGAATTCCTGGTGTAGCGGTGAAATGCGCAGATATCAGGAGGAACACCAATGGCGAAGGCAGCTCGCTGGGACGGTACTGACGCTGAGACGCGAAAGCGTGGGGAGCAAACAGG
ASV_978	0	0	0	0	0	0.00110519	0	0	0	0	0	0	0	0	0	0.00075058	0	0	0	0	0	0	0	0	0	0.000570386	0	Bacteria; Proteobacteria; Gammaproteobacteria; Xanthomonadales; Xanthomonadaceae; Luteimonas; ASV_978	TACGAAGGGTGCAAGCGTTACTCGGAATTACTGGGCGTAAAGCGTGCGTAGGTGGTTCGTTAAGTCTGATGTGAAAGCCCTGGGCTCAACCTGGGAATTGCATTGGATACTGGCGGGCTAGAGTGCGGTAGAGGATGGCGGAATTCCCGGTGTAGCAGTGAAATGCGTAGAGATCGGGAGGAACATCCGTGGCGAAGGCGGCCATCTGGACCAGCACTGACACTGAGGCACGAAAGCGTGGGGAGCAAACAGG
ASV_979	0	0	0	0	0	0	0	0	0	0	0	0	0	0	0	0	0	0	0	0.000333327	0	0	0	0	0	0	0	Bacteria; Proteobacteria; Gammaproteobacteria; Ga0077536; NA; NA; ASV_979	TACGGAGGGTGCGAGCGTTAATCGGAATTACTGGGCGTAAAGGGCGCGTAGGCGGCTCAGTCAGTCGGATGTGAAAGCCCCGGGCTTAACCTGGGAACTGCATTCGATACTGCTGAGCTAGAGTATGGAAGAGGGAAGTGGAATTCCGGGTGTAGCGGTGAAATGCGTAGATATCCGGAGGAACATCAGTGGCGAAGGCGACTTCCTGGGCCAATACTGACGCTGAGGTGCGAAAGCGTGGGGAGCAAACAGG
ASV_980	0	0	0	0	0	0	0	0	0	0	0	0	0	0	0	0	0	0	0	0	0.00259792	0	0	0	0	0	0	Bacteria; Proteobacteria; Alphaproteobacteria; Rhizobiales; Beijerinckiaceae; Methylobacterium; ASV_980	TACGAAGGGGGCTAGCGTTGCTCGGAATCACTGGGCGTAAAGGGCGCGTAGGCGGCCTTGTAAGTTGGGGGTGAAAGCCCGTGGCTCAACCACGGAATTGCCTTCGATACTGCTTGGCTTGAGACCGGAAGAGGTGAGTGGAACTGCGAGTGTAGAGGTGAAATTCGTAGATATTCGCAAGAACACCAGTGGCGAAGGCGGCTCACTGGTCCGGATCTGACGCTGAGGCGCGAAAGCGTGGGGAGCAAACAGG
ASV_983	0	0	0	0	0	0	0	0	0	0	0	0	0	0	0.0046362	0	0	0	0	0	0	0	0	0	0	0	0	Bacteria; Actinobacteria; Actinobacteria; Frankiales; Sporichthyaceae; NA; ASV_983	TACGTAGGGTGCAAGCGTTGTCCGGAATTATTGGGCGTAAAGAGCTCGTAGGCGGTCTGTCGCGTCGGATGTGAAAATCCAGGGCTCAACCCTGGACCTGCATTCGATACGGGCAGACTAGAGTTCGGTAGGGGAGACTGGAATTCCTGGTGTAGCGGTGAAATGCGCAGATATCAGGAGGAACACCGGTGGCGAAGGCGGGTCTCTGGGCCGAAACTGACGCTGAGGAGCGAAAGCGTGGGGAGCAAACAGG
ASV_985	0.000168784	0	0	0.000346335	0	0	0	0	0	0.00112566	0	0	0	0	0	0	0	0	0	0.00147366	0	0	0	0	0	0	0.000247479	Bacteria; Chloroflexi; Anaerolineae; Ardenticatenales; NA; NA; ASV_985	AACGTAGGGGGCGAGCGTTATCCGGATTTATTGGGCGTAAAGCGCGCGTAGGCCGCTTGGTAAGTTGGACGTGAAAGCTCTCGGCTCAACTGAGAGAGGTCGTTCAAAACTGCCAGGCTTGAGGTTAGAAGAGGAGAGTGGAATTCCCGGTGTAGTGGTGGAATGCGTAGATATCGGGAGGAACTCCAGTGGCGAAGGCGGCTCTCTGGTCTATACCTGACGCTGAGGTGCGAAAGCGTGGGGAGCGAACGGG
ASV_986	0	0	0	0	0	0.00224491	0	0	0	0	0	0	0	0	0	0	0	0	0	0	0	0	0	0	0	0	0	Bacteria; Acidobacteria; Blastocatellia_(Subgroup_4); Blastocatellales; Blastocatellaceae; Blastocatella; ASV_986	TACGTAGGGACCAAGCGTTGTTCGGATTTACTGGGCGTAAAGGGAGCGTAGGCGGCAATTCAAGTCAGTTGTGAAATCTTCGAGCTTAACTCGGAACGGTCAACTGATACTGCTTTGCTAGAGTACAGAAGGGGCAATCGGAATTCTTGGTGTAGCGGTGAAATGCGTAGATATCAAGAGGAACACCTGAGGTGAAGACGGGTTGCTGGGCTGATACTGACGCTGAGGCTCGAAAGCCAGGGGAGCAAACGGG
ASV_987	0	0	0	0	0	0	0	0	0	0	0	0	0	0	0	0	0	0	0	0.000596481	0	0	0	0	0	0	0	Bacteria; Proteobacteria; Gammaproteobacteria; Nitrosococcales; Nitrosococcaceae; MSB-1D1; ASV_987	TACAGAGGGTGCGAGCGTTAATCGGAATTACTGGGCGTAAAGGGCGCGTAGGCGGTTTGGTAAGTCGGATGTGAAAGCCCCGGGCTCAACCTGGGAATGCCATTCGATACTGCCCGACTAGAGTATGGTAGAGGGAAGCGGAATTCCGGGTGTAGCGGTGAAATGCGTAGAGATCCGGAGGAACACCAGTGGCGAAGGCGGCTTCCTGGACCAATACTGACGCTGAGGCGCGAAAGCGTGGGGAGCAAACAGG
ASV_988	0	0	0	0	0	0	0	0	0	0	0	0	0	0.00231231	0	0.000898015	0	0	0	0	0	0	0	0	0	0	0	Bacteria; Proteobacteria; Alphaproteobacteria; Caulobacterales; Caulobacteraceae; Brevundimonas; ASV_988	TACGAAGGGGGCTAGCGTTGCTCGGAATTACTGGGCGTAAAGGGCGCGTAGGCGGATCGTTAAGTCAGGGGTGAAATCCCGGGGCTCAACCTCGGAACTGCCCTTGATACTGGCGATCTTGAGTATGAGAGAGGTATGTGGAACTCCGAGTGTAGAGGTGAAATTCGTAGATATTCGGAAGAACACCAGTGGCGAAGGCGACATACTGGCTCATTACTGACGCTGAGGCGCGAAAGCGTGGGGAGCAAACAGG
ASV_989	0	0	0	0	0	0	0	0	0	0	0	0	0	0	0	0	0	0	0	0	0.00257154	0	0	0	0	0	0	Archaea; Euryarchaeota; Thermoplasmata; NA; NA; NA; ASV_989	TACCTGCAGCCCGAGTGGTGGCCGTTATTATTGGGCCTAAAACGTCCGTAGCCGGTTGGGTAGATGCCTGTGTAAATCGAACGGCTTAACCGTTCGAACTGCGGGTAGACCGCCCGACTTGGGACCGGGAGAGTCACGAAGTACTCCGGGGGTAGAGGTGAAATTCTGTAATCCTCGGGGGACTACCGGTGGCGAAGGCGTCGTGATAGAACGGCTCCGACGGTGAGGGACGAAGCCCTGGGGCGCAAACCGG
ASV_990	0.000352912	0	0	0.000519503	0	0	0	0	0	0.000243893	0.000243277	0	0	0	0	0	0.000251703	0	0.000216822	0.000859634	0	0	0	0	0	0	0.000510425	Bacteria; Chloroflexi; Anaerolineae; Ardenticatenales; NA; NA; ASV_990	AACGTAGGGGGCGAGCGTTATCCGGATTTATTGGGCGTAAAGCGCGCGTAGGCGGTTTGGCAAGTTGGATGTGAAAGCTCCCGGCTCAACTGGGAGAGTGCATACAAAACTGCCAGACTAGAGGGTAGGAGAGGAGAGCGGAATTCCCGGTGTAGTGGTGGAATGCGTAGATATCGGGAGGAACACCAGTGGCGAAGGCGGCTCTCTGGACTAACCCTGACGCTGAGGTGCGAAAGCGTGGGTAGCGAACGGG
ASV_992	0	0	0	0.00176054	0	0	0	0	0	0	0	0	0	0	0	0	0	0	0	0.000912265	0	0	0	0	0	0	0.000293881	Bacteria; Planctomycetes; Planctomycetacia; Pirellulales; Pirellulaceae; Rhodopirellula; ASV_992	CACGAACCGTACGAACGTTATTCGGAATTACTGGGCTTAAAGAGTCCGTAGGCTGCTTGGTAGGTGAGGTGTGAAATCCCACGGCTCAACCGTGGAACTGCGCTTCATACCGCCAAGCTCGAGGGAGATAGAGGAAAGCGGAACTGATGGTGGAGCGGTGAAATGCGTTGATATCATCAGGAACACCGGTGGCGAAAGCGGCTTTCTGGGTCTCTTCTGACGCTGAGGGACGAAAGCCAGGGGAGCGAACGGG
ASV_993	0	0	0	0	0.000923233	0	0	0	0	0	0	0	0	0	0	0	0	0	0	0	0	0	0.00327218	0	0	0	0	Bacteria; Actinobacteria; Actinobacteria; Micrococcales; Micrococcaceae; Sinomonas; ASV_993	TACGTAGGGCGCGAGCGTTATCCGGAATTATTGGGCGTAAAGAGCTCGTAGGCGGTTTGTCGCGTCTGCTGTGAAAGCCCGGGGCTCAACCCCGGGTCTGCAGTGGGTACGGGCAGGCTGGAGTGCAGTAGGGGAGACTGGAATTCCTGGTGTAGCGGTGAAATGCGCAGATATCAGGAGGAACACCGATGGCGAAGGCAGGTCTCTGGGCTGTAACTGACGCTGAGGAGCGAAAGCGTGGGGAGCGAACAGG
ASV_994	0	0	0	0	0	0	0.00406324	0	0	0	0	0	0	0	0	0	0	0	0	0	0	0	0	0	0	0	0	Bacteria; Proteobacteria; Gammaproteobacteria; Nitrosococcales; Methylophagaceae; Methylophaga; ASV_994	TACGGAGGGTGCAAGCGTTAATCGGAATTACTGGGCGTAAAGCGCGCGTAGGCGGTTTGCTAAGTCAGATGTGAAATCCCCGGGCTTAACCTGGGAACTGCATTTGAGACTGGCAGGCTAGAATGTGGTAGAGGTGAGTGGAATTCCAGGTGTAGCGGTGAAATGCGTAGAGATCTGGAGGAACATCAGTGGCGAAGGCGACTCACTGGGCCATTATTGACGCTGAGGTGCGAAAGCGTGGGTAGCAAACAGG
ASV_995	0	0	0	0	0	0.00221038	0	0	0	0	0	0	0	0	0	0	0	0	0	0	0	0	0	0	0	0	0	Bacteria; Acidobacteria; Acidobacteriia; Solibacterales; Solibacteraceae_(Subgroup_3); Bryobacter; ASV_995	TACGTAGGCAGCAAGCGTTGTTCGGAATTACTGGGCGTAAAGAGTGTGTAGGCGGTGCTCTAAGTTCGTTGTGAAATCTCCCGGCTTAACTGGGAGGGTGCGGCGGAAACTGGAGTGCTTGAGCGCGGGAGAGGAAAGCGGAATTCCTGGTGTAGCGGTGAAATGCGTAGATATCAGGAGGAACACCTGTGGTGTAGACGGCTTTCTGGACCGTAGCTGACGCTGAGACACGAAAGCGTGGGTAGCAAACAGG
ASV_997	0	0	0	0	0	0	0	0	0	0	0	0	0	0	0.000212887	0.00223834	0	0	0	0	0	0	0	0	0	0.000202804	0	Bacteria; Proteobacteria; Deltaproteobacteria; Myxococcales; Archangiaceae; NA; ASV_997	TACAGAGGGTGCAAGCGTTGTTCGGAATTATTGGGCGTAAAGCGCGTGTAGGCGGCTTTGCAAGTCGGGTGTGAAAGCCCTCAGCTTAACTGAGGAAGTGCGCCCGAAACTGCCGAGCTTGAATACCGGAGAGGGTGGCGGAATTCCCCAAGTAGAGGTGAAATTCGTAGATATGGGGAGGAACACCGGTGGCGAAGGCGGCCACCTGGACGGTTATTGACGCTGAGACGCGAAAGCGTGGGTAGCAAACAGG
ASV_998	0	0	0	0	0	0	0	0	0	0	0	0	0	0	0	0	0	0	0	0	0	0	0	0	0	0.00243365	0	Bacteria; Verrucomicrobia; Verrucomicrobiae; Chthoniobacterales; Chthoniobacteraceae; Chthoniobacter; ASV_998	TACAGAGGTCCCAAGCGTTGTTCGGATTCATTGGGCGTAAAGGGTGCGTAGGCGGTGAGGTAAGTCTGGTGTGAAATCCCGGGGCTCAACCCCGGAACTGCACTGGATACTGCTTTACTAGAGCACTGGAGAGGGAACTGGAATTTACGGTGTAGCAGTGAAATGCGTAGATATCGTAAGGAAGACCAGAGGCGAAGGCGAGTTCCTGGACAGTTGCTGACGCTGAGGCACGAAGGCCAGGGGAGCAAACGGG
ASV_1000	0	0	0	0	0	0.00219886	0	0	0	0	0	0	0	0	0	0	0	0	0	0	0	0	0	0	0	0	0	Bacteria; Proteobacteria; Alphaproteobacteria; Sphingomonadales; Sphingomonadaceae; Ellin6055; ASV_1000	TACGGAGGGAGCTAGCGTTGTTCGGAATTACTGGGCGTAAAGCGCACGTAGGCGGCTTTGTAAGTTAGAGGTGAAAGCCCGGGGCTCAACTCCGGAACTGCCTTTAAGACTGCATCGCTTGAATCCAGGAGAGGTGAGTGGAATTCCGAGTGTAGAGGTGAAATTCGTAGATATTCGGAAGAACACCAGTGGCGAAGGCGGCTCACTGGACTGGTATTGACGCTGAGGTGCGAAAGCGTGGGGAGCAAACAGG
ASV_1002	0	0	0	0	0	0	0	0	0	0	0	0	0	0	0	0	0	0	0	0	0.00251879	0	0	0	0	0	0	Bacteria; Acidobacteria; Blastocatellia_(Subgroup_4); Blastocatellales; Blastocatellaceae; Blastocatella; ASV_1002	TACGTAGGGACCAAGCGTTGTTCGGATTTACTGGGCGTAAAGGGCGCGTAGGCGGCAATTCAAGTCAGCTGTGAAATCTCCGAGCTTAACTCGGAACGGTCAGCTGATACTGCTTTGCTAGAGTACAGAAGGGGCAATCGGAATTCTTGGTGTAGCGGTGAAATGCGTAGATATCAAGAGGAACACCTGAGGTGAAGACGGGTTGCTGGGCTGATACTGACGCTGAGGCGCGAAAGCTAGGGTAGCAAACGGG
ASV_1003	0	0	0	0	0	0	0	0	0	0	0	0	0	0	0	0	0	0	0	0	0.00251879	0	0	0	0	0	0	Bacteria; Acidobacteria; Blastocatellia_(Subgroup_4); Blastocatellales; Blastocatellaceae; NA; ASV_1003	TACGTAGGGACCAAGCGTTGTTCGGATTTACTGGGCGTAAAGGGAGCGTAGGCGGCGTGACAAGTCACTTGTGAAATCTCCGGGCTTAACTCGGAGCGGCCAAGTGATACTGTCGTGCTAGAGTGCAGAAGGGGCAATCGGAATTCTTGGTGTAGCGGTGAAATGCGTAGATATCAAGAGGAACACCTGAGGCGAAGGCGGGTTGCTGGGCTGACACTGACGCTGAGGCTCGAAAGCCAGGGGAGCAAACGGG
ASV_999	0	0	0	0	0	0.00219886	0	0	0	0	0	0	0	0	0	0	0	0	0	0	0	0	0	0	0	0	0	Bacteria; Bacteroidetes; Bacteroidia; Chitinophagales; Chitinophagaceae; Chitinophaga; ASV_999	TACGGAGGGTGCAAGCGTTATCCGGATTCACTGGGTTTAAAGGGTGCGTAGGCGGACACTTAAGTCCGTGGTGAAATCTCTGGGCTTAACCCAGAAACTGCCATGGATACTATTTGTCTTGAATGTTGTGGAGGTTAGCGGAATATGTCATGTAGCGGTGAAATGCATAGATATGACATAGAACACCAATTGCGAAGGCAGCTGGCTACACAAATATTGACGCTGAGGCACGAAAGCGTGGGGATCAAACAGG
ASV_1004	0.000521696	0	0	0.000562795	0	0	0.000589486	0	0	0	0.000748545	0	0	0	0	0	0.000436286	0	0	0	0	0	0	0	0	0	0.000355751	Bacteria; Bacteroidetes; Bacteroidia; Chitinophagales; Saprospiraceae; Phaeodactylibacter; ASV_1004	TACGGAGGGTGCAAGCGTTATCCGGAATCACTGGGTTTAAAGGGTGCGTAGGCGGCATGATAAGTCAGAGGTGAAAGCTCCTAGCTCAACTAGGGAACTGCCTTTGATACTGTTGTGCTTGAATAAGGTTGAGGTTGGCGGAATGTGACATGTAGCGGTGAAATGCATAGATATGTCATAGAACACCAATTGCGAAGGCAGCTGGCTAGACCTTAATTGACGCTGAGGCACGAAAGCGTGGGGAGCGAACAGG
ASV_1005	0	0	0	0	0	0.000667718	0	0	0	0	0	0	0	0	0	0.00176922	0	0	0	0	0	0	0	0	0	0	0	Bacteria; Chloroflexi; Chloroflexia; Thermomicrobiales; JG30-KF-CM45; NA; ASV_1005	TACGTAGGGGCCAAGCGTTGTCCGGAGTTATTGGGCGTAAAGCGCGCGCAGGCGGCCTCGCGCGCCCGACGTGAAAGCCCCCGGCTTAACCGGGGAGAGTCGTTGGGGACGGCGGGGCTTGAGGGCGGGAGAGGTCGGTGGAATTCCCGGTGTAGTGGTGAAATGCGTAGAGATCGGGAGGAACACCTGTGGCGAAGGCGGCCGACTGGGCCGACCCTGACGCTGAGGCGCGAAGGCGTGGGGAGCGAACGGG
ASV_1007	0	0	0	0	0	0	0	0	0	0	0	0	0	0	0	0.00154137	0	0	0	0	0	0	0	0	0	0.000950643	0	Bacteria; Actinobacteria; Actinobacteria; Corynebacteriales; Mycobacteriaceae; Mycobacterium; ASV_1007	TACGTAGGGTCCGAGCGTTGTCCGGAATTACTGGGCGTAAAGAGCTCGTAGGTGGTTTGTCGCGTTGTCCGTGAAAACTCACAGCTTAACTGTGGGCGTGCGGGCGATACGGGCAGACTGGAGTACTGCAGGGGAGACTGGAATTCCTGGTGTAGCGGTGGAATGCGCAGATATCAGGAGGAACACCGGTGGCGAAGGCGGGTCTCTGGGCAGTAACTGACGCTGAGGAGCGAAAGCGTGGGGAGCGAACAGG
ASV_1008	0	0	0	0	0	0	0	0	0	0	0	0	0	0	0	0	0	0.00159141	0	0	0	0	0	0	0	0.00111542	0	Bacteria; Proteobacteria; Alphaproteobacteria; Rhizobiales; Beijerinckiaceae; Psychroglaciecola; ASV_1008	TACGAAGGGGGCTAGCGTTGCTCGGAATCACTGGGCGTAAAGGGCGCGTAGGCGGATTGCTAAGTCAGAGGTGAAAGCCCAAGGCTCAACCTTGGAATTGCCTTTGATACTGGCGATCTCGAGACCGGAAGAGGTAAGTGGAACTGCGAGTGTAGAGGTGAAATTCGTAGATATTCGCAAGAACACCAGTGGCGAAGGCGGCTTACTGGTCCGGTTCTGACGCTGAGGCGCGAAAGCGTGGGGAGCAAACAGG
ASV_1009	0	0	0	0	0	0.00217584	0	0	0	0	0	0	0	0	0	0	0	0	0	0	0	0	0	0	0	0	0	Bacteria; Bacteroidetes; Bacteroidia; Cytophagales; Spirosomaceae; Spirosoma; ASV_1009	TACGGAGGGTGCAAGCGTTGTCCGGATTTATTGGGTTTAAAGGGTGCGTAGGTGGTTTTTTAAGTCTGGTTTGAAAGCTGGTGGCTCAACCATCAGATGTGGCTGGAAACTGAGGAACTTGAATGGGTTGGCGGCTGCCGGAACGGGTCATGTAGCGGTGAAATGCATAGATATGACCCAGAACACCGATTGCGAAGGCAGGCAGCTACGACTTGATTGACACTGAGGCACGAGAGCATGGGGAGCGAACAGG
ASV_1011	0	0	0	0	0	0	0	0	0	0	0	0	0	0	0	0	0	0	0	0	0	0	0	0	0	0.00239562	0	Bacteria; Gemmatimonadetes; Gemmatimonadetes; Gemmatimonadales; Gemmatimonadaceae; Gemmatimonas; ASV_1011	TACGGAGGGTGCGAGCGTTGTCCGGAATCACTGGGCGTAAAGGGCGCGTAGGCGGCCTTGGGTAGTCAACGGTGAAAGCTCGGCGCTCAACGCCGAGTCGGCCGTCGATACTCCCAGGCTGGAGTCGACTAGAGGCAGATGGAATTCCGGGTGTAGCGGTGGAATGCGTAGAGATCCGGAAGAACACCGGTGGCGAAGGCGGTCTGCTGGGGTCGAACTGACGCTGAGGCGCGACAGCGTGGGGAGCAAACAGG
ASV_1012	0.00116614	0	0	0	0	0	0.0017053	0	0	0	0	0	0	0	0	0	0	0	0	0.00054385	0	0	0	0	0	0	0	Bacteria; Proteobacteria; Alphaproteobacteria; Rhodobacterales; Rhodobacteraceae; Maribius; ASV_1012	TACGGAGGGGACTAGCGTTGTTCGGAATTACTGGGCGTAAAGCGCGCGTAGGCGGATTAGTTAGTCAGAGGTGAAATCCCAGGGCTCAACCCTGGAACTGCCTTTGATACTGCTAGTCTTGAGTTCGAGAGAGGTGAGTGGAATTCCGAGTGTAGAGGTGAAATTCGTAGATATTCGGAGGAACACCAGTGGCGAAGGCGGCTCACTGGCTCGATACTGACGCTGAGGTGCGAAAGTGTGGGGAGCAAACAGG
ASV_1013	0	0	0	0	0	0	0	0	0	0	0	0	0.00611999	0	0	0	0	0	0	0	0	0	0	0	0	0	0	Bacteria; Proteobacteria; Alphaproteobacteria; Sphingomonadales; Sphingomonadaceae; Qipengyuania; ASV_1013	TACGGAGGGAGCTAGCGTTGTTCGGAATTACTGGGCGTAAAGCGCACGTAGGCGGCGATTCAAGTCAGGGGTGAAATCCCGGGGCTCAACCCCGGAACTGCCCTTGAAACTAGATTGCTAGAATCCTGGAGAGGCGAGTGGAATTCCGAGTGTAGAGGTGAAATTCGTAGATATTCGGAAGAACACCAGTGGCGAAGGCGACTCGCTGGACAGGTATTGACGCTGAGGTGCGAAAGCGTGGGGAGCAAACAGG
ASV_1014	0	0	0	0	0	0	0	0	0	0	0	0	0	0.00214972	0	0.000924821	0	0	0	0	0	0	0	0	0	0	0	Bacteria; Acidobacteria; Blastocatellia_(Subgroup_4); Blastocatellales; Blastocatellaceae; NA; ASV_1014	TACGTAGGGACCAAGCGTTGTTCGGATTTACTGGGCGTAAAGGGAGCGTAGGCGGCGTGACAAGTCACTTGTGAAATCTCCGGGCTTAACTCGGAGCTGCCAAGTGATACTGTCGTGCTAGAGTGCAGAAGGGGCAATCGGAATTCTTGGTGTAGCGGTGAAATGCGTAGATATCAAGAGGAACACCTGAGGCGAAGGCGGATTGCTGGGCTGACACTGACGCTGAGGCTCGAAAGCTAGGGGAGCAAACGGG
ASV_1015	0	0	0	0	0	0.00215282	0	0	0	0	0	0	0	0	0	0	0	0	0	0	0	0	0	0	0	0	0	Bacteria; Planctomycetes; Phycisphaerae; Tepidisphaerales; WD2101_soil_group; NA; ASV_1015	TACAGAGGTGCCAAGCGTTAGGCGGAATCACTGGGCTTAAAGCGCGTGTAGGTGGGTCGTTAAGTGTCCGCGTGAAATCCCACGGCTCAACCGTGGAACTGCCGGGCAGACTGGCGATCTTGAGGCATTCAGGGGCGAGCGGAACAAATGGTGGAGCGGTGAAATGCGTAGATATCATTTGGAACGCCAATGGTGAAAACAGCTCGCTGGGAATGATCTGACACTGAGACGCGAAAGCCAGGGGAGCGAACGGG
ASV_1018	0	0	0	0	0	0.0021413	0	0	0	0	0	0	0	0	0	0	0	0	0	0	0	0	0	0	0	0	0	Bacteria; Bacteroidetes; Bacteroidia; Cytophagales; NA; NA; ASV_1018	TACGGAGGGTGCAAGCGTTGTCCGGATTTATTGGGTCTAAAGGGTGCGTAGGCGGTTTGTTAAGTCAGTGGTGAAAGACGGCAGCTCAACTGTCGCAGTGCCATTGATACTGGCAGACTTGAATATCGATGAGGCCGGCGGAATTGGTGGTGTAGCGGTGAAATGCATAGATACCACCAGGAACACCGATTGCGAAGGCAGCTGGCTAATCGAAGATTGACGCTGAGGCACGAAAGCGTGGGGAGCAAACAGG
ASV_1019	0	0	0	0	0	0.00194559	0	0	0	0	0	0	0	0	0	0	0	0	0	0	0.000224186	0	0	0	0	0	0	Bacteria; Actinobacteria; Actinobacteria; Micromonosporales; Micromonosporaceae; NA; ASV_1019	GACGTAGGGCGCGAGCGTTGTCCGGATTTATTGGGCGTAAAGAGCTCGTAGGCGGCTTGTCGCGTCGACTGTGAAAACCCGCGGCTCAACCGCGGGCCTGCAGCCGATACGGGCAGGCTAGAGTTCGGTAGGGGAGACTGGAATTCCTGGTGTAGCGGTGAAATGCGCAGATATCAGGAGGAACACCGGTGGCGAAGGCGGGTCTCTGGGCCGATACTGACGCTGAGGAGCGAAAGCGTGGGGAGCGAACAGG
ASV_1020	0	0	0	0	0	0	0	0	0	0	0	0.00328494	0	0	0	0	0	0	0	0	0	0	0	0	0	0.000392932	0	Bacteria; Firmicutes; Clostridia; Clostridiales; Family_XVIII; NA; ASV_1020	TACGTAGGGGGCGAGCGTTGTCCGGATTTATTGGGCGTAAAGGGCGTGTAGGCGGCTTGGTAAGTCGGGGGTGAAAACCCGGAGCTCAACTCCGGGACTGCCTCCGATACTGCTGAACTTGAGTGCTCTAGAGGGCAGTGGAATTCCCGGTGTAGCAGTGAAATGCGTAGAGATCGGGAGGAACACCAGTGGCGAAGGCGACTGCCTGGGGAGTAACTGACGCTGAGGCGCGAAAGCTGGGGGAGCAAACGGG
ASV_1021	0	0	0	0	0	0	0	0	0	0	0	0.00307301	0	0	0	0	0	0	0	0	0	0	0	0	0	0.000519685	0	Bacteria; Firmicutes; Clostridia; Clostridiales; Family_XVIII; NA; ASV_1021	TACGTAGGGGGCGAGCGTTGTCCGGATTTATTGGGCGTAAAGGGCGTGTAGGCGGCTTGGTAAGTCGGGGGTGAAAACCCAGAGCTCAACTCTGGGACTGCCTCCGATACTGCTGAGCTTGAGTGCTCTAGAGGGCAGTGGAATTCCCGGTGTAGCAGTGAAATGCGTAGAGATCGGGAGGAACACCAGTGGCGAAGGCGACTGCCTGGGGAGTAACTGACGCTGAGGCGCGAAAGCTGGGGGAGCAAACGGG
ASV_1022	0	0	0	0	0	0	0	0	0	0	0	0	0	0	0	0.002493	0	0	0	0	0	0	0	0	0	0	0	Bacteria; Patescibacteria; Gracilibacteria; Absconditabacteriales_(SR1); NA; NA; ASV_1022	TACGTAGGTCCCAAGCGTTATCCGGAATTACTGGGCGTAAAGAGTCTGTAGCTGGTTATGTAAGTCTATTTTTAAAGACCTTGGCTCAACCAAGGGAAGGGAATGGATACTGCATATCTGGAGGTTTTTAGGGGTTAGTAGAATTTCCGGTGGAGGGGTGAAATCCGTTGATATTGGAAGGAATGCCGAAAGCGAAAGCAGCTAACTATAATTATCCTGACAGTGAGAGACGAAAGCATGGGTAGCAAACGGG
ASV_1025	9.20641e-05	0	0	0	0	0	0.000589486	0	0	0.000825485	0.0004117	0	0	0	0	0	0	0	0	0.000228066	0	0	0	0	0	0	0.00109819	Bacteria; Proteobacteria; Gammaproteobacteria; BD7-8; NA; NA; ASV_1025	TACGGAGGGTGCAAGCGTTAATCGGAATTACTGGGCGTAAAGCGCTCGTAGGCGGTTTGTTAAGTCGGATGTGAAAGCCCCGGGCTCAACCTGGGAACTGCATTCGATACTGGCAGACTCGAGTATAGTAGAGGCAAGTGGAATTCCGGGTGTAGCGGTGAAATGCGTAGATATCCGGAGGAACATCAGTGGCGAAGGCGACTTGCTGGACTAATACTGACGCTGAGGAGCGAAAGCGTGGGGAGCAAACGGG
ASV_1026	0.000583072	0	0	0	0	0	0	0	0	0.000356459	0	0	0	0	0	0	0	0	0.000126479	0.00147366	0	0	0	0	0	0	0.00054136	Bacteria; Acidobacteria; Subgroup_21; NA; NA; NA; ASV_1026	TACGGGGGGGGCAAGCGTTGTTCGGAATTACTGGGCGTAAAGGGCGCGTAGGCGGCCGAAGAAGTTCTGGGTGAAAGCCCCCGGCTCAACCGGGGAAGTGCCTGGAAAACCATTTGGCTGGAGTGCTGGAGAGGCAAGCGGAATTCCTGGTGTAGCGGTGAAATGCGTAGATATCAGGAGGAACACCGGCGGCGAAGGCGGCTTGCTGGACAGACACTGACGCTGAGGCGCGAAAGCCAGGGGAGCAAACGGG
ASV_1027	0	0	0	0.000793685	0	0	0	0	0	0.00103186	0	0	0	0	0	0	0.00078867	0	0	0	0	0	0	0	0	0	0.000402153	Bacteria; Chloroflexi; Dehalococcoidia; SAR202_clade; NA; NA; ASV_1027	TACGTAGGATGCAAGCGTTGTCCGGAATCACTGGGCGTAAAGGGTCCGTAGGCGGTTTGTTAAGTCTCTTGTGAAAGTTCAGGGCTCAACCCTGAGACGTCGGGGGATACTGGCAAACTTGAGACTGTCAGAGGCAAGTGGAATTCCCGGTGTAGTGGTGAAATGCGTAGATATCGGGAGGAACACCAGTGGCGAAAGCGGCTTGCTGGGACAGTTCTGACGCTGAGGGACGAAAGCGTGGGTAGCAAACCGG
ASV_1029	0	0	0	0	0	0	0	0	0	0	0	0	0	0	0	0	0	0.00285518	0	0	0	0	0	0	0	0	0	Bacteria; Actinobacteria; Actinobacteria; Micromonosporales; Micromonosporaceae; Actinoplanes; ASV_1029	GACGTAGGGCGCGAGCGTTGTCCGGATTTATTGGGCGTAAAGAGCTCGTAGGCGGCTTGTCGCGTCGAATGTGAAAACTCGGGGCTCAACCCCGCGCTTGCATTCGATACGGGCAGGCTCGAGTTCGGTAGGGGAGACTGGAATTCCTGGTGTAGCGGTGAAATGCGCAGATATCAGGAGGAACACCGGTGGCGAAGGCGGGTCTCTGGGCCGATACTGACGCTGAGGAGCGAAAGCGTGGGGAGCGAACAGG
ASV_1030	0	0	0	0	0	0	0	0	0	0	0	0	0	0	0	0	0	0.00193466	0	0	0	0	0	0	0	0.000747839	0	Bacteria; Gemmatimonadetes; Gemmatimonadetes; Gemmatimonadales; Gemmatimonadaceae; NA; ASV_1030	TACGGGGGGTGCGAGCGTTGTCCGGAATCACTGGGCGTAAAGGGCGCGTAGGTGGCTTGGTAAGTCTGTGGTGAAAGCCCGGGGCTCAACCCCGGGTCTGCCGCGGATACTGCTGAGCTTGAGTACTGTAGAGGGGGGTAGAATGCCGGGTGTAGCGGTGGAATGCGTAGAGATCCGGCAGAAGACCGGTGGCGAAGGCGGCCCCCTGGGCAGTAACTGACACTGAGGCGCGACAGCGTGGGGAGCAAACAGG
ASV_1031	0	0	0	0	0	0	0	0	0	0	0	0	0	0	0	0	0	0	0.00036137	0.00214031	0	0	0	0	0	0	0.000634164	Bacteria; Planctomycetes; Planctomycetacia; Pirellulales; Pirellulaceae; Rhodopirellula; ASV_1031	CACGAACCGTACGAACGTTATTCGGAATCACTGGGCTTAAAGCGTGCGTAGGCGGCTTGGAAAGTTGGGTGTGAAATCCCTCGGCTCAACCGAGGAACTGCGCTCAAAACTTCCAGGCTCGAGGGAGATAGAGGTGAGCGGAACTGATGGTGGAGCGGTGAAATGCGTTGATATCATCAGGAACACCGGTGGCGAAAGCGGCTCACTGGGTCTCTTCTGACGCTGAGGCACGAAAGCTAGGGGAGCGAACGGG
ASV_1032	0	0	0	0	0	0	0	0	0	0	0	0	0	0	0	0	0	0	0	0	0	0	0	0	0.0101396	0	0	Bacteria; Chloroflexi; AD3; NA; NA; NA; ASV_1032	TACGTAGGGGGCAAGCGTTATCCGGATTTACTGGGCGTAAAGCGCGTTAAGGCGGCCGGCAAAGTTGGTGGTGAAATTTCAGGGCTCAACCCTGAAACTGCCGTCAGTACTGGTCGGCTCGAGTGCGAGAGAGGAAGGTGGAATTCCCGGTGTAGTAGTGAAATGCGTAGATATCGGGAGGAACACCAGTGGCGAAGGCGGCCTTCTGGCTCGCAACTGACGCTGTAGCGCGAAAGCGTGGGGAGCGAACGGG
ASV_1033	0	0	0	0	0	0	0	0	0	0	0	0	0	0	0	0	0	0	0	0	0	0	0	0	0	0.00231957	0	Bacteria; Proteobacteria; Deltaproteobacteria; Myxococcales; Haliangiaceae; Haliangium; ASV_1033	TACGAAGGGTGCAAACGTTGCTCGGAATTATTGGGCGTAAAGCGCACGTAGGCGGCTTAGCAAGTCCCATGTGAAATCCCACGGCTTAACCGTGGAAGTGCATGGGAAACTGCTGAGCTTGAGTACGAAAGAGGATCGCGGAATTCCCGGTGTAGAGGTGAAATTCGTAGATATCGGGAGGAACACCAGTGGCGAAGGCGGCGATCTGGGTCGATACTGACGCTGAGGTGCGAAAGCGTGGGGAGCAAACAGG
ASV_1034	0	0	0	0	0	0.00108216	0	0	0	0	0	0	0	0	0	0.000978434	0	0	0	0	0	0	0	0	0	0.000190129	0	Bacteria; Proteobacteria; Gammaproteobacteria; Betaproteobacteriales; Nitrosomonadaceae; Nitrosospira; ASV_1034	TACGTAGGGTGCAAGCGTTAATCGGAATTACTGGGCGTAAAGCGTGCGCAGGCGGTTTTGTAAGTCAGATGTGAAATCCCCGGGCTTAACCTGGGAACTGCGTTTGAAACTACAAGGCTAGAGTGTGGCAGAGGGGGGTGGAATTCCACGTGTAGCAGTGAAATGCGTAGAGATGTGGAGGAACACCGATGGCGAAGGCAGCCCCCTGGGTTAACACTGACGCTCAGGCACGAAAGCGTGGGGAGCAAACAGG
ASV_1035	0	0	0	0	0	0	0	0	0	0.000994334	0.00101054	0	0	0	0.000733277	0	0	0	0	0	0	0	0	0	0	0	0.000680567	Bacteria; Planctomycetes; Planctomycetacia; Pirellulales; Pirellulaceae; Rhodopirellula; ASV_1035	CACGAACTGTGCGAACGTTATTCGGAATCACTGGGCTTAAAGAGTCCGTAGGCTGCTTGGCAGGTGGGGTGTGAAAGCCCACGGCTCAACCGTGGAACTGCGCTCCAAACCGCCAAGCTCGAGGGAGATAGAGGAGAGCGGAACTGATGGTGGAGCGGTGAAATGCGTTGATATCATCAGGAACACCGGTGGCGAAAGCGGCTCTCTGGGTCTCTTCTGACGCTGAGGGACGAAAGCTAGGGGAGCGAACGGG
ASV_1037	0	0	0	0	0	0	0	0	0	0	0	0	0	0	0	0	0	0.00283958	0	0	0	0	0	0	0	0	0	Bacteria; Bacteroidetes; Bacteroidia; Sphingobacteriales; Sphingobacteriaceae; Mucilaginibacter; ASV_1037	TACGGAGGATCCGAGCGTTATCCGGATTTATTGGGTTTAAAGGGTGCGTAGGTGGCCTGTTAAGTCAGGGGTGAAAGACGGTAGCTCAACTATCGCAGTGCCCTTGATACTGATGGGCTTGAATGAACTAGAGGTAGGCGGAATGTGACAAGTAGCGGTGAAATGCATAGATATGTCACAGAACACCAATTGCGAAGGCAGCTTACTATGGTTTTATTGACACTGAGGCACGAAAGCGTGGGGATCAAACAGG
ASV_1039	0	0	0	0	0	0	0	0	0	0	0	0	0	0	0	0	0	0	0	0	0	0	0	0.00585718	0	0	0	Bacteria; Actinobacteria; Acidimicrobiia; NA; NA; NA; ASV_1039	TACGTAGGGGGCGAGCGTTGTCCGGATTTATTGGGCGTAAAGAGCTCGTAGGCGGCTTGATAAGTTGGATGTGAAACCTCCAGGCTCAACCTGGAGCCGCCATCCAAGACTGTCATGGCTGGAGTCCGGTAGGGGATCACGGAATTCCTGGTGTAGCGGTGAAATGCGCAGATATCAGGAGGAACACCGATGGCGAAGGCAGTGATCTGGGCCGGTACTGACGCTGAGGAGCGAAAGCGGGGGGAGCGAACAGG
ASV_1040	0	0	0	0	0	0	0	0	0	0	0	0	0	0	0	0	0	0	0	0	0	0	0	0	0	0.00230689	0	Bacteria; Actinobacteria; Thermoleophilia; Solirubrobacterales; Solirubrobacteraceae; Conexibacter; ASV_1040	TACGTAGGGGGCAAGCGTTGTCCGGAATCATTGGGCGTAAAGCGCGTGTAGGCGGCTCGGTAAGTCCGCTCTGAAAGTCCAGGGCTCAACCCTGGGATGCGGGTGGATACTGCCGGGCTCGAGTCCGGAAGAGGCGAGTGGAATTCCTGGTGTAGCGGTGAAATGCGCAGATATCAGGAGGAACACCGATGGCGAAGGCAGCTCGCTGGGACGTGACTGACGCTGAGACGCGAAAGCGTGGGGAGCAAACAGG
ASV_1041	0	0	0	0	0	0	0	0	0	0	0	0	0	0	0	0	0	0	0	0	0	0	0	0	0	0.00230689	0	Bacteria; Proteobacteria; Alphaproteobacteria; Rhizobiales; Beijerinckiaceae; Microvirga; ASV_1041	TACGAAGGGGGCTAGCGTTGTTCGGAATCACTGGGCGTAAAGGGCGCGTAGGCGGCTTTGTAAGTCGGGGGTGAAAGCCTGTGGCTCAACCACAGAATTGCCTTCGATACTGCATGGCTTGAGACCGGAAGAGGTTAGTGGAACTGCGAGTGTAGAGGTGAAATTCGTAGATATTCGCAAGAACACCAGTGGCGAAGGCGGCTGACTGGTCCGGTTCTGACGCTGAGGCGCGAAAGCGTGGGGAGCAAACAGG
ASV_1042	0	0	0	0.00151522	0	0	0	0	0	0.00018761	0.000785972	0	0	0	0	0	0	0	0	0	0	0	0	0	0	0	0.000371218	Bacteria; Bacteroidetes; Bacteroidia; Chitinophagales; NA; NA; ASV_1042	TACGTAGGGTGCAAGCGTTGTCCGGATTTATTGGGTTTAAAGGGTGCGCAGGCGGATAGTTAAGTTAGTGGTGAAATCGTCCCGCTCAACGGGATACCCGCCATTGATACTGGCTATCTTGAGTGTGTCTGAGGGAGTTAGAATGCGTGGTGTAGCGGTGAAATGCATAGATATCACGCAGAATACCGATTGCGAAGGCAGACTTCTAAGGCACAACTGACGCTGAGGCACGAAAGCGTGGGGAGCGAACAGG
ASV_1043	0	0	0	0.000432919	0	0	0	0	0	0.00245769	0.000374273	0	0	0	0	0	0	0	0	0	0	0	0	0	0	0	0	Bacteria; Proteobacteria; Deltaproteobacteria; SAR324_clade(Marine_group_B); NA; NA; ASV_1043	TACGGAGGGTGCGAGCGTTGTTCGGAATCATTGGGCGTAAAGCGCGTGCAGGCGGCCATGTAAGTCTGGTGTGAAAGCCCGGGGCTCAACCCCGGAAGTGCACTGGATACTGCGTGGCTAGAGGACGAGAGAGGGAAGCGGAATTCCTGGTGTAGGGGTGAAATCCGTAGATATCAGGAGGAACATCGGAGGCGAAGGCGGCTTCCTGGCTCGTAACTGACGCTGAGACGCGAAAGCGTGGGGAGCAAACAGG
ASV_1044	0	0	0	0	0	0	0	0	0	0	0	0	0	0	0	0	0	0	0	0.00317538	0	0	0	0	0	0	0	Bacteria; Bacteroidetes; Bacteroidia; Flavobacteriales; Flavobacteriaceae; Gramella; ASV_1044	TACGGAGGATCCAAGCGTTATCCGGAATCATTGGGTTTAAAGGGTCCGTAGGCGGATTTATAAGTCAGTGGTGAAAGTCTGTCGCTTAACGATAGAATTGCCATTGATACTGTAGATCTTGAGTTGTTATGAAGTGGTTGGAATGAGTAGTGTAGCGGTGAAATGCATAGATATTACTCAGAACACCTATTGCGAAGGCAGATCACTAATAACTAACTGACGCTGATGGACGAAAGCGTAGGTAGCGAACAGG
ASV_1045	0	0	0	0	0	0.000138149	0	0	0	0	0	0	0	0.00191488	0	0	0	0	0	0	0.000817618	0	0	0	0	0	0	Bacteria; Firmicutes; Bacilli; Bacillales; Planococcaceae; Lysinibacillus; ASV_1045	TACGTAGGTGGCAAGCGTTGTCCGGAATTATTGGGCGTAAAGCGCGCGCAGGTGGTTTCTTAAGTCTGATGTGAAAGCCCACGGCTCAACCGTGGAGGGTCATTGGAAACTGGGAGACTTGAGTGCAGAAGAGGATAGTGGAATTCCAAGTGTAGCGGTGAAATGCGTAGAGATTTGGAGGAACACCAGTGGCGAAGGCGACTATCTGGTCTGTAACTGACACTGAGGCGCGAAAGCGTGGGGAGCAAACAGG
ASV_1046	0	0	0	0	0	0	0	0	0	0.00018761	0.000467841	0	0	0	0	0	0	0	0	0	0	0	0	0	0	0	0.00224278	Bacteria; Planctomycetes; Planctomycetacia; Pirellulales; Pirellulaceae; Blastopirellula; ASV_1046	TACGAACTGTGCGAACGTTATTCGGAATCACTGGGCTTAAAGGGTGCGTAGGCGGCTATGAAGGTCAGGTGTGAAATCCCACGGCTCAACCGTGGAACTGCGCCTGAAACCGTGTGGCTTGAGGGAGTCAGAGGTAAGCGGAACTGATGGTGGAGCGGTGAAATGCGTTGATATCATCAGGAACACCGGTGGCGAAAGCGGCTTACTGGGACTCATCTGACGCTGAGGCACGAAAGCCAGGGGAGCGAACGGG
ASV_1050	0.00147303	0	0	0	0	0	0.000526327	0	0	0	0.000449127	0	0	0	0	0	0	0	0.000614328	0	0	0	0	0	0	0	0	Bacteria; Firmicutes; Bacilli; Bacillales; Bacillaceae; NA; ASV_1050	TACGTAGGTGGCAAGCGTTGTCCGGAATTATTGGGCGTAAAGCGCGCGCAGGCGGTCTCTTAAGTCTGATGTGAAAGCCCACGGCTCAACCGTGGAGGGCCATTGGAAACTGGGGGACTTGAGTGCAGAAGAGGAGAGTGGAATTCCACGTGTAGCGGTGAAATGCGTAGATATGTGGAGGAACACCAGTGGCGAAGGCGGCTCTCTGGTCTGTAACTGACGCTGAGGCGCGAAAGCGTGGGGAGCAAACAGG
ASV_1051	0	0	0	0	0	0.00206072	0	0	0	0	0	0	0	0	0	0	0	0	0	0	0	0	0	0	0	0	0	Bacteria; Acidobacteria; Subgroup_6; NA; NA; NA; ASV_1051	TACAGAGGGGGCAAGCGTTGTTCGGAATTACTGGGCGTAAAGGGCGCGTAGGCGGCCGCCTAAGTCAGACGTGAAATCCCTCGGCTCAACCGGGGAACTGCGTCTGATACTGGGTGGCTTGAATCCGGGAGAGGGATGCGGAATTCCAGGTGTAGCGGTGAAATGCGTAGATATCTGGAGGAACACCGGTGGCGAAGGCGGCATCCTGGACCGGCATTGACGCTGAGGCGCGAAAGCCAGGGGAGCAAACGGG
ASV_1053	0	0	0	0	0	0	0	0	0	0	0	0	0	0	0	0	0	0	0	0	0	0	0	0	0	0.00226887	0	Bacteria; Proteobacteria; Alphaproteobacteria; Sphingomonadales; Sphingomonadaceae; Sphingoaurantiacus; ASV_1053	TACGGAGGGGGCTAGCGTTGTTCGGAATTACTGGGCGTAAAGCGCACGTAGGCGGCTTTACAAGTCAGGGGTGAAAGCCCGCGGCTCAACCGCGGAATTGCCCTTGAGACTGTATCGCTCGAACACGGGAGAGGTGAGTGGAATTCCGAGTGTAGAGGTGAAATTCGTAGATATTCGGAAGAACACCAGTGGCGAAGGCGGCTCACTGGACCGTAGTTGACGCTGAGGTGCGAAAGCGTGGGGAGCAAACAGG
ASV_1055	0	0	0	0	0	0.0020492	0	0	0	0	0	0	0	0	0	0	0	0	0	0	0	0	0	0	0	0	0	Bacteria; Bacteroidetes; Bacteroidia; Chitinophagales; Chitinophagaceae; NA; ASV_1055	TACGGAGGGTGCAAGCGTTATCCGGATTTACTGGGTTTAAAGGGTGTGTAGGCGGACTTTTAAGTCAGGGGTGAAATCTCTGGGCTCAACCCAGAAACTGCCTTTGATACTATTGGTCTTGAATATTGTTGAGGTGGGCGGAACGGGTCATGTAGCGGTGAAATGCATAGATATGACCCGGAACACCGATTGCGAAGGCAGCCCGCTAAGCAATGATTGACGCTGAGGCACGAAAGCGTGGGGATCAAACAGG
ASV_1056	0	0	0	0	0	0.0020492	0	0	0	0	0	0	0	0	0	0	0	0	0	0	0	0	0	0	0	0	0	Bacteria; Proteobacteria; Alphaproteobacteria; Rhizobiales; Rhizobiaceae; Aureimonas; ASV_1056	TACGAAGGGGGCTAGCGTTGTTCGGAATTACTGGGCGTAAAGCGCACGTAGGCGGATAATTAAGTCAGGGGTGAAATCCCGGGGCTCAACCCCGGAACTGCCTTTGATACTGGTTATCTTGAGTTCGGAAGAGGTGAGTGGAATTGCGAGTGTAGAGGTGAAATTCGTAGATATTCGCAGGAACACCAGTGGCGAAGGCGGCTCACTGGTCCGAAACTGACGCTGAGGTGCGAAAGCGTGGGGAGCAAACAGG
ASV_1058	0	0	0	0	0	0	0	0	0	0	0	0	0.00579446	0	0	0	0	0	0	0	0	0	0	0	0	0	0	Bacteria; Actinobacteria; Nitriliruptoria; Nitriliruptorales; Nitriliruptoraceae; NA; ASV_1058	TACGTAGGGACCGAGCGTTGTCCGGAATTATTGGGCGTAAAGAGCATGTAGGCGGCCCACTAAGTCGACTGTGAAATCCTGAGGCTCAACCTCAGAACTGCAGTCGATACTGGTGGGCTTGAGGTAGGTAGAGGAGAGTGGAATTCCCGGTGTAGCGGTGGAATGCGCAGATATCGGGAGGAACACCAATGGCGAAGGCAGCTCTCTGGGCCTCACCTGACGCTGAGATGCGAAAGCATGGGTAGCAAACAGG
ASV_1059	0	0	0	0	0	0	0	0	0	0	0	0	0.00566425	7.22596e-05	0	0	0	0	0	0	0	0	0	0	0	0	0	Bacteria; Actinobacteria; Acidimicrobiia; Microtrichales; NA; NA; ASV_1059	GACGTAGGGGGCGAGCGTTGTCCGGAATCATTGGGCGTAAAGGGCTCCTAGGTGGTTCAGTAAGTCGACTGTGAAAATCCAAGGCTCAACCTTGGGACGCCAGTCGATACTGCTGTGACTCGAGTTCGGTAGAGGAGTGTGGAATTCCTGGTGTAGCGGTGAAATGCGCAGATATCAGGAGGAACACCAACGGCGAAGGCAGCACTCTGGGCCGATACTGACACTGAAGAGCGAAAGCATGGGGAGCAAACAGG
ASV_1060	0	0	0	0	0	0	0	0	0	0	0	0	0	0	0	0	0	0	0	0	0	0	0	0	0	0.00225619	0	Bacteria; Gemmatimonadetes; Longimicrobia; Longimicrobiales; Longimicrobiaceae; NA; ASV_1060	TACGGAGGGTGCAAGCGTTGTCCGGAATCATTGGGCGTAAAGCGCACGTAGGCGGCTCTTTAAGTCTCGCGGTGAAAGGCCGGGGCTCAACCCCGTGCTTGCCGGGGATACTGGGGAGCTGGAGACAGGCAGAGGCCAGCGGAATTCCGGGTGTAGCGGTGGAATGCGTAGAGATCCGGAAGAACACCGGAGGCGAAGGCGGCTGGCTGGGCCTGATCTGACGCTGAGGTGCGAAAGCGTGGGGAGCGAACAGG
ASV_1061	0.00125821	0	0	0	0	0	0.00117897	0	0	0	0.0004117	0	0	0	0	0	0.000234923	0	0	5.26307e-05	0	0	0	0	0	0	0	Bacteria; Omnitrophicaeota; Omnitrophia; Omnitrophales; Omnitrophaceae; Candidatus_Omnitrophus; ASV_1061	TACAGAGGTGGCAAGCGTTGTTCGGATTTATTGGGCGTAAAGGGTTCGTAGGCGGACCGGAAAGTCGGATGTGAAATCTCACAGCTCAACTGTGAAACTGCATTCGAAACTTCCGGACTAGAGTATGAGAGGGGTGAAGGGAATTCCCAGTGTAAGGGTGAAATCTGCAGATATTGGGAAGAACACCTGTCGCGAAGGCGCTTCACTGGCTCATTACTGACGCTGAGGGACGAAAGCTAGGGTAGCCAACGGG
ASV_1062	0.00023016	0	0	0.00023089	0	0	0.00113687	0	0	0.00125699	0	0	0	0	0	0	0.000117461	0	0	0	0	0	0	0	0	0	0.000278414	Bacteria; Acidobacteria; Subgroup_17; NA; NA; NA; ASV_1062	TACAGAGGGAGCAAGCGTTGTTCGGAATTACTGGGCGTAAAGGGCGCGTAGGCGGTCTGGCAAGTCTTGCGTGAAATCCCCCGGCTCAACTGGGGAATTGCGCGGGAAACTGCCAGTCTTGAGTTCGGGAGAGGGAAGCGGAATTCCGGGTGTAGCGGTGAAATGCGCAGATATCCGGAGGAACATCGGTGGCGAAGGCGGCTTCCTGGACCGACACTGACGCTGAGGCGCGAAAGCCAGGGGAGCAAACGGG
ASV_1064	0	0	0	0	0	0	0	0	0	0	0	0	0	0	0	0	0	0.00276157	0	0	0	0	0	0	0	0	0	Bacteria; Acidobacteria; Acidobacteriia; Acidobacteriales; Acidobacteriaceae_(Subgroup_1); Occallatibacter; ASV_1064	TACGAGGGGGGCGAGCGTTGTTCGGAATTATTGGGCGTAAAGGGTGCGTAGGCGGTTTGGTAAGTCTGATGTGAAATCTCTGGGCTCAACTCAGAGTCTGCATCGGAAACTGCCGGGCTTGAGTATGGGAGAGGTGAGTGGAATTCCTGGTGTAGCGGTGAAATGCGTAGATATCAGGAGGAACACCTGTGGCGAAAGCGGCTCACTGGACCATAACTGACGCTGATGCACGAAAGCTAGGGGAGCAAACAGG
ASV_1065	0.00133493	0	0	0	0	0	0.000147372	0	0	0	0	0	0	0	0	0	0	0	0	0.00029824	0	0	0	0	0	0	0	Bacteria; Planctomycetes; Pla3_lineage; NA; NA; NA; ASV_1065	TACGTATGGTGCAAACGTTGTTCGGAATCACTGGGCATAAAGAGCACGTAGGCGGTCTGGTAAGTCCGACTGTGAAATCCCTCAGCCCAACTGAGGAACTGCACCGGATACTGCCGGACTCGAGTATGGTAGGGGAGAGTGGAATTCCTGGTGGAGCGGTGAAATGCGTAGATATCAGGAGGAACGCCGGCGGCGAAAGCGACTCTCTGGACCACAACTGACGCTGAGGTGCGAAAGCCAGGGGAGCAAACGGG
ASV_1066	0	0	0	0	0	0	0	0	0	0	0	0.00303062	0	0	0	0	0	0	0	0	0	0	0	0	0	0.000418283	0	Bacteria; Firmicutes; Bacilli; Bacillales; Paenibacillaceae; Paenibacillus; ASV_1066	TACGTAGGGGGCAAGCGTTGTCCGGAATTATTGGGCGTAAAGCGCGCGCAGGCGGTTTGGTCAGTCTGGTGTTTAACCCACGGGCTCAACCCGTGGTCGCACTGGAAACTGCCAGACTGGAGTGCAGCAGAGGAAAGTGGAATTCCACGTGTAGCGGTGAAATGCGTAGAGATGTGGAGGAACACCAGTGGCGAAGGCGACTTTCTGGGCTGTAACTGACGCTGAGGCGCGAAAGCGTGGGGAGCAAACAGG
ASV_1067	0	0	0	0	0	0	0	0	0	0	0	0	0	0	0.00416312	0	0	0	0	0	0	0	0	0	0	0	0	Bacteria; Planctomycetes; Planctomycetacia; Isosphaerales; Isosphaeraceae; Singulisphaera; ASV_1067	GACGAACCGTGCGAACGTTATTCGGAATCACTGGGCTTAAAGCGCGTGTAGGCGGGACGGCACGTCGGTCGTTGAAAGCCCCCGGCTCAACCGGGGAACGGGCGCCGATACGACCGTCCTGGAGGGACGTAGGGGGACCTGGAACTTCCGGTGGAGCGGTGAAATGCGTTGAGATCGGAAGGAACGCCCGTGGCGAAAGCGAGGTCCTGGACGTTTACTGACGCTGAGACGCGAAAGCCAGGGGAGCGAACGGG
ASV_1068	0	0	0	0	0	0.00176139	0	0	0	0	0	0	0	0	0	0	0	0.000343246	0	0	0	0	0	0	0	0	0	Bacteria; Deinococcus-Thermus; Deinococci; Deinococcales; Trueperaceae; Truepera; ASV_1068	TACGGAGGGTGCAAGCGTTATCCGGAATCACTGGGCGTAAAGGGCGCGTAGGCGGTTTGTTAAGTCCGATGTTAAAGACCGAGGCTCAACCTCGACACGGCGTTGGATACTGGCAAGCTGGACGGTTGGAGAGGAAGGTAGAATTACCAGTGTAGCGGTGGAATGCGTAGATACTGGTAGGAATACCCATTGCGAAGGCAGCCTTCTGGACAACACGTGACGCTGAGGCGCGAAAGTGTGGGGAGCAAACCGG
ASV_1069	0	0	0	0	0	0.000690743	0	0	0	0	0	0	0	0	0	0	0	0	0	0	0.00151655	0	0	0	0	0	0	Bacteria; Actinobacteria; Actinobacteria; Propionibacteriales; Nocardioidaceae; Nocardioides; ASV_1069	TACGTAGGGTCCGAGCGTTGTCCGGAATTATTGGGCGTAAAGGGCTCGTAGGCGGTTTGTCGCGTCGGGAGTGAAAACACCGGGCTTAACTCGGTGCTTGCTTTCGATACGGGCAGACTGGAGGTATGCAGGGGAGAACGGAATTCCTGGTGTAGCGGTGAAATGCGCAGATATCAGGAGGAACACCGGTGGCGAAGGCGGTTCTCTGGGCATGACCTGACGCTGAGGAGCGAAAGTGTGGGGAGCGAACAGG
ASV_1072	0	0	0	0.00176054	0	0	0.000715805	0	0	0	0	0	0	0	0	0	0.000285264	0	0	0	0	0	0	0	0	0	0	Bacteria; Verrucomicrobia; Verrucomicrobiae; Verrucomicrobiales; DEV007; NA; ASV_1072	TACGAAGGTCCCAAGCGTTGTTCGGAATTACTGGGCGTAAAGAGTGCGTAGGCGGCTAGGTAAGTCAGATGTGAAATCCCGGGGCTCAACCTCGGAACTGCATCCGATACTGCCTGGCTAGAGTAGTGGAGGGGCATCTGGAATTCTCGGTGTAGCAGTGAAATGCGTAGATATCGAGAGGAACACTAGTGGCGAAGGCGAGATGCTGGACACTTACTGACGCTGAGGCACGAAGGCCAGGGTAGCGAAAGGG
ASV_1073	0	0	0	0	0	0	0	0	0	0	0	0	0	0	0.00409216	0	0	0	0	0	0	0	0	0	0	0	0	Bacteria; Acidobacteria; Blastocatellia_(Subgroup_4); Blastocatellales; Blastocatellaceae; Blastocatella; ASV_1073	TACGTAGGGACCAAGCGTTGTTCGGATTTACTGGGCGTAAAGGGAGCGTAGGCGGCAATTCAAGTCAGTTGTGAAATCTCCGAGCTTAACTCGGAACGGTCAACTGATACTGCTTTGCTAGAGTACAGAAGGGGCAATCGGAATTCTTGGTGTAGCGGTGAAATGCGTAGATATCAAGAGGAACACCTGAGGTGAAGACGGGTTGCTGGGCTGATACTGACGCTGAGGCTCGAAAGCTAGGGTAGCAAACGGG
ASV_1074	0	0	0	0	0	0	0	0	0	0	0	0	0	0	0	0.00226514	0	0	0	0	0	0	0	0	0	5.07009e-05	0	Bacteria; Patescibacteria; Microgenomatia; NA; NA; NA; ASV_1074	TACGTAGGGTGCAAGCGTTATCCGGAATTATTGGGCGTAAAGAGATGCGTAGGTGGTCTATCAAGTTTTTGGTGAAAGCCTTCGGCTTAACCGGAGAATTGCCAAGAAAACTGGTAGACTTAGAGGGAATCAGGGGGTGCTGGAACTCGTGGTGTAGTAGTAAAATGCGTTGATATCACGAGGAACACCAAAGGCGAAGGCAGGCACCTGGGATTCACCTGACACTGAGGCTCGAAAGCGTGGGGAGCGAAACGG
ASV_1075	0	0	0	0	0	0	0	0	0	0	0	0	0	0	0	0	0.00290298	0	0	0	0	0	0	0	0	0	0	Bacteria; Bacteroidetes; Bacteroidia; Flavobacteriales; Flavobacteriaceae; Croceibacter; ASV_1075	TACGGAGGGTCCGAGCGTTATCCGGAATCATTGGGTTTAAAGGGTCCGCAGGCGGCCAGATAAGTCAGTGGTGAAATTTCCCGGCTCAACCGGGAGACTGCCATTGATACTGTTTGGCTTGAATCAGTTCGAGGATGCCGGAATGTGTGGTGTAGCGGTGAAATGCATAGATATCACACAGAACACCGATTGCGAAGGCAGGTGTCCAGGACTGTATTGACGCTGATGGACGAAAGCGTGGGTAGCGAACAGG
ASV_1076	0	0	0	0	0	0	0	0	0	0	0	0	0	0	0	0	0	0.00269916	0	0	0	0	0	0	0	0	0	Bacteria; Proteobacteria; Alphaproteobacteria; Caulobacterales; Caulobacteraceae; NA; ASV_1076	TACGAAGGGGGCTAGCGTTGCTCGGAATTACTGGGCGTAAAGGGCGCGTAGGCGGGTCGTTAAGTCAGAGGTGAAAGCCCAGGGCTCAACCCTGGAATTGCCTTTGATACTGGCGACCTTGAGTATGGCAGAGGTGTGTGGAACTCCGAGTGTAGAGGTGAAATTCGTAGATATTCGGAAGAACACCAGTGGCGAAGGCGACACACTGGGCCATTACTGACGCTGAGGCGCGAAAGCGTGGGGAGCAAACAGG
ASV_1077	0	0	0	0	0	0	0	0	0	0	0	0	0.00559914	0	0	0	0	0	0	0	0	0	0	0	0	0	0	Bacteria; Gemmatimonadetes; S0134_terrestrial_group; NA; NA; NA; ASV_1077	GACGGAGGGCGCGAGCGTTGTCCGGAATCACTGGGCGTAAAGCGCGCGCAGGCGGATTTGCAAGTCGGGAGTGAAAGCCCGGGGCTCAACCCCGGGAGGCCTTTCGATACTGCATGTCTGGGGACCGGTAGAGGCCGGTGGAATTCCCGGTGTAGCGGTGGAATGCGTAGAGATCGGGAAGAACACCCGTGGCGAAGGCGGCCGGCTGGGCCGGATCCGACGCTGAGGCGCGAAAGCGTGGGGAGCAAACAGG
ASV_1078	0	0	0	0	0	0	0	0	0	0	0	0	0	0	0	0	0	0	0.00310778	0	0	0	0	0	0	0	0	Bacteria; Actinobacteria; Nitriliruptoria; Nitriliruptorales; Nitriliruptoraceae; NA; ASV_1078	TACGTAGGGGGCGAGCGTTGTCCGGAATCATTGGGCGTAAAGCGCGTGTAGGCGGCCCGTTAAGTCGGATGTGAAAGCCCGGGGCTCAACTCCGGAAATGCATCCGATACTGGCGGGCTTGAGGCAGGTAGAGGAGAGTGGAATTCCCGGTGTAGCGGTGGAATGCGCAGATATCGGGAGGAACACCAGTTGCGAAGGCGGCTCTCTGGGCCTGTACTGACGCTGAGACGCGAAAGCATGGGGAGCGAACAGG
ASV_1079	0	0	0	0	0	0	0	0	0	0	0	0	0	0	0	0	0	0	0	0.00114033	0	0	0	0.0034435	0	0	0	Bacteria; Acidobacteria; Holophagae; Holophagales; Holophagaceae; Holophaga; ASV_1079	TACAGAGGGGGCAAGCGTTATTCGGAATTATTGGGCGTAAAGGGCGCGTAGGCGGTTTTTTAAGTCGGATGTGCAATCCCCAGGCTCAACCTGGGAACTGCATCCGAGACTGGGAGGCTAGAGTACTGGAGAGGGTGGTGGAATTCCTCGTGTAGCGGTGAAATGCGTAGAGATGAGGAGGAACACCAGTGGCGAAGGCGGCCACCTGGACAGTGACTGACGCTGAGGCGCGAAAGCGTGGGTAGCAAACAGG
ASV_1080	0	0	0	0	0	0.00196862	0	0	0	0	0	0	0	0	0	0	0	0	0	0	0	0	0	0	0	0	0	Bacteria; Patescibacteria; Saccharimonadia; Saccharimonadales; NA; NA; ASV_1080	TACGTAGGGTCCAAGCGTTATCCGGAATCACTGGGCGTAAAGCGTGCGTAGGTGGATTGTTAAGTGCGATGCGAAATCCTGTGGCTCAACCATATGGACTGTATCGCATACTGGCTATCTAGAGGATATGAGAGGCAAGTGGAATTACTGGTGTAGCAGTGAAATGCGTAGATATCAGTAGGAACACCAATGGCGAAGGCAGCTTGCTGGCATATTTCTGACGCTAAGGCACGAAAGCGTGGGGAGCGAACAGG
ASV_1081	0	0	0	0	0	0	0	0	0	0	0	0	0	0	0	0	0	0	0	0	0.00225504	0	0	0	0	0	0	Bacteria; Acidobacteria; Blastocatellia_(Subgroup_4); Blastocatellales; Blastocatellaceae; Blastocatella; ASV_1081	TACGTAGGGGGCAAGCGTTGTTCGGATTTACTGGGCGTAAAGGGCGCGTAGGCGGCGTGACAAGTCACTTGTGAAATCTCCGGGCTTAACTCGGAACGGTCAAGTGATACTGTTGTGCTAGAGTGCAGAAAGGGCAACTGGAATTCTTGGTGTAGCGGTGAAATGCGTAGATATCAAGAGGAACACCTGAGGCGAAGGCGAGTTGCTAGGCTGACACTGACGCTGAGGCGCGAAAGCTAGGGGAGCGAACGGG
ASV_1082	0	0	0	0	0	0	0	0	0	0	0	0	0	0	0	0	0	0	0	0	0	0	0	0	0	0.00216747	0	Bacteria; Planctomycetes; Planctomycetacia; Isosphaerales; Isosphaeraceae; NA; ASV_1082	GACGAACCGTGCGAACGTTATTCGGAATCACTGGGCTTAAAGCGCGTGTAGGCGGCCCGGCGCGTCGGCCGTTGAAATCCCCCGGCTCAACCGGGGAAGCGGCGCCGATACGGCCGGGCTGGAGGGGGGTAGGGGGAGCCGGAACTCACGGTGGAGCGGTGAAATGCGTTGAGATCGTGAGGAACGCCCGTGGCGAAAGCGGGCTCCTGGGCCCCGCCTGACGCTGAGACGCGAAAGCCAGGGGAGCGAACGGG
ASV_1084	0.000736513	0	0	0.000303043	0	0	0.00185267	0	0	0	0	0	0	0	0	0	0	0	0	0.000228066	0	0	0	0	0	0	0	Bacteria; Planctomycetes; Phycisphaerae; Phycisphaerales; Phycisphaeraceae; SM1A02; ASV_1084	GACGAGGGGCCCAAGCGTTAATCGGAATCACTGGGCTTAAAGGGTGCGTAGGCGGATGCAAAGGTGTCTTGTGAAATCCCTCGGCTCAACCGGGGAACTGCAAGGCAAACCATGTGTCTTGAGGCAGGTAGAGGTCGTCGGAACGATAGGTGGAGCGGTGAAATGCGTAGATATCTATCGGAACGCCAATGGAGAAGTCAGGCGACTGGGCCTGTCCTGACGCTGAGGCACGAAAGCGTGGGGAGCGAACGGG
ASV_1085	0	0	0	0.000851408	0	0	0.000442115	0	0	0	0	0	0	0	0	0	0	0	0.000325233	0.000719286	0	0	0	0	0	0	0.00047949	Bacteria; Planctomycetes; Planctomycetacia; Pirellulales; Pirellulaceae; Rhodopirellula; ASV_1085	TACGTACCGGACGAACGTTATTCGGAATCACTGGGCTTAAAGAGTGCGTAGGCGGCCTGGTAGGTGAGATGTGAAATCCCACGGCTCAACCGTGGAACTGCGTTTCAAACCACTAGGCTTGAGGGAGACAGGGGTGAGCGGAACTGATGGTGGAGCGGTGAAATGCGTTGATATCATCAGGAACACCGGTGGCGAAGGCGGCTCACTGGGTCTCTTCTGACGCTGAGGCACGAAAGCTAGGGTAGCGAACGGG
ASV_1086	0	0	0	0	0	0.001393	0	0	0	0	0	0	0	0	0	0.000656757	0	0	0	0	0	0	0	0	0	0	0	Bacteria; Bacteroidetes; Bacteroidia; Chitinophagales; Chitinophagaceae; NA; ASV_1086	TACGGAGGGTGCAAGCGTTATCCGGATTCACTGGGTTTAAAGGGTGCGTAGGCGGATAGGTAAGTCAGGGGTGAAATCTTCGAGCTTAACTCGGAAACTGCCTTTGATACTATCTATCTTGAATATTGTGGAGGTAAGCGGAATATGTCATGTAGCGGTGAAATGCTTAGATATGACATAGAACACCTATTGCGAAGGCAGCTTACTACGCATATATTGACGCTGAGGCACGAAAGCGTGGGGATCAAACAGG
ASV_1087	0	0	0	0	0	0	0.000926335	0	0	0.0011069	0.000505268	0	0	0	0	0	0.000302044	0	0	0	0	0	0	0	0	0	0.000340283	Bacteria; Planctomycetes; Planctomycetacia; Pirellulales; Pirellulaceae; NA; ASV_1087	GACGAACCGTACGAACGTTATTCGGAATCACTGGGCTTAAAGCGTGCGTAGGCGGCTTGGCAAGTTGGGTGTGAAATCCCTCGGCTCAACCGAGGAACTGCGCCCAAAACTGCCAGGCTTGAGGGAGATAGAGGTGAGCGGAACTAATGGTGGAGCGGTGAAATGCGTTGATATCATTGGGAACACCGGTGGCGAAAGCGGCTCACTGGGTCTTTTCTGACGCTGAGGCACGAAAGCTAGGGGAGCGAACGGG
ASV_1088	0	0	0	0	0	0	0	0	0	0.00165097	0.00153452	0	0	0	0	0	0	0	0	0	0	0	0	0	0	0	0	Bacteria; Proteobacteria; Alphaproteobacteria; SAR11_clade; Clade_I; Clade_Ib; ASV_1088	TACGAAGGGACCTAGCGTAGTTCGGAATTACTGGGCTTAAAGAGTTCGTAGGTGGTTAAAAAAGTTGGTGGTGAAATCCCAGAGCTTAACTCTGGAACTGCCATCAAAACTTTTTAGCTAGAGTATGATAGAGGAAAGCAGAATTTCTAGTGTAGAGGTGAAATTCGTAGATATTAGAAAGAATACCAATTGCGAAGGCAGCTTTCTGGATCATTACTGACACTGAGGAACGAAAGCATGGGTAGCGAAGAGG
ASV_1089	0	0	0	0	0	0	0	0	0	0	0	0	0.00553403	0	0	0	0	0	0	0	0	0	0	0	0	0	0	Bacteria; Actinobacteria; Nitriliruptoria; Euzebyales; Euzebyaceae; Euzebya; ASV_1089	TACGTAGGGGGCGAGCGTTGTCCGGAATTATTGGGCGTAAAGAGCTCGTAGGCGGTTGGTTAAGTCGGGTGTGAAATCTCAGGGCTCAACTCTGAAACTGCACCCGATACTGGCCAACTTGAGGCAGGTAGGGGAGATCGGAATTCCTGGTGTAGCGGTGAAATGCGCAGATATCAGGAGGAACACCGGTGGCGAAGGCGGATCTCTGGGCCTGTTCTGACGCTGAGGAGCGAAAGCGTGGGGAGCAAACAGG
ASV_1090	0	0	0	0	0	0	0	0	0	0	0	0	0	0.00307103	0	0	0	0	0	0	0	0	0	0	0	0	0	Bacteria; Bacteroidetes; Bacteroidia; Flavobacteriales; Flavobacteriaceae; Aequorivita; ASV_1090	TACGGAGGATCCGAGCGTTATCCGGAATCATTGGGTTTAAAGGGTCCGTAGGCGGACGGCTAAGTCAGCGGTGAAATTCTGCAGCTCAACTGTAGGACTGCCGTTGATACTGGTTGTCTTGAATAGATGTGAAGTGGCTAGAATATGTGGTGTAGCGGTGAAATGCTTAGATATCACATAGAATACCGATTGCGAAGGCAGGTCACTAACATTTTATTGACGCTGAGGGACGAAAGCGTGGGGAGCGAACAGG
ASV_1092	0.000168784	0	0	0	0	0	0	0	0	0.000694158	0	0	0	0	0	0	0	0	0.000108411	0.00145611	0	0	0	0	0	0	0.000494958	Bacteria; Proteobacteria; Alphaproteobacteria; Rhodovibrionales; Kiloniellaceae; Limibacillus; ASV_1092	TACGGAGGGGGCAAGCGTTGTTCGGAATTACTGGGCGTAAAGGGCGTGTAGGCGGCTTTGCAAGTCAGAGGTGAAAGGCCTGGGCTCAACCTGGGAACTGCCTTTGAAACTGCGGAGCTTGAGACCGGAAGAGGATGGCGGAATTCCCAGTGTAGAGGTGAAATTCGTAGATATTGGGAAGAACACCAGTGGCGAAGGCGGCCATCTGGTCCGGGTCTGACGCTGAGGCGCGAAAGCGTGGGGAGCAAACAGG
ASV_1094	0	0	0	0	0	0	0	0	0	0	0	0	0	0	0	0.00226514	0	0	0	0	0	0	0	0	0	0	0	Bacteria; Bacteroidetes; Bacteroidia; Sphingobacteriales; Sphingobacteriaceae; Pelobium; ASV_1094	TACGGAGGATCCGAGCGTTATCCGGATTTATTGGGTTTAAAGGGAGCGTAGGCGGCCCGTTAAGTCAGGGGTGAAAGACAGCGGCTCAACCGTTGCAGTGCCCTTGATACTGCCGGGCTTGAATGCACCTGAGGTGGGCGGAATGTGGCAAGTAGCGGTGAAATGCATAGATATGCCACAGAACACCGATTGCGGAGGCAGCTCACTAAAGTGTCATTGACGCTGAGGCTCGAAAGCGTGGGGATCAAACAGG
ASV_1095	0	0	0	0	0	0	0	0	0	0	0	0	0	0	0	0	0.00283586	0	0	0	0	0	0	0	0	0	0	Bacteria; Bacteroidetes; Bacteroidia; Flavobacteriales; Flavobacteriaceae; Arcticiflavibacter; ASV_1095	TACGGAGGATCCAAGCGTTATCCGGAATCATTGGGTTTAAAGGGTCCGTAGGTGGATAATTAAGTCAGAGGTGAAATCCTGCAGCTCAACTGTAGAATTGCCTTTGATACTGGTTATCTTGAGTTATTATGAAGTAGTTAGAATATGTAGTGTAGCGGTGAAATGCATAGATATTACATAGAATACCAATTGCGAAGGCAGATTACTAATAATCAACTGACACTGATGGACGAAAGCGTGGGGAGCGAACGGG
ASV_1096	0	0	0	0	0	0	0	0	0	0	0	0	0	0	0	0	0	0	0	0	0.00222867	0	0	0	0	0	0	Bacteria; Actinobacteria; Acidimicrobiia; NA; NA; NA; ASV_1096	CACGTAGGGTGCAAGCGTTGTCCGGATTCATTGGGCGTAAAGAGCTCGTAGGCGGCTTGGCAAGTCGGATGTGAAAACTCCAGGCTCAACCTGGAGACGCCATTCGATACTGCCATGGCTAGAGTCCGGTAGGGGAGCACGGAATTCCTGGTGTAGCGGTGAAATGCACAGATATCAGGAGGAACACCGGTGGCGAAGGCGGTGCTCTGGGCCGGAACTGACGCTGAGGAGCGAAAGCGTGGGTAGCAAACAGG
ASV_1097	0.000966673	0	0	2.88613e-05	0	0	0.00126318	0	0	0.00018761	0.000130995	0	0	0	0	0	0.000117461	0	9.03424e-05	0.000157892	0	0	0	0	0	0	7.73371e-05	Bacteria; Proteobacteria; Alphaproteobacteria; Rhodobacterales; Rhodobacteraceae; NA; ASV_1097	TACGGAGGGGGTTAGCGTTGTTCGGAATTACTGGGCGTAAAGCGTACGTAGGCGGATTGGAAAGTTGGGGGTGAAATCCCGGGGCTCAACCCCGGAACTGCCTCCAAAACTATCAGTCTAGAGTTCGAGAGAGGTGAGTGGAATTCCAAGTGTAGAGGTGAAATTCGTAGATATTTGGAGGAACACCAGTGGCGAAGGCGGCTCACTGGCTCGATACTGACGCTGAGGTGCGAAAGTGTGGGGAGCAAACAGG
ASV_1098	0	0	0	0	0	0.00193408	0	0	0	0	0	0	0	0	0	0	0	0	0	0	0	0	0	0	0	0	0	Bacteria; Actinobacteria; Actinobacteria; Micromonosporales; Micromonosporaceae; Phytohabitans; ASV_1098	GACGTAGGGCGCGAGCGTTGTCCGGATTTATTGGGCGTAAAGAGCTCGTAGGCGGCTTGTCGCGTCGTCTGTGAAATCCCGCGGCTCAACTGCGGGTCTGCAGTCGATACGGGCAGGCTAGAGTTCGGTAGGGGAGACTGGAATTCCTGGTGTAGCGGTGAAATGCGCAGATATCAGGAGGAACACCGGTGGCGAAGGCGGGTCTCTGGGCCGATACTGACGCTGAGGAGCGAAAGCGTGGGGAGCGAACAGG
ASV_1099	0	0	0	0	0	0.000276297	0	0	0	0	0	0	0	0	0	0.00119289	0	0	0	0	0	0	0	0	0	0.000697138	0	Bacteria; Chloroflexi; Chloroflexia; Thermomicrobiales; JG30-KF-CM45; NA; ASV_1099	TACGTAGGGGCCGAGCGTTGTCCGGAGTTACTGGGCGTAAAGCGCGCGCAGGTGGCTCATTACGCCCGGCGTGAAAGCCCCCGGCCCAACCGGGGAAGGTCGTCGGGGACGGGTGAGCTTGAGGGTATCAGGGGCTGGTGGAATTCCCGGTGTAGTGGTGAAATGCGTAGAGATCGGGAGGAACACCCGTGGCGAAGGCGGCCAGCTGGGATACACCTGACACTGAGGCGCGAAGGCGTGGGGAGCGAACGGG
ASV_1100	0	0	0	0	0	0	0	0	0	0	0.000299418	0	0	0	0	0	0	0	0	0.00105261	0	0	0	0	0	0	0.000185609	Bacteria; Gemmatimonadetes; BD2-11_terrestrial_group; NA; NA; NA; ASV_1100	GACGGAGGGCGCAAGCGTTGTTCGGAATTACTGGGCGTAAAGCGCGGGCAGGTGGTCCGTTAAGTCGTTTGTGAAAACCCGGGGCTCAACCCCGTGGAATGCAGACGATACTGGCGGACTAGAGATCGGTAGAGGCTAGCGGAATTCCTGGTGTAGCGGTGGAATGCGTAGATATCAGGAAGAACACCCGTGGCGAAGGCGGCTAGCTGGGCCGAGTCTGACACTCATCCGCGAAAGCGTGGGGAGCAAACAGG
ASV_1101	0	0	0	0	0	0	0	0	0	0	0	0.00351807	0	0	0	0	0	0	0	0	0	0	0	6.43646e-05	0	0	0	Bacteria; Firmicutes; Clostridia; Clostridiales; Family_XVIII; NA; ASV_1101	TACGTAGGGGGCGAGCGTTGTCCGGATTTATTGGGCGTAAAGGGCGTGTAGGCGGCTTGGTAAGTCGGGGGTGAAAACCCAGAGCTCAACTCTGGGACTGCCTCCGATACTGCTGAACTTGAGTGCTCTAGAGGGCAGTGGAATTCCCGGTGTAGCAGTGAAATGCGTAGAGATCGGGAGGAACACCAGTGGCGAAGGCGACTGCCTGGGGAGCAACTGACGCTGAGGCGCGAAAGCTGGGGGAGCAAACGGG
ASV_1103	0	0	0	0	0	0	0	0	0	0	0	0	0	0.00301684	0	0	0	0	0	0	0	0	0	0	0	0	0	Bacteria; Firmicutes; Bacilli; Bacillales; Paenibacillaceae; Paenibacillus; ASV_1103	TACGTAGGGGGCAAGCGTTGTCCGGAATTATTGGGCGTAAAGCGCGCGCAGGCGGTCTTTTAAGTCTGGTGTTTAATCCCGGGGCTCAACCCCGGTTCGCATCGGAAACTGGAAGACTTGAGTGTAGGAGAGGAAAGTGGAATTCCACGTGTAGCGGTGAAATGCGTAGAGATGTGGAGGAACACCAGTGGCGAAGGCGACTTTCTGGCCTATAACTGACGCTGAGGCGCGAAAGCGTGGGGAGCAAACAGG
ASV_1105	0	0	0	0	0	0.00191106	0	0	0	0	0	0	0	0	0	0	0	0	0	0	0	0	0	0	0	0	0	Bacteria; Actinobacteria; Actinobacteria; Micromonosporales; Micromonosporaceae; Actinoplanes; ASV_1105	GACGTAGGGCGCGAGCGTTGTCCGGATTTATTGGGCGTAAAGAGCTCGTAGGCGGCTTGTCGCGTCGTCCGTGAAAACTTGGGGCTCAACCCCAAGCTTGCGGTCGATACGGGCAGGCTAGAGTTCGGTAGGGGAGACTGGAATTCCTGGTGTAGCGGTGAAATGCGCAGATATCAGGAGGAACACCGGTGGCGAAGGCGGGTCTCTGGGCCGATACTGACGCTGAGGAGCGAAAGCGTGGGGAGCGAACAGG
ASV_1106	0	0	0	0	0	0.00191106	0	0	0	0	0	0	0	0	0	0	0	0	0	0	0	0	0	0	0	0	0	Bacteria; Bacteroidetes; Bacteroidia; Chitinophagales; Chitinophagaceae; Arachidicoccus; ASV_1106	TACGGAGGGTGCAAGCGTTATCCGGATTTACTGGGTTTAAAGGGTGCGTAGGCGGACTTGTAAGTCTGAGGTGAAATCTCCGAGCTTAACTCGGAAACTGCCTTGGATACTATAGGTCTTGAATGTCGTTGAGGTCAGCGGAATATGTCATGTAGCGGTGAAATGCTTAGATATGACATAGAACACCTATTGCGAAGGCAGCTGGCTAAGCGAAAATTGACGCTGAGGCACGAAAGCGTGGGGATCAAACAGG
ASV_1107	0	0	0	0	0	0.000414446	0	0	0	0	0	0	0	0	0	0	0	0	0	0	0	0	0	0	0	0.00164778	0	Bacteria; Cyanobacteria; Sericytochromatia; NA; NA; NA; ASV_1107	TACGTAGGATGCAAGCGTTGTCCGGAATTATTGGGCGTAAAGCGTACGTAGGCGGTTCGTTAAGTCAGGGGTTAAAGACTGAGGCTCAACCTCAGGAGTGCCCTTGATACTGGCGGGCTTGAGGACGGCAGAGGAAAGTGGAATTCCCAGTGTAGCGGTGAAATGCGTAGATATTGGGAGGAACACCAGTGGCGAAAGCGACTTTCTGGGCCGTTCCTGACGCTGAGGTACGAAAGCGTGGGGAGCAAACAGG
ASV_1109	0	0	0	0	0	0	0	0	0	0	0	0	0.00540382	0	0	0	0	0	0	0	0	0	0	0	0	0	0	Bacteria; Gemmatimonadetes; Longimicrobia; Longimicrobiales; Longimicrobiaceae; NA; ASV_1109	TACGGAGGGTGCGAGCGTTGTTCGGAATCATTGGGCGTAAAGCGCGCGCAGGCGGCTGGGTCAGTCCATGGGTGAAAGGCCGGGGCTCAACCCCGTGTTTGCCCAGGATACTGCCTGGCTAGAGACACGTAGAGGCAAGCGGAATTCCGGGTGTAGCGGTGGAATGCGTAGAGATCCGGAAGAACATCGGAGGCGAAGGCGGCTTGCTGGGCGTGATGTCTGACGCTGAGGCGCGAAAGCGTGGGGAGCGAACAGG
ASV_1110	0	0	0	0	0	0	0	0	0	0	0	0	0	0	0	0.00037529	0	0	0	0	0	0	0	0	0	0.00174918	0	Bacteria; Actinobacteria; Actinobacteria; Frankiales; Geodermatophilaceae; Geodermatophilus; ASV_1110	TACGTAGGGTGCGAGCGTTGTCCGGAATTATTGGGCGTAAAGAGCTCGTAGGCGGTTCGTCGCGTCGGCTGTGAAATCCCGGGGCTCAACCCCGGGCCTGCAGTCGATACGGGCGGACTGGAGTTCGGCAGGGGAGACTGGAATTCCTGGTGTAGCGGTGAAATGCGCAGATATCAGGAGGAACACCGGTGGCGAAGGCGGGTCTCTGGGCCGATACTGACGCTGAGGAGCGAAAGCGTGGGGAGCGAACAGG
ASV_1111	0	0	0	0	0	0	0	0	0	0	0	0	0	0	0	0	0	0	0	0	0	0	0	0.00534226	0	0	0	Bacteria; Planctomycetes; Planctomycetacia; Pirellulales; Pirellulaceae; NA; ASV_1111	GACGAACCGTACGAACGTTATTCGGAATCACTGGGCTTAAAGGGTGCGTAGGCTGCGCAGAAAGTTGGGTGTGAAATCCCTCGGCTCAACCGAGGAACTGCGCCCAAAACTACTGTGCTCGAGGGAGACAGAGGTGAGCGGAACTTAGGGTGGAGCGGTGAAATGCGTTGATATCCTAAGGAACACCGGTGGCGAAAGCGGCTCACTGGGTCTCTTCTGACGCTGAGGCACGAAAGCTAGGGTAGCGAACGGG
ASV_1112	0	0	0	0	0	0	0	0	0	0	0	0	0	0	0	0	0	0	0	0	0	0	0	0.00534226	0	0	0	Bacteria; Bacteroidetes; Bacteroidia; Bacteroidales; Rikenellaceae; Rikenellaceae_RC9_gut_group; ASV_1112	TACGGAGGATGCGAGCGTTATCCGGATTTATTGGGTTTAAAGGGTGCGTAGGCTGTTTGTCAAGTCAGGGGTGAAATACCGCAGCTCAACTGTGGAATTGCCTTTGATACTGGCAGGCTTGAATACTGTTGCCGTGGGAGGAATGAGTAGTGTAGCGGTGAAATGCATAGATATTACTCAGAACACCGATTGCGAAGGCATCTCACGAAGCAGGGATTGACGCTGAGGCACGAAAGCGTGGGGATCAAACAGG
ASV_1113	0	0	0	0	0	0	0	0	0	0	0	0	0	0	0	0	0	0	0	0	0	0	0	0	0	0.00210409	0	Bacteria; Cyanobacteria; Sericytochromatia; NA; NA; NA; ASV_1113	TACGTAGGATGCAAGCGTTGTCCGGAATTATTGGGCGTAAAGCGAACGTAGGCGGTTTCTTAAGTCTGGTCTTAAAGACCGGGGCTCAACCCCGGGAGTGGATCGGATACTGGGAGACTAGAGGATGTCAGAGGAAAGTGGAATTCCAAGTGTAGCGGTGAAATGCGTAGATATTTGGAGGAACACCAGTGGCGAAAGCGGCTTTCTGGGACATTCCTGACGCTGAGGTTCGAAAGCTCGGGGAGCAAACAGG
ASV_1115	0.00046032	0	0	0.00023089	0	0	0.00136845	0	0	0	0	0	0	0	0	0	0.000570527	0	0.000343301	0	0	0	0	0	0	0	0	Bacteria; Planctomycetes; Planctomycetacia; Pirellulales; Pirellulaceae; Rhodopirellula; ASV_1115	GACGAACTGCGCAAACGTTATTCGGAATCACTGGGCTTAAAGAGTCCGTAGGCGGCTCGGCAGGTGAGGTGTGAAATCCCACGGCTCAACCGTGGAATTGCGCTTCAAACCGCCGGGCTAGAGGGAGATAGAGGAGAGCGGAACTGATGGTGGAGCGGTGAAATGCGTTGATATCATCAGGAACACCGGTGGCGAAAGCGGCTCTCTGGGTCTCTTCTGACGCTGAGGGACGAAAGCTAGGGGAGCGAACGGG
ASV_1116	0.000291536	0	0	0.000173168	0	0	0.00136845	0	0	0	0.00127253	0	0	0	0	0	0	0	0	0	0	0	0	0	0	0	0	Bacteria; Kiritimatiellaeota; Kiritimatiellae; WCHB1-41; NA; NA; ASV_1116	TACAGAGGTGGCAAGCGTTGTTCGGATTTACTGGGCGTAAAGGGTGCGTAGGCGGTTTTGTGTGTCAGATGTGAAAGCCCATGGCTCAACCATGGAATTGCATTTGAAACTGCAGAACTCGAGTATCGGAGAGGTAGATGGAATTCTAGGTGTAGCGGTGAAATGCGTAGATATCTAGAAGAACACCAGCGGCGAAAGCGATCTACTGGACGAATACTGACGCTGAGGCACGAAAGCCAGGGGAGCGAAGAGG
ASV_1117	0	0	0	0	0	0.00188803	0	0	0	0	0	0	0	0	0	0	0	0	0	0	0	0	0	0	0	0	0	Bacteria; Bacteroidetes; Bacteroidia; Chitinophagales; Chitinophagaceae; NA; ASV_1117	TACGGAGGGTGCAAGCGTTATCCGGATTCACTGGGTTTAAAGGGTGTGTAGGCGGATATTTAAGTCAGTGGTGAAATCCCCGGGCTCAACCTGGGAACTGCCATTGATACTATTTATCTTGAATTCTGTTGAGGTGGGCGGAATACATCATGTAGCGGTGAAATGCTTAGATATGATGTAGAACACCGATTGCGAAGGCAGCTCACTAAGCAGCGATTGACGCTGAGGCACGAAAGCGTGGGGATCAAACAGG
ASV_1122	0.000291536	0	0	0.000692671	0	0	0.000863176	0	0	0	0.000898254	0	0	0	0	0	0.000117461	0	0	0	0	0	0	0	0	0	0	Bacteria; Verrucomicrobia; Verrucomicrobiae; Verrucomicrobiales; Rubritaleaceae; Roseibacillus; ASV_1122	TACGAAGGTCCCAAGCGTTGTTCGGAATCACTGGGCGTAAAGCGTGTGTAGGCTGCGCGGAAAGTCAAATGTGAAAGCCCGGGGCTCAACCTCGGAACTGCATTCGATACTCCCGTGCTAGAGTCATGGAGAGGTAAGTGGAATTCCCGGTGTAGCAGTGAAATGCGTGGATATCGGGAGGAACATCAATGGCGAAGGCAACTTACTGGACATGTACTGACGCTCAGACACGAAGGCCAGGGGAGCGAAAGGG
ASV_1123	0	0	0	0	0	0	0	0	0	0	0	0	0	0	0.00241272	0	0	0	0	0	0	0	0	0	0	0	0	Bacteria; Acidobacteria; Subgroup_6; NA; NA; NA; ASV_1123	TACGGGGGGGGCAAGCGTTGTTCGGAATTACTGGGCGTAAAGGGCTCGTAGGCGGCCAACTAAGTCGGACGTGAAATCCCTCGGCTCAACCGGGGAACTGCGTCCGATACTGGATGGCTTGAGTTCGGGAGAGGGATGCGGAATTCCAGGTGTAGCGGTGAAATGCGTAGATATCTGGAGGAACACCGGTGGCGAAGGCGGCATCCTGGACCGGCACTGACGCTGAGGAGCGAAAGCCAGGGGAGCAAACGGG
ASV_1125	0	0	0	0	0	0	0	0	0	0	0	0	0	0	0	0.00218472	0	0	0	0	0	0	0	0	0	0	0	Bacteria; Proteobacteria; Deltaproteobacteria; Oligoflexales; Oligoflexaceae; Oligoflexus; ASV_1125	TACGAAAGGTGCAAGCGTTACTCGGAATCACTGGGCGTAAAGCGCACGTAGGCGGACTCGCAGGTCAATTGTGAAATACCTGGGCTCAACCCAGGAACTGCAGTTGAAACCGCTTGTCTTGAATACCTGAGAGGGTGGGGGAATACCTGGTGGAGAAGTGAAATTCGTAGAGATCAGGTGGAACACCGGAGGCGAAGGCGCCTGCCTGGCAGTGTATTGACGCTGAGGTGCGAAAGTGCGGGGAGCAAACAGG
ASV_1126	0.000138096	0	0	0.000634948	0	0	0	0	0	0.00106938	0.000973109	0	0	0	0	0	0	0	0	0	0	0	0	0	0	0	0	Bacteria; Acidobacteria; Subgroup_21; NA; NA; NA; ASV_1126	GACGGGGGGGGCAAGCGTTGTTCGGAATTACTGGGCGTAAAGGGCGCGCAGGCGGCCTGGGAAGTCTTGGGTGAAAGCCCCCAGCTTAACTGGGGAAGTGCCTGAGAAACCACTAGGCTTGAGTGCTGGAGAGGGAAGTGGAATTCCCGGTGGAGCGGTGAAATGCGTAGATATCGGGAGGAACACCAGAGGCGAAGGCGACTTCCTGGACAGACACTGACGCTGAGGCGCGAAAGCTAGGGGAGCAAACGGG
ASV_1130	0.000659793	0	0	0.000476211	0	0	0.0013474	0	0	0	0.000374273	0	0	0	0	0	0	0	0	0	0	0	0	0	0	0	0	Bacteria; Proteobacteria; Deltaproteobacteria; SAR324_clade(Marine_group_B); NA; NA; ASV_1130	TACGGAGGGTGCAAGCGTTGTTCGGAATCATTGGGCGTAAAGCGCGTGTAGGCGGCTAGCTAAGTCTGGTGTGAAAGCCCGGGGCTCAACCCCGGAAGTGCACTGGATACTGGTTGGCTAGAGGACGAGAGGGGGAAGCGGAATTCCTGGTGTAGGGGTGAAATCCGTAGATATCAGGAGGAACACCGGAGGCGAAGGCGGCTTCCTGGCTCGTTACTGACGCTGAGACGCGAAAGCGTGGGGAGCAAACAGG
ASV_1131	0	0	0	0	0	0.000207223	0	0	0	0	0	0	0	0	0	0.00190326	0	0	0	0	0	0	0	0	0	0	0	Bacteria; Proteobacteria; Gammaproteobacteria; Xanthomonadales; Xanthomonadaceae; Thermomonas; ASV_1131	TACGAAGGGTGCAAGCGTTACTCGGAATTACTGGGCGTAAAGCGTGCGTAGGTGGTTTGTTAAGTCTGATGTGAAAGCCCTGGGCTCAACCTGGGAATTGCATTGGATACTGGCAGGCTAGAGTGCGGCAGAGGGTAGTGGAATTCCTGGTGTAGCAGTGAAATGCGTAGAGATCAGGAGGAACATCCGTGGCGAAGGCGACTGCCTGGGCCAGCACTGACACTGAGGCACGAAAGCGTGGGGAGCAAACAGG
ASV_1135	0.000583072	0	0	0	0	0	0	0	0	0	0	0	0	0	0	0	0	0	0	0.000421045	0	0	0	0	0	0	0	Bacteria; Latescibacteria; NA; NA; NA; NA; ASV_1135	CACGGGGGGAGCAAGCGTTGTTCGGATTCATTGGGCGTAAAGGGCGCGTAGGCGGCTTGGCAAGTCTGACGTGAAATGTACCGGTTCAACCGGGGCGCTGTGTCGGAAACTGCCTTGCTTGAGGTCGAGGGAGGAGAGTGGAATTCCTGGTGTAGCGGTGAAATGCGTAGATATCAGGAGGAACACCCGTGGCGAAGGCGGCTCTCTATCTCGATTCTGACGCTGAGGCGCGAAAGCTAGGGGAGCAAACGGG
[truncated: 3,558 more rows]

## Sheet: C. MAGs
Bin Information				CheckM		GTDB-tk				Anoxygenic Photosynthesis								Trace Gas Metabolism;CO oxidation	Trace Gas Metabolism;H oxidation					Sulfur Metabolism; Thiosulfate transformations
[truncated: 157 more rows]

[truncated: 1 more sheets: D. Gene abundances]
